# Supplementary material for: Duck Tembusu Virus Infection Promotes the Expression of Duck Interferon-Induced Protein 35 to Counteract RIG-I Antiviral Signaling in Duck Embryo Fibroblasts
Source: Front Immunol. 2021 Jul 15;12:711517. doi: 10.3389/fimmu.2021.711517 (PMC8320746; doi:10.3389/fimmu.2021.711517)
Supplement: Supplementary file 3 [file Table_3.xlsx]

## Sheet: Annotation summary
Table S3. SILAC-based proteomics quantified in DTMUV-infected DEFs
Protein	Protein descirption	Gene name	Ratio H/L					Subcellular Location	biological_process	molecular_function	cellular_component	KO No.	Gene desc	Pathway desc	Interpro ID	Domain desc
			Rep1	Rep2	Rep3	Average	SD
O57328	Frizzled-1	FZD1	1.0514	0.72716	1.0764	0.951653	0.194818	plasma membrane	biological_process;signal transduction;cellular response to stimulus;cell communication;cellular process;regulation of cellular process;signaling;single-organism process;regulation of biological process;single-organism cellular process;biological regulation;single organism signaling;response to stimulus;cell surface receptor signaling pathway;single-organism developmental process;generation of ne…	molecular_function;binding;protein binding;molecular transducer activity;signaling receptor activity;receptor activity;signal transducer activity;transmembrane signaling receptor activity;G-protein coupled receptor activity;protein domain specific binding;PDZ domain binding;Wnt-activated receptor activity;Wnt-protein binding;	cellular_component;membrane;cell part;cell;apical part of cell;intracellular;intracellular part;cytoplasm;intrinsic to membrane;membrane part;integral to membrane;cell projection membrane;neuron projection;leading edge membrane;plasma membrane;cell projection part;cell projection;cell periphery;plasma membrane part;neuron part;cell leading edge;neuron projection membrane;	K02432	FZD1_7:frizzled 1/7;FZD1_7:frizzled 1/7;FZD1_7:frizzled 1/7;FZD1_7:frizzled 1/7;FZD1_7:frizzled 1/7;FZD1_7:frizzled 1/7;FZD1_7:frizzled 1/7;FZD1_7:frizzled 1/7;	Pathways in cancer ;HTLV-I infection ;Proteoglycans in cancer ;Signaling pathways regulating pluripotency of stem cells ;Hippo signaling pathway ;Wnt signaling pathway ;Melanogenesis ;Basal cell carcinoma ;	IPR017981;IPR020067;IPR000539;	GPCR, family 2-like;Frizzled domain;Frizzled protein;
P84172	Elongation factor Tu, mitochondrial (Fragment)	TUFM	1.2141	1.2154	1.2118	1.21377	0.001823	mitochondria	nitrogen compound metabolic process;purine nucleoside triphosphate catabolic process;purine nucleoside triphosphate metabolic process;nucleoside triphosphate catabolic process;ribonucleoside triphosphate catabolic process;phosphate-containing compound metabolic process;nucleoside triphosphate metabolic process;organophosphate catabolic process;purine ribonucleoside triphosphate metabolic process;…	molecular_function;pyrophosphatase activity;nucleoside-triphosphatase activity;hydrolase activity, acting on acid anhydrides;hydrolase activity;catalytic activity;hydrolase activity, acting on acid anhydrides, in = phosphorus-containing anhydrides;GTPase activity;purine ribonucleotide binding;anion binding;ribonucleotide binding;small molecule binding;ion binding;ribonucleoside binding;purine rib…	intracellular;cytoplasmic part;cytoplasm;organelle;membrane-bounded organelle;cell part;cell;intracellular organelle;intracellular part;cellular_component;intracellular membrane-bounded organelle;mitochondrion;				IPR027417;IPR009000;IPR004161;IPR000795;	P-loop containing nucleoside triphosphate hydrolase;Translation protein, beta-barrel domain;Translation elongation factor EFTu/EF1A, domain 2;Elongation factor, GTP-binding domain;
E1BYM0	Uncharacterized protein	FAM167A			1.011			cytosol							IPR024280;	FAM167;
P84175	40S ribosomal protein S12	RPS12	1.3447	1.3593	1.3667	1.3569	0.0111946	cytosol	gene expression;organic substance biosynthetic process;biosynthetic process;macromolecule biosynthetic process;cellular macromolecule metabolic process;cellular process;biological_process;cellular macromolecule biosynthetic process;metabolic process;organic substance metabolic process;cellular biosynthetic process;cellular protein metabolic process;macromolecule metabolic process;cellular metabol…	molecular_function;structural molecule activity;structural constituent of ribosome;	cell part;cell;cellular_component;intracellular;cytoplasmic part;cytoplasm;intracellular non-membrane-bounded organelle;organelle;macromolecular complex;non-membrane-bounded organelle;ribonucleoprotein complex;intracellular organelle;intracellular part;ribosome;small ribosomal subunit;ribosomal subunit;cytosol;cytosolic part;cytosolic ribosome;intracellular organelle part;organelle part;cytosolic…	K02951	RP-S12e:small subunit ribosomal protein S12e;	Ribosome ;	IPR004038;IPR029064;IPR000530;	Ribosomal protein L7Ae/L30e/S12e/Gadd45;50S ribosomal protein L30e-like;Ribosomal protein S12e;
G1MUL3	Uncharacterized protein (Fragment)	CA9		0.68971	0.70665		0.0119784	cytosol	biological_process;single-organism metabolic process;cellular process;metabolic process;small molecule metabolic process;cellular metabolic process;one-carbon metabolic process;developmental process;epithelium development;single-organism developmental process;single-organism process;tissue morphogenesis;tissue development;anatomical structure morphogenesis;anatomical structure development;morphog…	molecular_function;carbon-oxygen lyase activity;hydro-lyase activity;catalytic activity;lyase activity;carbonate dehydratase activity;binding;cation binding;ion binding;transition metal ion binding;metal ion binding;zinc ion binding;		K01672	E4.2.1.1:carbonic anhydrase [EC:4.2.1.1];	Nitrogen metabolism ;	IPR018338;IPR001148;	Carbonic anhydrase, alpha-class, conserved site;Alpha carbonic anhydrase;
F1NZP5	Calfacilitin	RSAD2	0.74775	0.93074	0.96382	0.88077	0.11638	plasma membrane			membrane;intrinsic to membrane;cellular_component;membrane part;integral to membrane;				IPR006634;	TRAM/LAG1/CLN8 homology domain;
R0LDQ4	Transcriptional enhancer factor TEF-5 (Fragment)	Anapl_06289	1.2141	1.0528	1.1032	1.12337	0.0825194	cytosol	regulation of gene expression;gene expression;nitrogen compound metabolic process;organic substance biosynthetic process;cellular aromatic compound metabolic process;regulation of nitrogen compound metabolic process;regulation of RNA metabolic process;nucleic acid metabolic process;cellular macromolecule metabolic process;regulation of metabolic process;regulation of primary metabolic process;reg…	molecular_function;nucleic acid binding transcription factor activity;sequence-specific DNA binding transcription factor activity;	intracellular;organelle;membrane-bounded organelle;cell part;cell;intracellular organelle;intracellular part;cellular_component;intracellular membrane-bounded organelle;nucleus;				IPR000818;IPR005135;	TEA/ATTS;Endonuclease/exonuclease/phosphatase;
U3J8X0	Uncharacterized protein	VCAN	0.78792	0.81497	0.83643	0.813107	0.0243086	extracellular	biological_process;cellular process;single-organism process;single-organism cellular process;biological adhesion;cell adhesion;	molecular_function;binding;protein binding;carbohydrate derivative binding;glycosaminoglycan binding;hyaluronic acid binding;cation binding;ion binding;metal ion binding;calcium ion binding;		K06793	VCAN:versican core protein;	Cell adhesion molecules (CAMs) ;	IPR003599;IPR016187;IPR016186;IPR000152;IPR000538;IPR000436;IPR000742;IPR001304;IPR001881;IPR018097;IPR018378;IPR007110;IPR013032;IPR013106;IPR013783;	Immunoglobulin subtype;C-type lectin fold;C-type lectin-like;EGF-type aspartate/asparagine hydroxylation site;Link;Sushi/SCR/CCP domain;Epidermal growth factor-like domain;C-type lectin;EGF-like calcium-binding domain;EGF-like calcium-binding, conserved site;C-type lectin, conserved site;Immunoglobulin-like domain;EGF-like, conserved site;Immunoglobulin V-set domain;Immunoglobulin-like fold;
U3J993	Uncharacterized protein	Anapl_02281	1.152		1.1344		0.0124451	cytosol,nuclear	biological_process;cellular response to stimulus;cell communication;cellular process;regulation of cellular process;signaling;single-organism process;regulation of biological process;single-organism cellular process;biological regulation;single organism signaling;response to stimulus;signal transduction;	molecular_function;binding;protein binding;		K12878	THOC1:THO complex subunit 1;THOC1:THO complex subunit 1;	RNA transport ;Spliceosome ;	IPR021861;IPR011029;IPR000488;	THO complex, subunit THOC1;Death-like domain;Death domain;
U3IX93	Uncharacterized protein	Anapl_09043	1.1767	1.1393	1.1861	1.16737	0.0247567	cytosol		molecular_function;binding;heterocyclic compound binding;organic cyclic compound binding;nucleic acid binding;RNA binding;					IPR004088;IPR004087;	K Homology domain, type 1;K Homology domain;
U3I8A8	Uncharacterized protein	NFS1	1.0345	1.0243	1.0537	1.0375	0.0149278	nuclear	sulfur compound metabolic process;cellular amino acid metabolic process;organonitrogen compound metabolic process;nitrogen compound metabolic process;alpha-amino acid metabolic process;cellular process;serine family amino acid metabolic process;small molecule metabolic process;oxoacid metabolic process;organic acid metabolic process;biological_process;sulfur amino acid metabolic process;single-or…	molecular_function;catalytic activity;cofactor binding;anion binding;binding;ion binding;pyridoxal phosphate binding;sulfurtransferase activity;transferase activity, transferring sulfur-containing groups;transferase activity;cysteine desulfurase activity;		K04487	iscS:cysteine desulfurase [EC:2.8.1.7];iscS:cysteine desulfurase [EC:2.8.1.7];iscS:cysteine desulfurase [EC:2.8.1.7];	Metabolic pathways ;Sulfur relay system ;Thiamine metabolism ;	IPR010240;IPR000192;IPR015422;IPR015421;IPR015424;IPR020578;	Cysteine desulfurase;Aminotransferase class V domain;Pyridoxal phosphate-dependent transferase, major region, subdomain 2;Pyridoxal phosphate-dependent transferase, major region, subdomain 1;Pyridoxal phosphate-dependent transferase;Aminotransferase class-V, pyridoxal-phosphate binding site;
G3URE8	Uncharacterized protein (Fragment)	NELFCD						cytosol	regulation of gene expression;nitrogen compound metabolic process;gene expression;regulation of nitrogen compound metabolic process;regulation of RNA metabolic process;cellular macromolecule metabolic process;negative regulation of nitrogen compound metabolic process;negative regulation of RNA metabolic process;regulation of metabolic process;regulation of nucleobase-containing compound metabolic…		intracellular;organelle;membrane-bounded organelle;cell part;cell;intracellular organelle;intracellular part;cellular_component;intracellular membrane-bounded organelle;nucleus;				IPR006942;	TH1 protein;
R0KT09	ADP-ribosylation factor 4 (Fragment)	ARF4	0.97493	0.9721	1.0161	0.98771	0.0246271	cytosol	cellular response to stimulus;cellular process;single-organism process;signaling;single-organism cellular process;biological regulation;intracellular signal transduction;signal transduction;biological_process;cell communication;regulation of cellular process;regulation of biological process;single organism signaling;response to stimulus;small GTPase mediated signal transduction;macromolecule loca…	purine ribonucleotide binding;anion binding;ribonucleotide binding;small molecule binding;ion binding;ribonucleoside binding;purine ribonucleoside triphosphate binding;carbohydrate derivative binding;nucleoside phosphate binding;molecular_function;guanyl nucleotide binding;nucleotide binding;nucleoside binding;heterocyclic compound binding;binding;purine nucleoside binding;guanyl ribonucleotide b…	cell part;cell;cellular_component;intracellular;				IPR006689;IPR006687;IPR005225;IPR003579;IPR027417;IPR024156;	Small GTPase superfamily, ARF/SAR type;Small GTPase superfamily, SAR1-type;Small GTP-binding protein domain;Small GTPase superfamily, Rab type;P-loop containing nucleoside triphosphate hydrolase;Small GTPase superfamily, ARF type;
R0M2C0	Pre-mRNA-processing factor 40-like protein A (Fragment)	PRPF40A			0.91839			nuclear		molecular_function;binding;protein binding;		K12821	PRPF40:pre-mRNA-processing factor 40;	Spliceosome ;	IPR001202;IPR002713;	WW domain;FF domain;
R0K8N4	GC-rich sequence DNA-binding factor (Fragment)	GCFC2						nuclear	regulation of gene expression;gene expression;nitrogen compound metabolic process;organic substance biosynthetic process;cellular aromatic compound metabolic process;regulation of nitrogen compound metabolic process;regulation of RNA metabolic process;nucleic acid metabolic process;cellular macromolecule metabolic process;regulation of metabolic process;regulation of primary metabolic process;reg…	molecular_function;binding;heterocyclic compound binding;organic cyclic compound binding;nucleic acid binding;DNA binding;	intracellular;organelle;membrane-bounded organelle;cell part;cell;intracellular organelle;intracellular part;cellular_component;intracellular membrane-bounded organelle;nucleus;				IPR022783;	GC-rich sequence DNA-binding factor domain;
U3IWX4	Uncharacterized protein	Anapl_01487	0.86416	0.87958	0.78017	0.841303	0.0535015	nuclear	regulation of gene expression;gene expression;nitrogen compound metabolic process;organic substance biosynthetic process;cellular aromatic compound metabolic process;regulation of nitrogen compound metabolic process;regulation of RNA metabolic process;nucleic acid metabolic process;cellular macromolecule metabolic process;regulation of metabolic process;regulation of primary metabolic process;reg…	molecular_function;nucleic acid binding transcription factor activity;sequence-specific DNA binding transcription factor activity;binding;heterocyclic compound binding;organic cyclic compound binding;nucleic acid binding;DNA binding;sequence-specific DNA binding;	intracellular;organelle;membrane-bounded organelle;cell part;cell;intracellular organelle;intracellular part;cellular_component;intracellular membrane-bounded organelle;nucleus;	K03211	ETV6_7:ETS translocation variant 6/7;ETV6_7:ETS translocation variant 6/7;ETV6_7:ETS translocation variant 6/7;	Transcriptional misregulation in cancer ;Dorso-ventral axis formation ;MAPK signaling pathway - fly ;	IPR000418;IPR013761;IPR011991;IPR003118;	Ets domain;Sterile alpha motif/pointed domain;Winged helix-turn-helix DNA-binding domain;Pointed domain;
U3J8X7	Uncharacterized protein (Fragment)	A	1.2849	1.2728	1.2902	1.28263	0.00891871	nuclear		molecular_function;binding;protein binding;					IPR013258;IPR020472;IPR017986;IPR001680;IPR015943;IPR019775;	Striatin, N-terminal;G-protein beta WD-40 repeat;WD40-repeat-containing domain;WD40 repeat;WD40/YVTN repeat-like-containing domain;WD40 repeat, conserved site;
Q5ZII1	Uncharacterized protein	RPL4	1.3578	1.4036	1.377	1.37947	0.0229994	cytosol	gene expression;organic substance biosynthetic process;biosynthetic process;macromolecule biosynthetic process;cellular macromolecule metabolic process;cellular process;biological_process;cellular macromolecule biosynthetic process;metabolic process;organic substance metabolic process;cellular biosynthetic process;cellular protein metabolic process;macromolecule metabolic process;cellular metabol…	molecular_function;structural molecule activity;structural constituent of ribosome;	cell;cellular_component;intracellular;cytoplasmic part;cytoplasm;intracellular non-membrane-bounded organelle;organelle;macromolecular complex;non-membrane-bounded organelle;ribonucleoprotein complex;cell part;intracellular organelle;intracellular part;ribosome;large ribosomal subunit;ribosomal subunit;cytosol;cytosolic part;cytosolic ribosome;intracellular organelle part;organelle part;cytosolic…	K02930	RP-L4e:large subunit ribosomal protein L4e;	Ribosome ;	IPR023574;IPR013000;IPR025755;IPR002136;	Ribosomal protein L4 domain;Ribosomal protein L4/L1e, eukaryotic/archaeal, conserved site;60S ribosomal protein L4, C-terminal domain;Ribosomal protein L4/L1e;
R0JWN6	Heterogeneous nuclear ribonucleoprotein M (Fragment)	HNRNPM	1.0954	1.0585	1.0698	1.07457	0.0189062	cytosol,nuclear		nucleoside phosphate binding;molecular_function;binding;heterocyclic compound binding;small molecule binding;organic cyclic compound binding;nucleotide binding;nucleic acid binding;		K12887	HNRNPM:heterogeneous nuclear ribonucleoprotein M;	Spliceosome ;	IPR012677;IPR000504;IPR024666;	Nucleotide-binding alpha-beta plait domain;RNA recognition motif domain;Heterogeneous nuclear ribonucleoprotein M, PY nuclear localisation signal;
W8DL42	GATA-6 protein	GATA6	1.3689	1.2012	1.3782	1.3161	0.0996149	nuclear	regulation of gene expression;gene expression;nitrogen compound metabolic process;organic substance biosynthetic process;cellular aromatic compound metabolic process;regulation of nitrogen compound metabolic process;regulation of RNA metabolic process;nucleic acid metabolic process;cellular macromolecule metabolic process;regulation of metabolic process;regulation of primary metabolic process;reg…	molecular_function;nucleic acid binding transcription factor activity;sequence-specific DNA binding transcription factor activity;binding;cation binding;ion binding;transition metal ion binding;metal ion binding;zinc ion binding;heterocyclic compound binding;organic cyclic compound binding;nucleic acid binding;DNA binding;sequence-specific DNA binding;	intracellular;organelle;membrane-bounded organelle;cell part;cell;intracellular organelle;intracellular part;cellular_component;intracellular membrane-bounded organelle;nucleus;				IPR013088;IPR008013;IPR000679;	Zinc finger, NHR/GATA-type;GATA-type transcription activator, N-terminal;Zinc finger, GATA-type;
R0L513	Eukaryotic translation initiation factor 3 subunit I (Fragment)	EIF3I			1.5629			cytosol		molecular_function;binding;protein binding;heterocyclic compound binding;RNA binding;organic cyclic compound binding;nucleic acid binding;translation factor activity, nucleic acid binding;translation initiation factor activity;	intracellular;cell part;cell;intracellular part;cellular_component;cytoplasm;protein complex;cytoplasmic part;macromolecular complex;eukaryotic translation initiation factor 3 complex;	K03246	EIF3I:translation initiation factor 3 subunit I;	RNA transport ;	IPR019775;IPR001680;IPR017986;IPR015943;IPR027525;	WD40 repeat, conserved site;WD40 repeat;WD40-repeat-containing domain;WD40/YVTN repeat-like-containing domain;Eukaryotic translation initiation factor 3 subunit I;
E1C1M8	Uncharacterized protein	STX18		1.1923	1.1369		0.0391737	peroxisome	macromolecule localization;cellular macromolecule localization;cellular process;single-organism process;single-organism cellular process;intracellular transport;protein transport;establishment of localization;establishment of protein localization;cellular localization;biological_process;protein localization;transport;establishment of localization in cell;cellular protein localization;organic subs…	protein binding;molecular_function;binding;SNAP receptor activity;	cellular_component;membrane;	K08492	STX18:syntaxin 18;STX18:syntaxin 18;	Phagosome ;SNARE interactions in vesicular transport ;	IPR006012;IPR019529;	Syntaxin/epimorphin, conserved site;SNARE-complex protein Syntaxin-18 N-terminal;
E1ABX4	HSP-70 (Fragment)	>tr|E1ABX4|E1ABX4_COTJA													IPR013126;	Heat shock protein 70 family;
E1BYL1	Uncharacterized protein	FKBP7	0.96624	0.95572	0.97623	0.966063	0.0102561	mitochondria	biological_process;cellular process;cellular macromolecule metabolic process;metabolic process;organic substance metabolic process;cellular protein metabolic process;protein metabolic process;macromolecule metabolic process;cellular metabolic process;primary metabolic process;protein folding;	molecular_function;binding;cation binding;ion binding;metal ion binding;calcium ion binding;	intracellular;cytoplasmic part;cytoplasm;organelle;membrane-bounded organelle;cell part;cell;intracellular organelle;intracellular part;cellular_component;intracellular membrane-bounded organelle;endoplasmic reticulum;				IPR018247;IPR001179;IPR002048;IPR011992;	EF-Hand 1, calcium-binding site;Peptidyl-prolyl cis-trans isomerase, FKBP-type, domain;EF-hand domain;EF-hand domain pair;
U3IGY6	Uncharacterized protein	RAB33B		1.1215	1.175		0.0378302	cytosol	cellular response to stimulus;cellular process;single-organism process;signaling;single-organism cellular process;biological regulation;intracellular signal transduction;signal transduction;biological_process;cell communication;regulation of cellular process;regulation of biological process;single organism signaling;response to stimulus;small GTPase mediated signal transduction;macromolecule loca…	purine ribonucleotide binding;anion binding;ribonucleotide binding;small molecule binding;ion binding;ribonucleoside binding;purine ribonucleoside triphosphate binding;carbohydrate derivative binding;nucleoside phosphate binding;molecular_function;guanyl nucleotide binding;nucleotide binding;nucleoside binding;heterocyclic compound binding;binding;purine nucleoside binding;guanyl ribonucleotide b…	cell part;cell;cellular_component;intracellular;membrane;				IPR002041;IPR003578;IPR003579;IPR005225;IPR020849;IPR001806;IPR027417;	Ran GTPase;Small GTPase superfamily, Rho type;Small GTPase superfamily, Rab type;Small GTP-binding protein domain;Small GTPase superfamily, Ras type;Small GTPase superfamily;P-loop containing nucleoside triphosphate hydrolase;
O57314	Very-long-chain 3-oxoacyl-CoA reductase	HSD17B12	1.0809	1.0584	1.0784	1.07257	0.0123322	cytosol	biological_process;metabolic process;lipid metabolic process;lipid biosynthetic process;organic substance biosynthetic process;steroid biosynthetic process;biosynthetic process;cellular process;biological regulation;regulation of biological quality;regulation of hormone levels;estrogen metabolic process;organic cyclic compound metabolic process;organic cyclic compound biosynthetic process;single-…	molecular_function;catalytic activity;oxidoreductase activity;steroid dehydrogenase activity, acting on the CH-OH group of = donors, NAD or NADP as acceptor;oxidoreductase activity, acting on CH-OH group of donors;steroid dehydrogenase activity;oxidoreductase activity, acting on the CH-OH group of donors, NAD = or NADP as acceptor;estradiol 17-beta-dehydrogenase activity;nucleoside phosphate bind…	endoplasmic reticulum;nuclear outer membrane-endoplasmic reticulum membrane network;cell;cellular_component;endomembrane system;intracellular membrane-bounded organelle;endoplasmic reticulum part;intracellular;cytoplasmic part;cytoplasm;organelle;membrane;organelle membrane;intracellular organelle part;membrane-bounded organelle;cell part;intracellular organelle;intracellular part;membrane part;o…	K10251	HSD17B12:17beta-estradiol 17-dehydrogenase / very-long-chain 3-oxoacyl-CoA reductase [EC:1.1.1.62 1.1.1.330];HSD17B12:17beta-estradiol 17-dehydrogenase / very-long-chain 3-oxoacyl-CoA reductase [EC:1.1.1.62 1.1.1.330];HSD17B12:17beta-estradiol 17-dehydrogenase / very-long-chain 3-oxoacyl-CoA reductase [EC:1.1.1.62 1.1.1.330];HSD17B12:17beta-estradiol 17-dehydrogenase / very-long-chain 3-oxoacyl-C…	Metabolic pathways ;Biosynthesis of secondary metabolites ;Fatty acid metabolism ;Steroid hormone biosynthesis ;Fatty acid elongation ;Biosynthesis of unsaturated fatty acids ;	IPR016040;IPR002347;IPR002198;IPR020904;	NAD(P)-binding domain;Glucose/ribitol dehydrogenase;Short-chain dehydrogenase/reductase SDR;Short-chain dehydrogenase/reductase, conserved site;
G1MUM9	Uncharacterized protein (Fragment)	ERLEC1	0.80432		0.83469		0.0214748	nuclear	cellular macromolecule catabolic process;ubiquitin-dependent protein catabolic process;organic substance catabolic process;cellular macromolecule metabolic process;cellular process;catabolic process;macromolecule catabolic process;modification-dependent macromolecule catabolic process;protein catabolic process;biological_process;modification-dependent protein catabolic process;proteolysis involve…		endoplasmic reticulum;cell;cellular_component;membrane-enclosed lumen;intracellular membrane-bounded organelle;endoplasmic reticulum part;intracellular;cytoplasmic part;cytoplasm;intracellular organelle lumen;organelle lumen;organelle;membrane-bounded organelle;intracellular organelle part;cell part;intracellular organelle;intracellular part;organelle part;endoplasmic reticulum lumen;	K14008	ERLEC1:endoplasmic reticulum lectin 1;	Protein processing in endoplasmic reticulum ;	IPR012913;IPR009011;	Glucosidase II beta subunit-like;Mannose-6-phosphate receptor binding domain;
U3IWY4	Uncharacterized protein	LOC101791273		1.1705	0.92502		0.173581	mitochondria	gene expression;nitrogen compound metabolic process;cellular aromatic compound metabolic process;organic substance biosynthetic process;nucleic acid metabolic process;cellular macromolecule metabolic process;small molecule metabolic process;oxoacid metabolic process;translation;cellular nitrogen compound metabolic process;single-organism metabolic process;cellular macromolecule biosynthetic proce…	nucleoside phosphate binding;molecular_function;binding;heterocyclic compound binding;small molecule binding;organic cyclic compound binding;nucleotide binding;ligase activity;ligase activity, forming carbon-oxygen bonds;catalytic activity;ligase activity, forming aminoacyl-tRNA and related compounds;aminoacyl-tRNA ligase activity;purine ribonucleotide binding;anion binding;ribonucleotide binding…					IPR014729;IPR002300;IPR001412;	Rossmann-like alpha/beta/alpha sandwich fold;Aminoacyl-tRNA synthetase, class Ia;Aminoacyl-tRNA synthetase, class I, conserved site;
R0M2B7	N-myc-interactor (Fragment)	NMI		4.6543	3.7339		0.650821	cytosol							IPR009909;	Nmi/IFP 35 domain;
D9IFC5	Liver X receptor alpha (Fragment)	NR1H3		0.97403	1.0416		0.0477792	cytosol	regulation of gene expression;gene expression;nitrogen compound metabolic process;organic substance biosynthetic process;cellular aromatic compound metabolic process;regulation of nitrogen compound metabolic process;regulation of RNA metabolic process;nucleic acid metabolic process;cellular macromolecule metabolic process;regulation of metabolic process;regulation of primary metabolic process;reg…	molecular_function;binding;cation binding;ion binding;transition metal ion binding;metal ion binding;zinc ion binding;nucleic acid binding transcription factor activity;sequence-specific DNA binding transcription factor activity;heterocyclic compound binding;organic cyclic compound binding;nucleic acid binding;DNA binding;sequence-specific DNA binding;molecular transducer activity;signaling recep…	intracellular;organelle;membrane-bounded organelle;cell part;cell;intracellular organelle;intracellular part;cellular_component;intracellular membrane-bounded organelle;nucleus;				IPR008946;IPR023257;IPR013088;IPR000536;IPR001628;IPR001723;	Nuclear hormone receptor, ligand-binding;Liver X receptor;Zinc finger, NHR/GATA-type;Nuclear hormone receptor, ligand-binding, core;Zinc finger, nuclear hormone receptor-type;Steroid hormone receptor;
Q91955	Myotrophin	MTPN		0.8001	0.84328		0.0305329	cytosol	regulation of multicellular organismal process;regulation of system process;single-organism process;positive regulation of multicellular organismal process;regulation of muscle system process;regulation of muscle hypertrophy;biological regulation;positive regulation of muscle hypertrophy;regulation of response to stimulus;positive regulation of biological process;muscle system process;cardiac mus…	molecular_function;binding;protein binding;	neuron projection;cell part;cell;neuron part;cell projection;cellular_component;axon;intracellular;cytoplasmic part;cytoplasm;intracellular part;cytosol;organelle;membrane-bounded organelle;intracellular organelle;intracellular membrane-bounded organelle;nucleus;perinuclear region of cytoplasm;				IPR020683;IPR002110;	Ankyrin repeat-containing domain;Ankyrin repeat;
R0LYE9	Maleylacetoacetate isomerase (Fragment)	GSTZ1		1.0103	0.95073		0.0421224	cytosol	cellular amino acid metabolic process;organonitrogen compound metabolic process;nitrogen compound metabolic process;cellular aromatic compound metabolic process;cellular process;small molecule metabolic process;organic acid metabolic process;oxoacid metabolic process;biological_process;organic cyclic compound metabolic process;single-organism metabolic process;metabolic process;organic substance …	molecular_function;catalytic activity;binding;protein binding;	intracellular;cell part;cell;intracellular part;cellular_component;cytoplasm;	K01800	maiA:maleylacetoacetate isomerase [EC:5.2.1.2];maiA:maleylacetoacetate isomerase [EC:5.2.1.2];maiA:maleylacetoacetate isomerase [EC:5.2.1.2];maiA:maleylacetoacetate isomerase [EC:5.2.1.2];	Metabolic pathways ;Microbial metabolism in diverse environments ;Tyrosine metabolism ;Styrene degradation ;	IPR005955;IPR004045;IPR004046;IPR012336;IPR010987;	Maleylacetoacetate isomerase;Glutathione S-transferase, N-terminal;Glutathione S-transferase, C-terminal;Thioredoxin-like fold;Glutathione S-transferase, C-terminal-like;
P41125	60S ribosomal protein L13	RPL13	1.349	1.2371	1.2806	1.2889	0.0564098	cytosol	gene expression;organic substance biosynthetic process;biosynthetic process;macromolecule biosynthetic process;cellular macromolecule metabolic process;cellular process;biological_process;cellular macromolecule biosynthetic process;metabolic process;organic substance metabolic process;cellular biosynthetic process;cellular protein metabolic process;macromolecule metabolic process;cellular metabol…	molecular_function;structural molecule activity;structural constituent of ribosome;	cell part;cell;cellular_component;intracellular;cytoplasmic part;cytoplasm;intracellular non-membrane-bounded organelle;organelle;macromolecular complex;non-membrane-bounded organelle;ribonucleoprotein complex;intracellular organelle;intracellular part;ribosome;large ribosomal subunit;ribosomal subunit;cytosol;cytosolic part;cytosolic ribosome;intracellular organelle part;organelle part;cytosolic…	K02873	RP-L13e:large subunit ribosomal protein L13e;	Ribosome ;	IPR018256;IPR001380;	Ribosomal protein L13e, conserved site;Ribosomal protein L13e;
R0M2B2	Formin-like protein 2 (Fragment)	FMNL2	1.3718	1.469	1.4567	1.4325	0.0529263	cytosol	biological_process;cellular component organization or biogenesis;cellular component organization;actin filament-based process;organelle organization;cellular process;single-organism process;cytoskeleton organization;single-organism cellular process;actin cytoskeleton organization;	molecular_function;binding;protein binding;cytoskeletal protein binding;actin binding;GTPase binding;small GTPase binding;enzyme binding;Ras GTPase binding;Rho GTPase binding;					IPR016024;IPR010473;IPR010472;IPR014767;IPR014768;IPR015425;	Armadillo-type fold;Formin, GTPase-binding domain;Formin, FH3 domain;Formin, diaphanous autoregulatory (DAD) domain;Formin, GTPase-binding and FH3 domain;Formin, FH2 domain;
Q5ZIH1	Uncharacterized protein	HNRNPD		0.99076	1.0031		0.0087257	nuclear	regulation of RNA stability;regulation of gene expression;gene expression;biological regulation;regulation of metabolic process;regulation of biological quality;regulation of macromolecule metabolic process;biological_process;posttranscriptional regulation of gene expression;regulation of biological process;metabolic process;organic substance metabolic process;macromolecule metabolic process;regu…	nucleoside phosphate binding;molecular_function;binding;heterocyclic compound binding;small molecule binding;organic cyclic compound binding;nucleotide binding;nucleic acid binding;sequence-specific DNA binding;DNA binding;telomeric DNA binding;	intracellular;organelle;membrane-bounded organelle;cell part;cell;intracellular organelle;intracellular part;cellular_component;intracellular membrane-bounded organelle;nucleus;macromolecular complex;ribonucleoprotein complex;				IPR012677;IPR000504;	Nucleotide-binding alpha-beta plait domain;RNA recognition motif domain;
U3IWY9	Uncharacterized protein	CDCP1	1.046	1.1892			0.101258	mitochondria							IPR000859;	CUB domain;
R0LE31	Myosin light chain 1, cardiac muscle (Fragment)	MYL3	0.67619					cytosol		molecular_function;binding;cation binding;ion binding;metal ion binding;calcium ion binding;					IPR002048;IPR011992;	EF-hand domain;EF-hand domain pair;
U3J8Y5	Uncharacterized protein	LOC100544620	6.2472	6.0483	6.2035	6.16633	0.104529	cytosol	biological_process;cellular process;single-organism process;single-organism cellular process;cell cycle;cell division;	purine ribonucleotide binding;anion binding;ribonucleotide binding;small molecule binding;ion binding;ribonucleoside binding;purine ribonucleoside triphosphate binding;carbohydrate derivative binding;nucleoside phosphate binding;molecular_function;guanyl nucleotide binding;nucleotide binding;nucleoside binding;heterocyclic compound binding;binding;purine nucleoside binding;guanyl ribonucleotide b…		K16942	SEPT2:septin 2;	Bacterial invasion of epithelial cells ;	IPR030379;IPR008113;IPR027417;	Septin-type guanine nucleotide-binding (G) domain;Septin 2;P-loop containing nucleoside triphosphate hydrolase;
R0LQE0	Protein NDRG1 (Fragment)	NDRG1	0.70995		0.80186		0.0649902	plasma membrane							IPR004142;IPR029058;	NDRG;Alpha/Beta hydrolase fold;
U3I0A3	Uncharacterized protein	Anapl_07528	1.1779	1.1693	1.1383	1.16183	0.0208291	mitochondria		molecular_function;structural molecule activity;	cytoskeletal part;intermediate filament;cell;cellular_component;intracellular;protein complex;intracellular non-membrane-bounded organelle;organelle;macromolecular complex;non-membrane-bounded organelle;intracellular organelle part;cell part;intracellular organelle;intracellular part;intermediate filament cytoskeleton;organelle part;cytoskeleton;keratin filament;				IPR009053;IPR018039;IPR001664;IPR003054;	Prefoldin;Intermediate filament protein, conserved site;Intermediate filament protein;Keratin, type II;
R0KSM5	Dynein light chain 1, cytoplasmic (Fragment)	RCJMB04_3n18	1.1413	1.1231	1.1406	1.135	0.0103116	cytosol	biological_process;cellular process;single-organism process;single-organism cellular process;microtubule-based process;		cytoskeletal part;cell;cellular_component;intracellular;protein complex;intracellular non-membrane-bounded organelle;organelle;macromolecular complex;non-membrane-bounded organelle;intracellular organelle part;microtubule cytoskeleton;cell part;intracellular organelle;intracellular part;organelle part;cytoskeleton;microtubule associated complex;	K10418	DYNLL:dynein light chain LC8-type;	Vasopressin-regulated water reabsorption ;	IPR019763;IPR001372;	Dynein light chain, type 1/2, conserved site;Dynein light chain, type 1/2;
R0JNM7	SHC-transforming protein 1 (Fragment)	SHC1		1.2796				cytosol	biological_process;signal transduction;cellular response to stimulus;cell communication;cellular process;regulation of cellular process;signaling;single-organism process;regulation of biological process;single-organism cellular process;biological regulation;single organism signaling;response to stimulus;intracellular signal transduction;	molecular_function;binding;protein binding;					IPR000980;IPR011993;IPR006019;IPR006020;	SH2 domain;Pleckstrin homology-like domain;Phosphotyrosine interaction domain, Shc-like;PTB/PI domain;
E1C1J2	Uncharacterized protein (Fragment)	ZFPM1			1.0991			nuclear	cardiac septum development;single-organism developmental process;atrial septum development;single-organism process;cardiac septum morphogenesis;cardiac chamber morphogenesis;multicellular organismal development;organ development;cardiac chamber development;anatomical structure morphogenesis;anatomical structure development;system development;cardiac atrium morphogenesis;heart development;developm…	molecular_function;binding;cation binding;ion binding;metal ion binding;heterocyclic compound binding;organic cyclic compound binding;nucleic acid binding;sequence-specific DNA binding transcription factor activity;sequence-specific DNA binding RNA polymerase II transcription = factor activity;RNA polymerase II core promoter proximal region sequence-specific = DNA binding transcription factor act…	intracellular;cell part;cell;intracellular part;cellular_component;cytoplasm;protein complex;macromolecular complex;transcription factor complex;nucleus;nucleoplasm part;nuclear lumen;membrane-enclosed lumen;intracellular membrane-bounded organelle;organelle lumen;intracellular organelle lumen;organelle;nuclear part;membrane-bounded organelle;intracellular organelle part;intracellular organelle;n…				IPR013087;IPR015880;IPR007087;	Zinc finger C2H2-type/integrase DNA-binding domain;Zinc finger, C2H2-like;Zinc finger, C2H2;
R4GLZ8	Uncharacterized protein	Anapl_16200	1.101	1.227	1.1251	1.15103	0.0668835	plasma membrane							IPR021819;IPR012486;	Protein of unknown function DUF3402;N1221-like;
R0LYA8	Protein kinase C and casein kinase substrate in neurons protein 3 (Fragment)	PACSIN3	0.90354	1.1725	1.0101	1.02871	0.135443	cytosol		molecular_function;binding;protein binding;					IPR001452;IPR001060;	SH3 domain;FCH domain;
G1NA11	Uncharacterized protein (Fragment)	PRKAA1	1.2395	1.6337	1.6461		0.231254	cytoskeleton	cellular process;cellular macromolecule metabolic process;phosphate-containing compound metabolic process;phosphorus metabolic process;phosphorylation;biological_process;metabolic process;macromolecule modification;organic substance metabolic process;cellular protein metabolic process;protein modification process;protein metabolic process;cellular metabolic process;cellular protein modification p…	molecular_function;catalytic activity;transferase activity;transferase activity, transferring phosphorus-containing groups;kinase activity;phosphotransferase activity, alcohol group as acceptor;protein kinase activity;purine ribonucleotide binding;anion binding;ribonucleotide binding;small molecule binding;ion binding;ribonucleoside binding;purine ribonucleoside triphosphate binding;carbohydrate …					IPR011009;IPR000719;IPR028375;	Protein kinase-like domain;Protein kinase domain;KA1 domain/Ssp2 C-terminal domain;
U3IWZ0	Uncharacterized protein	RPS13	1.2853	1.2905	1.2549	1.2769	0.0192291	cytosol	gene expression;organic substance biosynthetic process;biosynthetic process;macromolecule biosynthetic process;cellular macromolecule metabolic process;cellular process;biological_process;cellular macromolecule biosynthetic process;metabolic process;organic substance metabolic process;cellular biosynthetic process;cellular protein metabolic process;macromolecule metabolic process;cellular metabol…	molecular_function;structural molecule activity;structural constituent of ribosome;	cell part;cell;cellular_component;intracellular;cytoplasmic part;cytoplasm;intracellular non-membrane-bounded organelle;organelle;macromolecular complex;non-membrane-bounded organelle;ribonucleoprotein complex;intracellular organelle;intracellular part;ribosome;	K02953	RP-S13e:small subunit ribosomal protein S13e;	Ribosome ;	IPR009068;IPR012606;IPR000589;IPR023029;	S15/NS1, RNA-binding;Ribosomal protein S13/S15, N-terminal;Ribosomal protein S15;Ribosomal protein S15P;
F1NPB8	Uncharacterized protein	AQR		1.016				mitochondria	RNA splicing;mRNA processing;gene expression;RNA processing;nitrogen compound metabolic process;cellular aromatic compound metabolic process;RNA metabolic process;cellular macromolecule metabolic process;cellular process;mRNA metabolic process;nucleic acid metabolic process;RNA splicing, via transesterification reactions with bulged = adenosine as nucleophile;cellular nitrogen compound metabolic …	molecular_function;binding;heterocyclic compound binding;RNA binding;organic cyclic compound binding;nucleic acid binding;pre-mRNA binding;pre-mRNA intronic binding;	cell;nucleus;cellular_component;intracellular membrane-bounded organelle;intracellular;organelle;macromolecular complex;ribonucleoprotein complex;nuclear part;intracellular organelle part;cell part;membrane-bounded organelle;intracellular organelle;spliceosomal complex;intracellular part;organelle part;catalytic step 2 spliceosome;	K12874	AQR:intron-binding protein aquarius;	Spliceosome ;	IPR027417;	P-loop containing nucleoside triphosphate hydrolase;
P17785	Annexin A2	ANXA2		0.80019	0.79219		0.00565685	cytosol	single-organism developmental process;blood vessel development;single-organism process;blood vessel morphogenesis;multicellular organismal development;anatomical structure morphogenesis;anatomical structure development;system development;biological_process;developmental process;multicellular organismal process;anatomical structure formation involved in morphogenesis;single-multicellular organism …	enzyme inhibitor activity;molecular_function;enzyme regulator activity;lipase inhibitor activity;phospholipase inhibitor activity;binding;cation binding;ion binding;metal ion binding;calcium ion binding;phospholipid binding;anion binding;lipid binding;calcium-dependent phospholipid binding;protein binding;cytoskeletal protein binding;	extracellular matrix;proteinaceous extracellular matrix;extracellular region;cellular_component;extracellular matrix part;extracellular region part;basement membrane;intracellular;cytoplasmic part;cytoplasm;organelle;membrane-bounded organelle;cell part;cell;intracellular organelle;intracellular part;intracellular membrane-bounded organelle;endosome;early endosome;plasma membrane part;membrane;pl…				IPR001464;IPR018252;IPR018502;IPR002389;	Annexin;Annexin repeat, conserved site;Annexin repeat;Annexin, type II;
R0LE48	Protein unc-84-like protein B	SUN2	0.99247	0.98226	0.92707	0.967267	0.0351837	nuclear							IPR012919;	SUN domain;
R0LDS8	LETM1 and EF-hand domain-containing protein 1, mitochondrial (Fragment)	LETM1	1.0757	1.047	1.0095	1.04407	0.0331973	cytosol		molecular_function;binding;cation binding;ion binding;metal ion binding;calcium ion binding;					IPR011685;IPR011992;IPR002048;	LETM1-like;EF-hand domain pair;EF-hand domain;
U3J8Z4	Uncharacterized protein (Fragment)	>tr|U3J8Z4|U3J8Z4_ANAPL	1.0815	1.1618	1.1486	1.13063	0.0430595	cytosol		molecular_function;binding;cation binding;ion binding;metal ion binding;calcium ion binding;					IPR002048;	EF-hand domain;
R0L4M9	Transmembrane protein 45B (Fragment)	TMEM45A			0.75991			plasma membrane							IPR006904;	Protein of unknown function DUF716 (TMEM45);
R0LQE3	KH domain-containing, RNA-binding, signal transduction-associated protein 3 (Fragment)	KHDRBS3	0.83198					cytosol		molecular_function;binding;heterocyclic compound binding;organic cyclic compound binding;nucleic acid binding;RNA binding;					IPR004088;IPR004087;	K Homology domain, type 1;K Homology domain;
R0L4N5	Uncharacterized protein C3orf26-like protein (Fragment)	CMSS1			1.0258			cytosol							IPR027417;	P-loop containing nucleoside triphosphate hydrolase;
Q5ZIE3	Uncharacterized protein	Anapl_04409	1.3474	1.5445	1.169		0.187828	nuclear	single-organism transport;single-organism cellular process;protein targeting;protein transport;protein targeting to ER;establishment of localization;intracellular protein transport;establishment of protein localization;cellular localization;protein localization;protein targeting to membrane;cytoplasmic transport;transport;membrane organization;establishment of localization in cell;cellular compon…	molecular_function;binding;heterocyclic compound binding;RNA binding;organic cyclic compound binding;nucleic acid binding;7S RNA binding;peptide binding;amide binding;signal sequence binding;endoplasmic reticulum signal peptide binding;	intracellular;cytoplasmic part;cytoplasm;macromolecular complex;ribonucleoprotein complex;cell part;cell;intracellular part;cellular_component;signal recognition particle;signal recognition particle, endoplasmic reticulum targeting;	K03104	SRP14:signal recognition particle subunit SRP14;	Protein export ;	IPR003210;IPR009018;	Signal recognition particle, SRP14 subunit;Signal recognition particle, SRP9/SRP14 subunit;
R0KSN0	Uncharacterized protein (Fragment)	MLEC	0.89169	0.88756	0.90179	0.89368	0.00732074	plasma membrane							IPR021720;	Malectin;
R0L4N0	E3 ubiquitin-protein ligase HECTD1 (Fragment)	HECTD1	1.3038		1.1109		0.136401	nuclear	cellular macromolecule metabolic process;cellular process;protein modification by small protein conjugation;biological_process;metabolic process;protein modification by small protein conjugation or removal;macromolecule modification;organic substance metabolic process;cellular protein metabolic process;protein modification process;cellular protein modification process;cellular metabolic process;m…	molecular_function;binding;protein binding;acid-amino acid ligase activity;small conjugating protein ligase activity;ligase activity;catalytic activity;ligase activity, forming carbon-nitrogen bonds;ubiquitin-protein ligase activity;cation binding;ion binding;metal ion binding;					IPR012919;IPR002110;IPR000569;IPR016024;IPR010606;IPR011989;IPR020683;IPR008979;	SUN domain;Ankyrin repeat;HECT;Armadillo-type fold;Mib-herc2;Armadillo-like helical;Ankyrin repeat-containing domain;Galactose-binding domain-like;
E1BYN7	Uncharacterized protein	VDAC1	1.0408	0.98613	1.0098	1.01224	0.0274168	cytosol	biological_process;single-organism transport;cellular process;single-organism process;single-organism cellular process;transport;establishment of localization;localization;transmembrane transport;ion transport;anion transport;regulation of transport;regulation of localization;biological regulation;regulation of ion transport;regulation of biological process;regulation of anion transport;behaviora…	ion gated channel activity;anion transmembrane transporter activity;transporter activity;voltage-gated ion channel activity;gated channel activity;ion transmembrane transporter activity;substrate-specific channel activity;transmembrane transporter activity;voltage-gated channel activity;anion channel activity;passive transmembrane transporter activity;molecular_function;substrate-specific transme…	organelle envelope;organelle outer membrane;mitochondrial membrane;cell;mitochondrial envelope;cellular_component;intracellular membrane-bounded organelle;envelope;mitochondrion;intracellular;cytoplasmic part;cytoplasm;membrane;organelle;outer membrane;mitochondrial part;organelle membrane;membrane-bounded organelle;intracellular organelle part;cell part;intracellular organelle;intracellular part…	K05862	VDAC1:voltage-dependent anion channel protein 1;VDAC1:voltage-dependent anion channel protein 1;VDAC1:voltage-dependent anion channel protein 1;VDAC1:voltage-dependent anion channel protein 1;VDAC1:voltage-dependent anion channel protein 1;VDAC1:voltage-dependent anion channel protein 1;	HTLV-I infection ;Huntington's disease ;Calcium signaling pathway ;Parkinson's disease ;cGMP-PKG signaling pathway ;Influenza A ;	IPR027246;IPR001925;IPR023614;	Eukaryotic porin/Tom40;Porin, eukaryotic type;Porin domain;
R0KL06	39S ribosomal protein L15, mitochondrial (Fragment)	MRPL15	1.0364	1.1959	1.3578	1.1967	0.160701	cytosol				K02876	RP-L15:large subunit ribosomal protein L15;	Ribosome ;	IPR021131;	Ribosomal protein L18e/L15P;
F1NHE8	Uncharacterized protein (Fragment)	LOC425531			0.73521			extracellular	nitrogen compound metabolic process;purine nucleoside triphosphate catabolic process;purine nucleoside triphosphate metabolic process;nucleoside triphosphate catabolic process;ribonucleoside triphosphate catabolic process;phosphate-containing compound metabolic process;nucleoside triphosphate metabolic process;organophosphate catabolic process;purine ribonucleoside triphosphate metabolic process;…	purine ribonucleotide binding;anion binding;ribonucleotide binding;small molecule binding;ion binding;ribonucleoside binding;purine ribonucleoside triphosphate binding;carbohydrate derivative binding;nucleoside phosphate binding;molecular_function;guanyl nucleotide binding;nucleotide binding;nucleoside binding;heterocyclic compound binding;binding;purine nucleoside binding;guanyl ribonucleotide b…	cellular_component;membrane;cell part;cell;intracellular;				IPR027417;IPR003579;IPR003578;IPR002041;IPR001806;IPR024156;IPR005225;IPR020849;	P-loop containing nucleoside triphosphate hydrolase;Small GTPase superfamily, Rab type;Small GTPase superfamily, Rho type;Ran GTPase;Small GTPase superfamily;Small GTPase superfamily, ARF type;Small GTP-binding protein domain;Small GTPase superfamily, Ras type;
R4GLY3	Uncharacterized protein	LOC101803570						cytoskeleton	biological_process;single-organism metabolic process;metabolic process;oxidation-reduction process;	nucleoside phosphate binding;molecular_function;coenzyme binding;cofactor binding;nucleotide binding;heterocyclic compound binding;binding;small molecule binding;organic cyclic compound binding;NAD binding;					IPR016040;IPR006140;IPR029752;	NAD(P)-binding domain;D-isomer specific 2-hydroxyacid dehydrogenase, NAD-binding domain;D-isomer specific 2-hydroxyacid dehydrogenase, NAD-binding domain conserved site 1;
F1NPA9	Uncharacterized protein	RCJMB04_19g1	1.2886	1.2687	1.3063	1.28787	0.0188107	cytosol	gene expression;organic substance biosynthetic process;biosynthetic process;macromolecule biosynthetic process;cellular macromolecule metabolic process;cellular process;biological_process;cellular macromolecule biosynthetic process;metabolic process;organic substance metabolic process;cellular biosynthetic process;cellular protein metabolic process;macromolecule metabolic process;cellular metabol…	molecular_function;binding;heterocyclic compound binding;organic cyclic compound binding;nucleic acid binding;RNA binding;structural molecule activity;structural constituent of ribosome;DNA binding;damaged DNA binding;carbon-oxygen lyase activity;catalytic activity;lyase activity;DNA-(apurinic or apyrimidinic site) lyase activity;nuclease activity;hydrolase activity;hydrolase activity, acting on …	cell;cellular_component;ribosomal subunit;intracellular;cytoplasmic part;cytoplasm;intracellular non-membrane-bounded organelle;organelle;macromolecular complex;ribonucleoprotein complex;non-membrane-bounded organelle;cell part;intracellular organelle part;ribosome;intracellular organelle;intracellular part;organelle part;small ribosomal subunit;cytosol;cytosolic part;cytosolic ribosome;cytosolic…	K02985	RP-S3e:small subunit ribosomal protein S3e;	Ribosome ;	IPR009019;IPR005703;IPR004044;IPR001351;IPR015946;IPR018280;	K homology domain, prokaryotic type;Ribosomal protein S3, eukaryotic/archaeal;K Homology domain, type 2;Ribosomal protein S3, C-terminal;K homology domain-like, alpha/beta;Ribosomal protein S3, conserved site;
G1NA14	Uncharacterized protein (Fragment)	CKI						cytosol	biological_process;metabolic process;organic substance metabolic process;primary metabolic process;carbohydrate metabolic process;inflammatory response;response to stress;response to wounding;defense response;response to stimulus;acute inflammatory response;single-organism developmental process;blood vessel development;single-organism process;blood vessel morphogenesis;multicellular organismal de…	molecular_function;catalytic activity;transferase activity;transferase activity, transferring glycosyl groups;UDP-galactosyltransferase activity;lactose synthase activity;N-acetyllactosamine synthase activity;	plasma membrane part;membrane;plasma membrane;cell part;cell;membrane part;cellular_component;cell periphery;basolateral plasma membrane;brush border;cell projection membrane;cell projection part;cell projection;brush border membrane;anchoring junction;cell junction;cell-cell junction;desmosome;cell surface;external side of plasma membrane;external encapsulating structure;glycocalyx;Golgi apparat…	K07966	B4GALT1:beta-1,4-galactosyltransferase 1 [EC:2.4.1.22 2.4.1.90 2.4.1.38 2.4.1.-];B4GALT1:beta-1,4-galactosyltransferase 1 [EC:2.4.1.22 2.4.1.90 2.4.1.38 2.4.1.-];B4GALT1:beta-1,4-galactosyltransferase 1 [EC:2.4.1.22 2.4.1.90 2.4.1.38 2.4.1.-];B4GALT1:beta-1,4-galactosyltransferase 1 [EC:2.4.1.22 2.4.1.90 2.4.1.38 2.4.1.-];B4GALT1:beta-1,4-galactosyltransferase 1 [EC:2.4.1.22 2.4.1.90 2.4.1.38 2.4…	Metabolic pathways ;N-Glycan biosynthesis ;Various types of N-glycan biosynthesis ;Other types of O-glycan biosynthesis ;Galactose metabolism ;Glycosphingolipid biosynthesis - lacto and neolacto series ;Glycosaminoglycan biosynthesis - keratan sulfate ;	IPR003859;IPR027995;IPR027791;IPR029044;	Beta-1,4-galactosyltransferase;Galactosyltransferase, N-terminal;Galactosyltransferase, C-terminal;Nucleotide-diphospho-sugar transferases;
G1NA19	Lysine--tRNA ligase	KARS	1.4066		1.3892		0.0123037	cytosol	gene expression;nitrogen compound metabolic process;cellular aromatic compound metabolic process;organic substance biosynthetic process;nucleic acid metabolic process;cellular macromolecule metabolic process;small molecule metabolic process;oxoacid metabolic process;translation;cellular nitrogen compound metabolic process;single-organism metabolic process;cellular macromolecule biosynthetic proce…	nucleoside phosphate binding;molecular_function;binding;heterocyclic compound binding;small molecule binding;organic cyclic compound binding;nucleotide binding;ligase activity;ligase activity, forming carbon-oxygen bonds;catalytic activity;ligase activity, forming aminoacyl-tRNA and related compounds;aminoacyl-tRNA ligase activity;purine ribonucleotide binding;anion binding;ribonucleotide binding…	intracellular;cell part;cell;intracellular part;cellular_component;cytoplasm;	K04567	KARS:lysyl-tRNA synthetase, class II [EC:6.1.1.6];	Aminoacyl-tRNA biosynthesis ;	IPR012340;IPR018149;IPR006195;IPR002313;IPR004364;IPR004365;	Nucleic acid-binding, OB-fold;Lysyl-tRNA synthetase, class II, C-terminal;Aminoacyl-tRNA synthetase, class II;Lysine-tRNA ligase, class II;Aminoacyl-tRNA synthetase, class II (D/K/N);OB-fold nucleic acid binding domain, AA-tRNA synthetase-type;
R0JCP8	Calcium-binding mitochondrial carrier protein SCaMC-1 (Fragment)	SLC25A24	1.2161	1.1918	1.1865	1.19813	0.0157836	cytosol	biological_process;single-organism transport;cellular process;single-organism process;single-organism cellular process;transport;establishment of localization;localization;transmembrane transport;	molecular_function;binding;cation binding;ion binding;metal ion binding;calcium ion binding;	organelle envelope;mitochondrial membrane;cell;mitochondrial envelope;cellular_component;intracellular membrane-bounded organelle;envelope;mitochondrion;intracellular;cytoplasmic part;cytoplasm;membrane;organelle;organelle inner membrane;organelle membrane;mitochondrial part;membrane-bounded organelle;intracellular organelle part;cell part;intracellular organelle;intracellular part;organelle part…				IPR011992;IPR023395;IPR018247;IPR018108;IPR002048;IPR002067;IPR002167;	EF-hand domain pair;Mitochondrial carrier domain;EF-Hand 1, calcium-binding site;Mitochondrial substrate/solute carrier;EF-hand domain;Mitochondrial carrier protein;Graves disease carrier protein;
Q5ZIF1	Adipocyte plasma membrane-associated protein	APMAP	0.98364	1.0005	0.96077	0.981637	0.0199406	plasma membrane	biological_process;metabolic process;biosynthetic process;	molecular_function;amine-lyase activity;catalytic activity;carbon-nitrogen lyase activity;lyase activity;strictosidine synthase activity;carboxylic ester hydrolase activity;hydrolase activity;hydrolase activity, acting on ester bonds;arylesterase activity;	cell part;cell;cellular_component;cell surface;membrane;intrinsic to membrane;membrane part;integral to membrane;				IPR018119;IPR011042;	Strictosidine synthase, conserved region;Six-bladed beta-propeller, TolB-like;
G1MUH5	Uncharacterized protein	NUDCD2		0.83352				cytosol			cell part;cell;cellular_component;intracellular;				IPR007052;IPR008978;	CS domain;HSP20-like chaperone;
R4GLT4	Uncharacterized protein (Fragment)	SNTB2	0.87895	0.92587	0.89725	0.90069	0.0236484	mitochondria		molecular_function;binding;protein binding;					IPR001849;IPR001478;	Pleckstrin homology domain;PDZ domain;
F1NPA2	Uncharacterized protein (Fragment)	LOC100538404	0.93681	0.91973	0.93623	0.930923	0.00969805	cytosol	biological_process;protein complex assembly;cellular component assembly;protein complex subunit organization;cellular component biogenesis;protein complex biogenesis;macromolecular complex assembly;cellular component organization or biogenesis;macromolecular complex subunit organization;cellular protein complex assembly;cellular component organization;cellular macromolecular complex assembly;prot…	molecular_function;binding;protein binding;	intracellular;protein complex;proteasome complex;macromolecular complex;cell part;cell;intracellular part;cellular_component;proteasome accessory complex;	K03036	PSMD11:26S proteasome regulatory subunit N6;PSMD11:26S proteasome regulatory subunit N6;	Epstein-Barr virus infection ;Proteasome ;	IPR011991;IPR013143;IPR000717;	Winged helix-turn-helix DNA-binding domain;PCI/PINT associated module;Proteasome component (PCI) domain;
R0JCH2	Glycosyltransferase 8 domain-containing protein 2 (Fragment)	GLT8D2	0.61075	0.64444	0.67769		0.0334702	cytosol		molecular_function;catalytic activity;transferase activity;transferase activity, transferring glycosyl groups;					IPR029044;IPR002495;	Nucleotide-diphospho-sugar transferases;Glycosyl transferase, family 8;
R0L545	DnaJ-like protein subfamily C member 25 (Fragment)	DNAJC25	1.3386					plasma membrane
R0KSS6	Vacuolar protein sorting-associated protein 11-like protein (Fragment)	VPS11		0.68182	0.91953		0.168086	cytosol	macromolecule localization;cellular macromolecule localization;cellular process;single-organism process;single-organism cellular process;intracellular transport;protein transport;establishment of localization;establishment of protein localization;cellular localization;biological_process;protein localization;transport;establishment of localization in cell;cellular protein localization;organic subs…	molecular_function;binding;protein binding;cation binding;ion binding;transition metal ion binding;metal ion binding;zinc ion binding;					IPR024763;IPR015943;IPR013083;IPR001841;IPR000547;IPR017986;IPR016024;	Vacuolar protein sorting protein 11, C-terminal;WD40/YVTN repeat-like-containing domain;Zinc finger, RING/FYVE/PHD-type;Zinc finger, RING-type;Clathrin, heavy chain/VPS, 7-fold repeat;WD40-repeat-containing domain;Armadillo-type fold;
R0L4S7	Nucleoporin-like 2 (Fragment)	NUPL2	1.0433	1.0831	0.98053	1.03564	0.0517119	nuclear
Q5ZIM6	Protein AATF	AATF	1.3981	1.2968	1.2864	1.3271	0.0617073	nuclear			intracellular;organelle;membrane-bounded organelle;cell part;cell;intracellular organelle;intracellular part;cellular_component;intracellular membrane-bounded organelle;nucleus;nuclear lumen;membrane-enclosed lumen;intracellular organelle lumen;organelle lumen;intracellular non-membrane-bounded organelle;non-membrane-bounded organelle;nuclear part;intracellular organelle part;organelle part;nucle…				IPR012617;IPR025160;	Apoptosis-antagonizing transcription factor, C-terminal;AATF leucine zipper-containing domain;
R0K8J1	NFU1 iron-sulfur cluster scaffold-like protein, mitochondrial (Fragment)	NFU1	1.0489	1.0721	1.0259	1.04897	0.0231001	cytosol,nuclear	biological_process;metallo-sulfur cluster assembly;biosynthetic process;cellular component assembly;metabolic process;cellular component biogenesis;cellular component organization or biogenesis;cellular component organization;iron-sulfur cluster assembly;	molecular_function;binding;cation binding;ion binding;transition metal ion binding;metal ion binding;iron ion binding;metal cluster binding;iron-sulfur cluster binding;					IPR001075;IPR014824;	NIF system FeS cluster assembly, NifU, C-terminal;Scaffold protein Nfu/NifU, N-terminal;
Q5ZIM5	Methionine aminopeptidase 1	METAP1			0.71728			cytosol	biological_process;metabolic process;organic substance metabolic process;macromolecule metabolic process;protein metabolic process;primary metabolic process;proteolysis;cellular process;	peptidase activity, acting on L-amino acid peptides;molecular_function;hydrolase activity;peptidase activity;catalytic activity;exopeptidase activity;aminopeptidase activity;metallopeptidase activity;metalloexopeptidase activity;binding;cation binding;ion binding;metal ion binding;					IPR001714;IPR000994;IPR002467;	Peptidase M24, methionine aminopeptidase;Peptidase M24, structural domain;Peptidase M24A, methionine aminopeptidase, subfamily 1;
G1MUG7	Uncharacterized protein	PSME4		1.2802	1.2691		0.00784889	cytosol,nuclear		molecular_function;binding;		K06699	PSME4:proteasome activator subunit 4;	Proteasome ;	IPR016024;IPR021843;IPR011989;	Armadillo-type fold;Protein of unknown function DUF3437;Armadillo-like helical;
R0KL41	N-acetyl-beta-glucosaminyl-glycoprotein 4-beta-N-acetylgalactosaminyltransferase 1 (Fragment)	Anapl_12348						nuclear		molecular_function;transferase activity, transferring hexosyl groups;transferase activity, transferring glycosyl groups;UDP-glycosyltransferase activity;catalytic activity;transferase activity;acetylgalactosaminyltransferase activity;	Golgi apparatus;Golgi stack;Golgi cisterna;cell;organelle subcompartment;cellular_component;endomembrane system;intracellular membrane-bounded organelle;intracellular;cytoplasmic part;Golgi apparatus part;cytoplasm;membrane;Golgi membrane;organelle;organelle membrane;intracellular organelle part;membrane-bounded organelle;cell part;intracellular organelle;intracellular part;organelle part;Golgi c…				IPR029044;IPR011658;IPR008428;	Nucleotide-diphospho-sugar transferases;PA14;Chondroitin N-acetylgalactosaminyltransferase;
R0LDM5	Crk-like protein (Fragment)	CRKL		0.95627				mitochondria		molecular_function;binding;protein binding;					IPR001452;IPR000980;IPR011511;	SH3 domain;SH2 domain;Variant SH3 domain;
R0KT50	Long-chain-fatty-acid--CoA ligase 3 (Fragment)	Anapl_10687	0.93921	0.92805	0.88394	0.917067	0.0292262	endoplasmic reticulum	biological_process;metabolic process;	molecular_function;catalytic activity;		K01897	ACSL:long-chain acyl-CoA synthetase [EC:6.2.1.3];ACSL:long-chain acyl-CoA synthetase [EC:6.2.1.3];ACSL:long-chain acyl-CoA synthetase [EC:6.2.1.3];ACSL:long-chain acyl-CoA synthetase [EC:6.2.1.3];ACSL:long-chain acyl-CoA synthetase [EC:6.2.1.3];ACSL:long-chain acyl-CoA synthetase [EC:6.2.1.3];ACSL:long-chain acyl-CoA synthetase [EC:6.2.1.3];	Metabolic pathways ;Peroxisome ;PPAR signaling pathway ;Adipocytokine signaling pathway ;Fatty acid metabolism ;Fatty acid degradation ;Fatty acid biosynthesis ;	IPR000873;IPR020845;	AMP-dependent synthetase/ligase;AMP-binding, conserved site;
R0KKQ9	Heat shock 70 kDa protein 14 (Fragment)	HSPA14		0.8729	0.86207		0.00765797	cytoskeleton							IPR029047;IPR013126;	Heat shock protein 70kD, peptide-binding domain;Heat shock protein 70 family;
G1MUI4	Uncharacterized protein	GUK1	1.1399					cytosol	organonitrogen compound metabolic process;nitrogen compound metabolic process;cellular aromatic compound metabolic process;cellular process;nucleobase-containing small molecule metabolic process;phosphate-containing compound metabolic process;small molecule metabolic process;phosphorus metabolic process;nucleoside phosphate metabolic process;biological_process;cellular nitrogen compound metabolic…	molecular_function;kinase activity;phosphotransferase activity, phosphate group as acceptor;nucleotide kinase activity;catalytic activity;transferase activity;transferase activity, transferring phosphorus-containing groups;nucleobase-containing compound kinase activity;guanylate kinase activity;		K00942	E2.7.4.8:guanylate kinase [EC:2.7.4.8];E2.7.4.8:guanylate kinase [EC:2.7.4.8];	Metabolic pathways ;Purine metabolism ;	IPR020590;IPR008145;IPR008144;IPR027417;IPR017665;	Guanylate kinase, conserved site;Guanylate kinase/L-type calcium channel beta subunit;Guanylate kinase-like;P-loop containing nucleoside triphosphate hydrolase;Guanylate kinase;
R4GLS1	Uncharacterized protein	CISD2	1.1471	1.1695	1.1327	1.14977	0.0185444	mitochondria		molecular_function;iron-sulfur cluster binding;binding;metal cluster binding;2 iron, 2 sulfur cluster binding;	intracellular;organelle;membrane-bounded organelle;cell part;cell;intracellular organelle;intracellular part;cellular_component;intracellular membrane-bounded organelle;				IPR006622;IPR018967;IPR019610;	Iron sulphur-containing domain, CDGSH-type, subfamily;Iron sulphur-containing domain, CDGSH-type;Iron sulphur domain-containing, mitoNEET, N-terminal;
R0L552	NADH-cytochrome b5 reductase 3 (Fragment)	CYB5R3	1.1464	1.1395	1.1427	1.14287	0.00345302	mitochondria	biological_process;single-organism metabolic process;metabolic process;oxidation-reduction process;	molecular_function;catalytic activity;oxidoreductase activity;		K00326	E1.6.2.2:cytochrome-b5 reductase [EC:1.6.2.2];	Amino sugar and nucleotide sugar metabolism ;	IPR008333;IPR001709;IPR001834;IPR001433;IPR017927;IPR017938;	Oxidoreductase, FAD-binding domain;Flavoprotein pyridine nucleotide cytochrome reductase;NADH:cytochrome b5 reductase (CBR);Oxidoreductase FAD/NAD(P)-binding;Ferredoxin reductase-type FAD-binding domain;Riboflavin synthase-like beta-barrel;
R0L558	Mitochondrial import inner membrane translocase subunit Tim23 (Fragment)	Anapl_04301		1.2307				cytosol	macromolecule localization;cellular macromolecule localization;cellular process;single-organism process;single-organism cellular process;intracellular transport;protein transport;establishment of localization;establishment of protein localization;cellular localization;biological_process;protein localization;transport;establishment of localization in cell;cellular protein localization;organic subs…	molecular_function;transporter activity;primary active transmembrane transporter activity;P-P-bond-hydrolysis-driven transmembrane transporter activity;substrate-specific transmembrane transporter activity;protein transporter activity;substrate-specific transporter activity;transmembrane transporter activity;macromolecule transmembrane transporter activity;protein transmembrane transporter activi…	mitochondrial inner membrane;mitochondrial envelope;envelope;intracellular membrane-bounded organelle;intracellular;mitochondrion;cytoplasm;organelle;macromolecular complex;membrane-bounded organelle;organelle membrane;organelle inner membrane;mitochondrial membrane part;intracellular organelle;organelle envelope;mitochondrial membrane;cell;cellular_component;protein complex;cytoplasmic part;memb…				IPR003397;IPR005681;	Mitochondrial inner membrane translocase subunit Tim17/Tim22/Tim23/peroxisomal protein PMP24;Mitochondrial inner membrane translocase complex, subunit Tim23;
R0L4T7	Transmembrane protein 50A (Fragment)	TMEM50A	0.8917	0.98809			0.068158	plasma membrane							IPR007919;	Uncharacterised protein family UPF0220;
Q5ZIK9	Coatomer subunit epsilon		1.118	1.0872			0.0217789	cytosol	single-organism transport;biological_process;cellular localization;cellular process;single-organism process;single-organism cellular process;transport;establishment of localization in cell;intracellular transport;Golgi vesicle transport;vesicle-mediated transport;establishment of localization;localization;retrograde vesicle-mediated transport, Golgi to ER;macromolecule localization;protein locali…	molecular_function;binding;protein binding;structural molecule activity;	COPI-coated vesicle;coated membrane;coated vesicle;membrane coat;intracellular membrane-bounded organelle;intracellular;Golgi apparatus part;cytoplasm;cytoplasmic vesicle part;organelle;macromolecular complex;organelle membrane;membrane-bounded organelle;intracellular organelle;cytoplasmic vesicle membrane;vesicle membrane;Golgi apparatus;vesicle coat;membrane-bounded vesicle;Golgi-associated ves…				IPR011990;IPR006822;	Tetratricopeptide-like helical domain;Coatomer, epsilon subunit;
R0K8K3	Peptidylprolyl isomerase domain and WD repeat-containing protein 1 (Fragment)	PPWD1	0.94581					cytosol	cellular macromolecule metabolic process;cellular process;biological_process;peptidyl-proline modification;peptidyl-amino acid modification;metabolic process;macromolecule modification;organic substance metabolic process;cellular protein metabolic process;protein modification process;cellular protein modification process;cellular metabolic process;macromolecule metabolic process;protein metabolic…	molecular_function;binding;protein binding;catalytic activity;isomerase activity;cis-trans isomerase activity;peptidyl-prolyl cis-trans isomerase activity;					IPR029000;IPR001680;IPR002130;IPR015943;IPR017986;	Cyclophilin-like domain;WD40 repeat;Cyclophilin-type peptidyl-prolyl cis-trans isomerase domain;WD40/YVTN repeat-like-containing domain;WD40-repeat-containing domain;
R0JWK3	Lipoamide acyltransferase component of branched-chain alpha-keto acid dehydrogenase complex, mitochondrial (Fragment)	DBT	1.0326	1.0724	0.96567	1.02356	0.0539366	mitochondria	biological_process;metabolic process;	molecular_function;catalytic activity;transferase activity;transferase activity, transferring acyl groups;		K09699	DBT:2-oxoisovalerate dehydrogenase E2 component (dihydrolipoyl transacylase) [EC:2.3.1.168];DBT:2-oxoisovalerate dehydrogenase E2 component (dihydrolipoyl transacylase) [EC:2.3.1.168];DBT:2-oxoisovalerate dehydrogenase E2 component (dihydrolipoyl transacylase) [EC:2.3.1.168];DBT:2-oxoisovalerate dehydrogenase E2 component (dihydrolipoyl transacylase) [EC:2.3.1.168];	Metabolic pathways ;Biosynthesis of secondary metabolites ;Biosynthesis of antibiotics ;Valine, leucine and isoleucine degradation ;	IPR011053;IPR000089;IPR001078;IPR023213;IPR003016;IPR004167;	Single hybrid motif;Biotin/lipoyl attachment;2-oxoacid dehydrogenase acyltransferase, catalytic domain;Chloramphenicol acetyltransferase-like domain;2-oxo acid dehydrogenase, lipoyl-binding site;E3-binding domain;
G1NHK2	Uncharacterized protein	NUP133	1.1245	1.1597	1.0631	1.11577	0.0488886	mitochondria	gene expression;single-organism cellular process;nucleobase-containing compound transport;establishment of localization;establishment of RNA localization;RNA export from nucleus;cellular localization;cytoplasmic transport;transport;establishment of localization in cell;nuclear export;macromolecule metabolic process;nuclear transport;macromolecule localization;nitrogen compound transport;cellular …	molecular_function;binding;protein binding;transporter activity;nucleocytoplasmic transporter activity;	condensed chromosome;chromosome;cell;cellular_component;intracellular;protein complex;intracellular non-membrane-bounded organelle;protein-DNA complex;organelle;macromolecular complex;non-membrane-bounded organelle;intracellular organelle part;cell part;condensed chromosome kinetochore;chromosomal part;kinetochore;intracellular organelle;condensed chromosome, centromeric region;intracellular part…	K14300	NUP133:nuclear pore complex protein Nup133;	RNA transport ;	IPR014908;IPR015943;IPR007187;	Nucleoporin, Nup133/Nup155-like, N-terminal;WD40/YVTN repeat-like-containing domain;Nucleoporin, Nup133/Nup155-like, C-terminal;
G1N6H6	Uncharacterized protein	SEC16A		1.2503	1.1564		0.0663973	mitochondria	single-organism transport;protein complex subunit organization;cellular component biogenesis;single-organism cellular process;vesicle coating;protein complex biogenesis;membrane budding;vesicle targeting, rough ER to cis-Golgi;macromolecular complex subunit organization;establishment of localization;vesicle targeting;organelle localization;cellular localization;vesicle organization;cellular compo…		intracellular;cytoplasmic part;cytoplasm;cell part;cell;intracellular part;cellular_component;cytosol;				IPR024340;	Sec16, central conserved domain;
R0JCJ6	UDP-glucose:glycoprotein glucosyltransferase 2 (Fragment)	UGGT2	1.0451	0.99552	1.0906	1.04374	0.0475546	cytosol	organic substance biosynthetic process;glycosylation;cellular macromolecule metabolic process;glycoprotein metabolic process;glycoprotein biosynthetic process;cellular macromolecule biosynthetic process;cellular metabolic process;macromolecule metabolic process;primary metabolic process;biosynthetic process;cellular process;macromolecule biosynthetic process;carbohydrate metabolic process;carbohy…	molecular_function;catalytic activity;transferase activity;transferase activity, transferring glycosyl groups;UDP-glucosyltransferase activity;UDP-glucose:glycoprotein glucosyltransferase activity;		K11718	HUGT:UDP-glucose:glycoprotein glucosyltransferase [EC:2.4.1.-];	Protein processing in endoplasmic reticulum ;	IPR029044;IPR002495;IPR009448;	Nucleotide-diphospho-sugar transferases;Glycosyl transferase, family 8;UDP-glucose:Glycoprotein Glucosyltransferase;
F1NZJ2	Hexokinase	RCJMB04_18g2	1.1785	1.1787	1.1935	1.18357	0.0086031	cytosol	biological_process;metabolic process;organic substance metabolic process;primary metabolic process;carbohydrate metabolic process;monosaccharide catabolic process;organic substance catabolic process;cellular process;hexose metabolic process;catabolic process;generation of precursor metabolites and energy;carbohydrate catabolic process;single-organism carbohydrate metabolic process;single-organism…	purine ribonucleotide binding;anion binding;ribonucleotide binding;small molecule binding;ion binding;ribonucleoside binding;purine ribonucleoside triphosphate binding;carbohydrate derivative binding;adenyl ribonucleotide binding;nucleoside phosphate binding;molecular_function;nucleotide binding;nucleoside binding;adenyl nucleotide binding;heterocyclic compound binding;binding;purine nucleoside b…	intracellular;cytoplasmic part;cytoplasm;cell part;cell;intracellular part;cellular_component;cytosol;membrane;membrane part;membrane raft;organelle;membrane-bounded organelle;intracellular organelle;intracellular membrane-bounded organelle;mitochondrion;nucleus;	K00844	HK:hexokinase [EC:2.7.1.1];HK:hexokinase [EC:2.7.1.1];HK:hexokinase [EC:2.7.1.1];HK:hexokinase [EC:2.7.1.1];HK:hexokinase [EC:2.7.1.1];HK:hexokinase [EC:2.7.1.1];HK:hexokinase [EC:2.7.1.1];HK:hexokinase [EC:2.7.1.1];HK:hexokinase [EC:2.7.1.1];HK:hexokinase [EC:2.7.1.1];HK:hexokinase [EC:2.7.1.1];HK:hexokinase [EC:2.7.1.1];HK:hexokinase [EC:2.7.1.1];HK:hexokinase [EC:2.7.1.1];HK:hexokinase [EC:2.7…	Metabolic pathways ;Biosynthesis of secondary metabolites ;Biosynthesis of antibiotics ;Microbial metabolism in diverse environments ;Carbon metabolism ;Insulin signaling pathway ;HIF-1 signaling pathway ;Central carbon metabolism in cancer ;Glycolysis / Gluconeogenesis ;Amino sugar and nucleotide sugar metabolism ;Type II diabetes mellitus ;Starch and sucrose metabolism ;Galactose metabolism ;Fr…	IPR001312;IPR019807;IPR022672;IPR022673;	Hexokinase;Hexokinase, conserved site;Hexokinase, N-terminal;Hexokinase, C-terminal;
R0KL59	Nucleolar protein 9	NOL9	0.8879					cytosol							IPR010655;	Pre-mRNA cleavage complex II Clp1;
R0L527	Filamin-B (Fragment)	Anapl_16916	1.0451	1.0436	1.051	1.04657	0.00391195	cytosol		molecular_function;binding;protein binding;					IPR017868;IPR001298;IPR014756;IPR013783;	Filamin/ABP280 repeat-like;Filamin/ABP280 repeat;Immunoglobulin E-set;Immunoglobulin-like fold;
E1C1F2	Uncharacterized protein	TRIP11	0.65483	0.77889	0.68721		0.0643488	nuclear	single-organism transport;single-organism cellular process;protein targeting;protein transport;establishment of localization;intracellular protein transport;establishment of protein localization;cellular localization;protein localization;cytoplasmic transport;transport;establishment of localization in cell;vesicle-mediated transport;macromolecule localization;cellular macromolecule localization;p…	molecular_function;binding;protein binding;	intracellular;cytoplasmic part;cytoplasm;organelle;membrane-bounded organelle;cell part;cell;intracellular organelle;intracellular part;cellular_component;intracellular membrane-bounded organelle;Golgi apparatus;nucleus;				IPR000237;	GRIP;
R0LQA4	UPF0418 protein FAM164A (Fragment)	ZC2HC1A		1.3517				nuclear
R0JWH0	Zinc finger Ran-binding domain-containing protein 2 (Fragment)	ZRANB2						nuclear		molecular_function;binding;cation binding;ion binding;transition metal ion binding;metal ion binding;zinc ion binding;					IPR001876;	Zinc finger, RanBP2-type;
G1N6E9	Uncharacterized protein (Fragment)	POFUT1	1.0977	1.1311	1.085	1.1046	0.023812	cytosol	single-organism developmental process;blood vessel development;single-organism process;blood vessel morphogenesis;multicellular organismal development;anatomical structure morphogenesis;anatomical structure development;system development;biological_process;developmental process;multicellular organismal process;anatomical structure formation involved in morphogenesis;single-multicellular organism …	molecular_function;transferase activity, transferring hexosyl groups;transferase activity, transferring glycosyl groups;catalytic activity;transferase activity;fucosyltransferase activity;	cellular_component;membrane;	K03691	POFUT:peptide-O-fucosyltransferase [EC:2.4.1.221];	Other types of O-glycan biosynthesis ;	IPR019378;	GDP-fucose protein O-fucosyltransferase;
R0KL66	Acidic leucine-rich nuclear phosphoprotein 32 family member E (Fragment)	RCJMB04_19c7	0.78152	0.83535	0.90883	0.8419	0.0639072	cytosol,nuclear		molecular_function;binding;protein binding;					IPR025875;IPR001611;	Leucine rich repeat 4;Leucine-rich repeat;
Q804X3	Coagulation factor VIII (Fragment)	F8		0.10339	0.19231		0.0628759	nuclear	biological_process;single-organism metabolic process;metabolic process;oxidation-reduction process;cellular process;single-organism process;single-organism cellular process;biological adhesion;cell adhesion;biological regulation;response to wounding;response to stress;regulation of biological quality;coagulation;hemostasis;multicellular organismal process;single-multicellular organism process;blo…	molecular_function;binding;cation binding;ion binding;transition metal ion binding;metal ion binding;copper ion binding;catalytic activity;oxidoreductase activity;					IPR008979;IPR008972;IPR000421;IPR011706;IPR002355;	Galactose-binding domain-like;Cupredoxin;Coagulation factor 5/8 C-terminal type domain;Multicopper oxidase, type 2;Multicopper oxidase, copper-binding site;
R0LQA8	Williams-Beuren syndrome chromosomal region 16 protein (Fragment)	WBSCR16			1.0484			nuclear							IPR009091;IPR000408;	Regulator of chromosome condensation 1/beta-lactamase-inhibitor protein II;Regulator of chromosome condensation, RCC1;
G1N6E3	Uncharacterized protein (Fragment)	PLXNA1	0.61889	0.60111			0.0125724	extracellular	biological_process;cellular response to stimulus;cell communication;cellular process;regulation of cellular process;signaling;single-organism process;regulation of biological process;single-organism cellular process;biological regulation;single organism signaling;response to stimulus;signal transduction;developmental process;multicellular organismal process;single-multicellular organism process;m…	molecular_function;receptor activity;binding;protein binding;molecular transducer activity;signaling receptor activity;signal transducer activity;transmembrane signaling receptor activity;semaphorin receptor activity;	cell part;cell;cellular_component;intracellular;membrane;intracellular part;cytoplasm;intrinsic to membrane;membrane part;integral to membrane;organelle;membrane-bounded organelle;intracellular organelle;intracellular membrane-bounded organelle;nucleus;	K06820	PLXNA:plexin A;	Axon guidance ;	IPR013548;IPR013783;IPR014756;IPR015943;IPR016201;IPR002165;IPR002909;IPR001627;IPR008936;	Plexin, cytoplasmic RasGAP domain;Immunoglobulin-like fold;Immunoglobulin E-set;WD40/YVTN repeat-like-containing domain;Plexin-like fold;Plexin;IPT domain;Sema domain;Rho GTPase activation protein;
G9IBF1	Fatty acyl-CoA reductase	FAR1	0.91504	0.97272	0.99821	0.96199	0.0426106	cytosol		molecular_function;oxidoreductase activity, acting on the aldehyde or oxo group of = donors;oxidoreductase activity, acting on the aldehyde or oxo group of = donors, NAD or NADP as acceptor;oxidoreductase activity;catalytic activity;fatty-acyl-CoA reductase (alcohol-forming) activity;nucleoside phosphate binding;binding;heterocyclic compound binding;small molecule binding;organic cyclic compound …					IPR016040;IPR026055;IPR013120;	NAD(P)-binding domain;Fatty acyl-CoA reductase;Male sterility, NAD-binding;
R0KL61	Uncharacterized protein (Fragment)	VPS45	1.273	1.3145	1.1823	1.2566	0.0676087	cytosol	membrane docking;single-organism transport;cellular process;single-organism process;single-organism cellular process;exocytosis;establishment of localization;secretion;cellular localization;biological_process;transport;establishment of localization in cell;vesicle-mediated transport;secretion by cell;vesicle docking;localization;vesicle docking involved in exocytosis;						IPR001619;IPR027482;	Sec1-like protein;Sec1-like, domain 2;
G1MUG3	alpha-1,2-Mannosidase (Fragment)	EDEM2		1.3969				cytosol		molecular_function;hydrolase activity;hydrolase activity, acting on glycosyl bonds;mannosyl-oligosaccharide mannosidase activity;mannosidase activity;catalytic activity;hydrolase activity, hydrolyzing O-glycosyl compounds;alpha-mannosidase activity;mannosyl-oligosaccharide 1,2-alpha-mannosidase activity;binding;cation binding;ion binding;metal ion binding;calcium ion binding;	cellular_component;membrane;	K10085	EDEM2:ER degradation enhancer, mannosidase alpha-like 2;	Protein processing in endoplasmic reticulum ;	IPR001382;	Glycoside hydrolase, family 47;
E1BYJ4	Uncharacterized protein (Fragment)	GIT2		1.0025				mitochondria		molecular_function;binding;protein binding;	intracellular;cell part;cell;intracellular part;cellular_component;cytoplasm;anchoring junction;cell-substrate junction;cell junction;adherens junction;cell-substrate adherens junction;focal adhesion;				IPR002110;IPR022018;IPR020683;IPR013724;	Ankyrin repeat;G protein-coupled receptor kinase-interacting protein 1 C term;Ankyrin repeat-containing domain;Spa2 homology (SHD) of GIT;
R0KSR1	Phosphatidylserine decarboxylase proenzyme (Fragment)	PISD	1.2473	1.3869	1.3638	1.33267	0.0748265	mitochondria	lipid metabolic process;organic substance biosynthetic process;lipid biosynthetic process;biosynthetic process;cellular process;phosphate-containing compound metabolic process;phosphorus metabolic process;biological_process;single-organism metabolic process;organophosphate biosynthetic process;metabolic process;organophosphate metabolic process;phospholipid metabolic process;organic substance met…	molecular_function;carboxy-lyase activity;carbon-carbon lyase activity;catalytic activity;lyase activity;phosphatidylserine decarboxylase activity;		K01613	psd:phosphatidylserine decarboxylase [EC:4.1.1.65];psd:phosphatidylserine decarboxylase [EC:4.1.1.65];psd:phosphatidylserine decarboxylase [EC:4.1.1.65];	Metabolic pathways ;Biosynthesis of secondary metabolites ;Glycerophospholipid metabolism ;	IPR003817;	Phosphatidylserine decarboxylase-related;
Q5ZII7	Uncharacterized protein	Anapl_00913		1.1807	1.074		0.0754483	extracellular				K10703	PHS1:very-long-chain (3R)-3-hydroxyacyl-CoA dehydratase [EC:4.2.1.134];PHS1:very-long-chain (3R)-3-hydroxyacyl-CoA dehydratase [EC:4.2.1.134];PHS1:very-long-chain (3R)-3-hydroxyacyl-CoA dehydratase [EC:4.2.1.134];PHS1:very-long-chain (3R)-3-hydroxyacyl-CoA dehydratase [EC:4.2.1.134];	Biosynthesis of secondary metabolites ;Fatty acid metabolism ;Fatty acid elongation ;Biosynthesis of unsaturated fatty acids ;	IPR007482;	Protein-tyrosine phosphatase-like, PTPLA;
R0KT38	WD repeat-containing protein 5 (Fragment)	WDR5	0.89351	0.86324	0.88857	0.881773	0.0162393	cytosol		molecular_function;binding;protein binding;					IPR001680;IPR020472;IPR019775;IPR017986;IPR015943;	WD40 repeat;G-protein beta WD-40 repeat;WD40 repeat, conserved site;WD40-repeat-containing domain;WD40/YVTN repeat-like-containing domain;
G1NRR6	Uncharacterized protein	Z						nuclear		molecular_function;binding;cation binding;ion binding;metal ion binding;heterocyclic compound binding;organic cyclic compound binding;nucleic acid binding;transition metal ion binding;zinc ion binding;	cell part;cell;cellular_component;intracellular;				IPR015880;IPR007087;IPR013087;	Zinc finger, C2H2-like;Zinc finger, C2H2;Zinc finger C2H2-type/integrase DNA-binding domain;
Q8AYP7	Hexokinase	HK2	1.2553	1.2285	1.2261	1.23663	0.0162103	cytosol	biological_process;metabolic process;organic substance metabolic process;primary metabolic process;carbohydrate metabolic process;monosaccharide catabolic process;organic substance catabolic process;cellular process;hexose metabolic process;catabolic process;generation of precursor metabolites and energy;carbohydrate catabolic process;single-organism carbohydrate metabolic process;single-organism…	purine ribonucleotide binding;anion binding;ribonucleotide binding;small molecule binding;ion binding;ribonucleoside binding;purine ribonucleoside triphosphate binding;carbohydrate derivative binding;adenyl ribonucleotide binding;nucleoside phosphate binding;molecular_function;nucleotide binding;nucleoside binding;adenyl nucleotide binding;heterocyclic compound binding;binding;purine nucleoside b…	intracellular;cytoplasmic part;cytoplasm;cell part;cell;intracellular part;cellular_component;cytosol;	K00844	HK:hexokinase [EC:2.7.1.1];HK:hexokinase [EC:2.7.1.1];HK:hexokinase [EC:2.7.1.1];HK:hexokinase [EC:2.7.1.1];HK:hexokinase [EC:2.7.1.1];HK:hexokinase [EC:2.7.1.1];HK:hexokinase [EC:2.7.1.1];HK:hexokinase [EC:2.7.1.1];HK:hexokinase [EC:2.7.1.1];HK:hexokinase [EC:2.7.1.1];HK:hexokinase [EC:2.7.1.1];HK:hexokinase [EC:2.7.1.1];HK:hexokinase [EC:2.7.1.1];HK:hexokinase [EC:2.7.1.1];HK:hexokinase [EC:2.7…	Metabolic pathways ;Biosynthesis of secondary metabolites ;Biosynthesis of antibiotics ;Microbial metabolism in diverse environments ;Carbon metabolism ;Insulin signaling pathway ;HIF-1 signaling pathway ;Central carbon metabolism in cancer ;Glycolysis / Gluconeogenesis ;Amino sugar and nucleotide sugar metabolism ;Type II diabetes mellitus ;Starch and sucrose metabolism ;Galactose metabolism ;Fr…	IPR001312;IPR019807;IPR022672;IPR022673;	Hexokinase;Hexokinase, conserved site;Hexokinase, N-terminal;Hexokinase, C-terminal;
R0L539	Tryptophanyl-tRNA synthetase, mitochondrial (Fragment)	WARS2	1.1503	0.98673	0.84544	0.994157	0.152566	cytosol	gene expression;nitrogen compound metabolic process;cellular aromatic compound metabolic process;organic substance biosynthetic process;nucleic acid metabolic process;cellular macromolecule metabolic process;small molecule metabolic process;oxoacid metabolic process;translation;cellular nitrogen compound metabolic process;single-organism metabolic process;cellular macromolecule biosynthetic proce…	nucleoside phosphate binding;molecular_function;binding;heterocyclic compound binding;small molecule binding;organic cyclic compound binding;nucleotide binding;ligase activity;ligase activity, forming carbon-oxygen bonds;catalytic activity;ligase activity, forming aminoacyl-tRNA and related compounds;aminoacyl-tRNA ligase activity;purine ribonucleotide binding;anion binding;ribonucleotide binding…	intracellular;cell part;cell;intracellular part;cellular_component;cytoplasm;	K01867	WARS:tryptophanyl-tRNA synthetase [EC:6.1.1.2];	Aminoacyl-tRNA biosynthesis ;	IPR014729;IPR002305;IPR002306;IPR001412;IPR024109;	Rossmann-like alpha/beta/alpha sandwich fold;Aminoacyl-tRNA synthetase, class Ic;Tryptophan-tRNA ligase;Aminoacyl-tRNA synthetase, class I, conserved site;Tryptophan-tRNA ligase, bacterial-type;
G1NHI9	Uncharacterized protein (Fragment)	NAGA	0.78472	1.0078			0.157741	cytoskeleton	biological_process;metabolic process;organic substance metabolic process;primary metabolic process;carbohydrate metabolic process;	molecular_function;catalytic activity;hydrolase activity;hydrolase activity, acting on glycosyl bonds;hydrolase activity, hydrolyzing O-glycosyl compounds;binding;ion binding;cation binding;		K01204	NAGA:alpha-N-acetylgalactosaminidase [EC:3.2.1.49];NAGA:alpha-N-acetylgalactosaminidase [EC:3.2.1.49];	Lysosome ;Glycosphingolipid biosynthesis - globo series ;	IPR017853;IPR002241;IPR000111;IPR013785;IPR013780;	Glycoside hydrolase superfamily;Glycoside hydrolase, family 27;Glycoside hydrolase, clan GH-D;Aldolase-type TIM barrel;Glycosyl hydrolase, family 13, all-beta;
G1NRR9	Uncharacterized protein	SF3B5	0.96428	0.99847	0.98351	0.982087	0.0171394	extracellular			cell;nucleus;cellular_component;intracellular membrane-bounded organelle;intracellular;organelle;macromolecular complex;ribonucleoprotein complex;nuclear part;intracellular organelle part;cell part;membrane-bounded organelle;intracellular organelle;spliceosomal complex;intracellular part;organelle part;U12-type spliceosomal complex;	K12832	SF3B5:splicing factor 3B subunit 5;	Spliceosome ;	IPR009846;	Splicing factor 3B subunit 5/RDS3 complex subunit 10;
R0JNH4	Serine/threonine-protein kinase TAO1 (Fragment)	TAOK1		0.97496	1.0076		0.02308	nuclear	cellular process;cellular macromolecule metabolic process;phosphate-containing compound metabolic process;phosphorus metabolic process;phosphorylation;biological_process;metabolic process;macromolecule modification;organic substance metabolic process;cellular protein metabolic process;protein modification process;protein metabolic process;cellular metabolic process;cellular protein modification p…	molecular_function;catalytic activity;transferase activity;transferase activity, transferring phosphorus-containing groups;purine ribonucleotide binding;anion binding;ribonucleotide binding;small molecule binding;ion binding;ribonucleoside binding;purine ribonucleoside triphosphate binding;carbohydrate derivative binding;adenyl ribonucleotide binding;nucleoside phosphate binding;nucleotide bindin…		K04429	TAO:thousand and one amino acid protein kinase [EC:2.7.11.1];	MAPK signaling pathway ;	IPR011009;IPR000719;IPR008271;IPR002290;IPR017441;	Protein kinase-like domain;Protein kinase domain;Serine/threonine-protein kinase, active site;Serine/threonine/dual specificity protein kinase, catalytic domain;Protein kinase, ATP binding site;
R0K8I0	Anthrax toxin receptor 1 (Fragment)	ANTXR1	0.58254	0.42293	0.41785	0.47444	0.0936518	plasma membrane		molecular_function;receptor activity;	membrane;intrinsic to membrane;cellular_component;membrane part;integral to membrane;				IPR008400;IPR008399;IPR002035;	Anthrax toxin receptor, extracellular;Anthrax toxin receptor, C-terminal;von Willebrand factor, type A;
Q5ZIJ2	28S ribosomal protein S6, mitochondrial	MRPS6	1.2306		1.2707		0.028355	cytosol	gene expression;organic substance biosynthetic process;biosynthetic process;macromolecule biosynthetic process;cellular macromolecule metabolic process;cellular process;biological_process;cellular macromolecule biosynthetic process;metabolic process;organic substance metabolic process;cellular biosynthetic process;cellular protein metabolic process;macromolecule metabolic process;cellular metabol…	molecular_function;structural molecule activity;structural constituent of ribosome;binding;heterocyclic compound binding;RNA binding;organic cyclic compound binding;nucleic acid binding;rRNA binding;	cell;cellular_component;intracellular;cytoplasmic part;cytoplasm;intracellular non-membrane-bounded organelle;organelle;macromolecular complex;non-membrane-bounded organelle;ribonucleoprotein complex;cell part;intracellular organelle;intracellular part;ribosome;membrane-bounded organelle;intracellular membrane-bounded organelle;mitochondrion;	K02990	RP-S6:small subunit ribosomal protein S6;	Ribosome ;	IPR000529;IPR014717;	Ribosomal protein S6;Translation elongation factor EF1B/ribosomal protein S6;
G1NHI1	Uncharacterized protein	KIA		1.0712	1.0773		0.00431335	cytosol
U3I7Y7	Uncharacterized protein	Anapl_10702	1.112	1.0603	1.0778	1.08337	0.0262957	nuclear							IPR009764;	Ovarian carcinoma immunoreactive antigen;
R0K8I3	GRIP and coiled-coil domain-containing protein 2 (Fragment)	GCC2	0.8043	0.88278	0.94435	0.877143	0.0701949	cytosol,nuclear	single-organism transport;single-organism cellular process;protein targeting;protein transport;establishment of localization;intracellular protein transport;establishment of protein localization;cellular localization;protein localization;cytoplasmic transport;transport;establishment of localization in cell;vesicle-mediated transport;macromolecule localization;cellular macromolecule localization;p…	molecular_function;binding;protein binding;					IPR000237;	GRIP;
R0K8I7	Proliferating cell nuclear antigen (Fragment)	PCNA	0.72674					cytosol	nitrogen compound metabolic process;organic substance biosynthetic process;cellular aromatic compound metabolic process;regulation of nitrogen compound metabolic process;cellular macromolecule metabolic process;nucleic acid metabolic process;regulation of metabolic process;regulation of primary metabolic process;regulation of nucleobase-containing compound metabolic process;cellular nitrogen comp…	molecular_function;binding;heterocyclic compound binding;organic cyclic compound binding;nucleic acid binding;DNA binding;enzyme regulator activity;DNA polymerase processivity factor activity;		K04802	PCNA:proliferating cell nuclear antigen;PCNA:proliferating cell nuclear antigen;PCNA:proliferating cell nuclear antigen;PCNA:proliferating cell nuclear antigen;PCNA:proliferating cell nuclear antigen;PCNA:proliferating cell nuclear antigen;PCNA:proliferating cell nuclear antigen;	HTLV-I infection ;Hepatitis B ;Cell cycle ;Nucleotide excision repair ;DNA replication ;Base excision repair ;Mismatch repair ;	IPR000730;IPR022648;IPR022649;	Proliferating cell nuclear antigen, PCNA;Proliferating cell nuclear antigen, PCNA, N-terminal;Proliferating cell nuclear antigen, PCNA, C-terminal;
R0KKW4	Heat shock 70 kDa protein 13 (Fragment)	HSPA13	0.89098	0.89032	0.92759	0.902963	0.0213299	endoplasmic reticulum,mitochondria							IPR018181;IPR013126;	Heat shock protein 70, conserved site;Heat shock protein 70 family;
U3IXA9	Uncharacterized protein	FAM185A	1.1667	1.1413	1.1943	1.16743	0.0265076	cytosol							IPR025386;	Domain of unknown function DUF4098;
Q5ZIQ3	Heterogeneous nuclear ribonucleoprotein K	HNRPK	0.94004	0.94813	0.94309	0.943753	0.00408559	nuclear	gene expression;RNA processing;nitrogen compound metabolic process;cellular aromatic compound metabolic process;RNA metabolic process;cellular macromolecule metabolic process;mRNA metabolic process;nucleic acid metabolic process;cellular process;cellular nitrogen compound metabolic process;biological_process;nucleobase-containing compound metabolic process;organic cyclic compound metabolic proces…	molecular_function;binding;heterocyclic compound binding;organic cyclic compound binding;nucleic acid binding;RNA binding;DNA binding;	intracellular;cell part;cell;intracellular part;cellular_component;cytoplasm;nucleus;nuclear lumen;membrane-enclosed lumen;intracellular membrane-bounded organelle;intracellular organelle lumen;organelle lumen;organelle;nuclear part;membrane-bounded organelle;intracellular organelle part;intracellular organelle;organelle part;nucleoplasm;macromolecular complex;ribonucleoprotein complex;spliceosom…	K12886	HNRNPK:heterogeneous nuclear ribonucleoprotein K;HNRNPK:heterogeneous nuclear ribonucleoprotein K;HNRNPK:heterogeneous nuclear ribonucleoprotein K;HNRNPK:heterogeneous nuclear ribonucleoprotein K;	Viral carcinogenesis ;MicroRNAs in cancer ;Herpes simplex infection ;Spliceosome ;	IPR004087;IPR004088;IPR012987;	K Homology domain;K Homology domain, type 1;ROK, N-terminal;
Q5ZJ22	Uncharacterized protein	GMFB	1.22	0.92067	1.2219	1.12086	0.173369	cytosol		protein binding;cytoskeletal protein binding;molecular_function;binding;actin binding;	cell part;cell;cellular_component;intracellular;				IPR002108;IPR029006;	Actin-depolymerising factor homology domain;ADF-H/Gelsolin-like domain;
Q5ZIQ2	Uncharacterized protein	Anapl_16520	0.61642					cytosol		purine ribonucleotide binding;anion binding;ribonucleotide binding;small molecule binding;ion binding;ribonucleoside binding;purine ribonucleoside triphosphate binding;carbohydrate derivative binding;adenyl ribonucleotide binding;nucleoside phosphate binding;molecular_function;nucleotide binding;nucleoside binding;adenyl nucleotide binding;heterocyclic compound binding;binding;purine nucleoside b…					IPR015415;IPR027417;IPR003959;IPR003960;IPR003593;	Vps4 oligomerisation, C-terminal;P-loop containing nucleoside triphosphate hydrolase;ATPase, AAA-type, core;ATPase, AAA-type, conserved site;AAA+ ATPase domain;
R0KI12	Palmitoyl-protein thioesterase 1 (Fragment)	Anapl_18523	1.1349	1.1333	1.0245	1.09757	0.0632826	cytosol,nuclear							IPR002472;IPR029058;	Palmitoyl protein thioesterase;Alpha/Beta hydrolase fold;
Q5ZJ21	Uncharacterized protein	CTNND1	0.81986					cytosol,nuclear	biological_process;cellular process;single-organism process;single-organism cellular process;cell adhesion;biological adhesion;cell-cell adhesion;epithelium development;single-organism developmental process;cellular developmental process;multicellular organismal development;organ development;cell differentiation involved in salivary gland development;anatomical structure development;cell differen…	molecular_function;binding;protein binding;	anchoring junction;cell junction;adherens junction;cell-cell junction;cellular_component;cell-cell adherens junction;intracellular;cytoplasmic part;cytoplasm;cell part;cell;intracellular part;cytosol;cell projection;cell leading edge;lamellipodium;midbody;organelle;membrane-bounded organelle;intracellular organelle;intracellular membrane-bounded organelle;nucleus;membrane;cell periphery;plasma me…				IPR000225;IPR016024;IPR011989;	Armadillo;Armadillo-type fold;Armadillo-like helical;
R0M1Z4	Putative RNA-binding protein Luc7-like 2 (Fragment)	LOC100550170	0.73864		0.71922		0.013732	nuclear	RNA splicing;nitrogen compound metabolic process;gene expression;cellular aromatic compound metabolic process;nucleic acid metabolic process;cellular macromolecule metabolic process;cellular component biogenesis;macromolecular complex subunit organization;RNA splicing, via transesterification reactions with bulged = adenosine as nucleophile;cellular nitrogen compound metabolic process;cellular co…	molecular_function;binding;heterocyclic compound binding;RNA binding;organic cyclic compound binding;nucleic acid binding;mRNA binding;	cell;nucleus;cellular_component;intracellular membrane-bounded organelle;intracellular;organelle;macromolecular complex;ribonucleoprotein complex;nuclear part;intracellular organelle part;cell part;membrane-bounded organelle;small nuclear ribonucleoprotein complex;intracellular organelle;intracellular part;organelle part;U1 snRNP;				IPR004882;	Luc7-related;
U3J9A5	Uncharacterized protein	Anapl_11686	1.077	0.9933	1.0467	1.039	0.0423779	cytosol	macromolecule localization;cellular macromolecule localization;cellular process;single-organism process;single-organism cellular process;intracellular transport;protein transport;establishment of localization;establishment of protein localization;cellular localization;biological_process;protein localization;transport;establishment of localization in cell;cellular protein localization;organic subs…	protein binding;molecular_function;GTPase binding;small GTPase binding;binding;enzyme binding;Ras GTPase binding;Ran GTPase binding;					IPR016024;IPR013713;IPR001494;IPR011989;	Armadillo-type fold;Exportin/Importin, Cse1-like;Importin-beta, N-terminal domain;Armadillo-like helical;
R0LPZ6	Thioredoxin domain-containing protein 5 (Fragment)	TXNDC5	0.95162	0.94807	0.9601	0.953263	0.00618107	extracellular	biological_process;cellular homeostasis;cellular process;single-organism process;regulation of cellular process;single-organism cellular process;regulation of biological process;biological regulation;regulation of biological quality;homeostatic process;cell redox homeostasis;	molecular_function;catalytic activity;isomerase activity;		K13984	TXNDC5:thioredoxin domain-containing protein 5;	Protein processing in endoplasmic reticulum ;	IPR013766;IPR017937;IPR012336;IPR005788;	Thioredoxin domain;Thioredoxin, conserved site;Thioredoxin-like fold;Disulphide isomerase;
E1C266	Tyrosine--tRNA ligase	YARS2	0.92833					nuclear	gene expression;nitrogen compound metabolic process;cellular aromatic compound metabolic process;organic substance biosynthetic process;nucleic acid metabolic process;cellular macromolecule metabolic process;small molecule metabolic process;oxoacid metabolic process;translation;cellular nitrogen compound metabolic process;single-organism metabolic process;cellular macromolecule biosynthetic proce…	nucleoside phosphate binding;molecular_function;binding;heterocyclic compound binding;small molecule binding;organic cyclic compound binding;nucleotide binding;ligase activity;ligase activity, forming carbon-oxygen bonds;catalytic activity;ligase activity, forming aminoacyl-tRNA and related compounds;aminoacyl-tRNA ligase activity;purine ribonucleotide binding;anion binding;ribonucleotide binding…	intracellular;cell part;cell;intracellular part;cellular_component;cytoplasm;cytoplasmic part;organelle;membrane-bounded organelle;intracellular organelle;intracellular membrane-bounded organelle;mitochondrion;	K01866	YARS:tyrosyl-tRNA synthetase [EC:6.1.1.1];	Aminoacyl-tRNA biosynthesis ;	IPR002942;IPR002307;IPR002305;IPR001412;IPR014729;	RNA-binding S4 domain;Tyrosine-tRNA ligase;Aminoacyl-tRNA synthetase, class Ic;Aminoacyl-tRNA synthetase, class I, conserved site;Rossmann-like alpha/beta/alpha sandwich fold;
G1NRW5	Uncharacterized protein	PRSS35	0.81351		0.53912		0.194023	extracellular	biological_process;metabolic process;organic substance metabolic process;macromolecule metabolic process;protein metabolic process;primary metabolic process;proteolysis;	peptidase activity, acting on L-amino acid peptides;molecular_function;endopeptidase activity;hydrolase activity;serine-type peptidase activity;peptidase activity;serine hydrolase activity;catalytic activity;serine-type endopeptidase activity;	intracellular;cytoplasmic part;cytoplasm;organelle;membrane-bounded organelle;cell part;cell;intracellular organelle;intracellular part;cellular_component;intracellular membrane-bounded organelle;mitochondrion;				IPR009003;IPR018114;IPR001254;	Trypsin-like cysteine/serine peptidase domain;Peptidase S1, trypsin family, active site;Peptidase S1;
E1BQ63	Uncharacterized protein (Fragment)	>tr|E1BQ63|E1BQ63_CHICK	1.0834	1.0715	1.0671	1.074	0.00843267	cytosol	gene expression;organic substance biosynthetic process;biosynthetic process;macromolecule biosynthetic process;cellular macromolecule metabolic process;cellular process;biological_process;cellular macromolecule biosynthetic process;metabolic process;organic substance metabolic process;cellular biosynthetic process;cellular protein metabolic process;macromolecule metabolic process;cellular metabol…	molecular_function;structural molecule activity;structural constituent of ribosome;transporter activity;transmembrane transporter activity;active transmembrane transporter activity;secondary active transmembrane transporter activity;	cell part;cell;cellular_component;intracellular;cytoplasmic part;cytoplasm;intracellular non-membrane-bounded organelle;organelle;macromolecular complex;non-membrane-bounded organelle;ribonucleoprotein complex;intracellular organelle;intracellular part;ribosome;organelle envelope;mitochondrial envelope;intracellular membrane-bounded organelle;envelope;mitochondrion;membrane;organelle membrane;mit…	K13577	SLC25A10:solute carrier family 25 (mitochondrial dicarboxylate transporter), member 10;	Proximal tubule bicarbonate reclamation ;	IPR023395;IPR008932;IPR014719;IPR002030;IPR013823;IPR018108;	Mitochondrial carrier domain;Ribosomal protein L7/L12, oligomerisation;Ribosomal protein L7/L12, C-terminal/adaptor protein ClpS-like;Mitochondrial brown fat uncoupling protein;Ribosomal protein L7/L12, C-terminal;Mitochondrial substrate/solute carrier;
U3IHC3	Cytochrome b-c1 complex subunit 6	Anapl_10289	1.0487	1.001	1.0454	1.0317	0.0266381	extracellular				K00416	QCR6:ubiquinol-cytochrome c reductase subunit 6;QCR6:ubiquinol-cytochrome c reductase subunit 6;QCR6:ubiquinol-cytochrome c reductase subunit 6;QCR6:ubiquinol-cytochrome c reductase subunit 6;QCR6:ubiquinol-cytochrome c reductase subunit 6;QCR6:ubiquinol-cytochrome c reductase subunit 6;QCR6:ubiquinol-cytochrome c reductase subunit 6;	Metabolic pathways ;Huntington's disease ;Alzheimer's disease ;Parkinson's disease ;Non-alcoholic fatty liver disease (NAFLD) ;Oxidative phosphorylation ;Cardiac muscle contraction ;	IPR023184;	Ubiquinol-cytochrome C reductase hinge domain;
U3IHC2	Uncharacterized protein	RACGAP1						nuclear	biological_process;cellular response to stimulus;cell communication;cellular process;regulation of cellular process;signaling;single-organism process;regulation of biological process;single-organism cellular process;biological regulation;single organism signaling;response to stimulus;signal transduction;intracellular signal transduction;		cell part;cell;cellular_component;intracellular;				IPR008936;IPR002219;IPR000198;	Rho GTPase activation protein;Protein kinase C-like, phorbol ester/diacylglycerol-binding domain;Rho GTPase-activating protein domain;
G1MV51	Uncharacterized protein (Fragment)	IGFBP4	1.0281	1.1223	0.99663	1.04901	0.0653923	extracellular	cellular response to stimulus;single-organism cellular process;positive regulation of biological process;positive regulation of cell communication;cell communication;positive regulation of cellular process;regulation of biological process;regulation of cell communication;positive regulation of signaling;cellular process;regulation of signaling;signaling;single-organism process;biological regulati…	protein binding;molecular_function;growth factor binding;binding;insulin-like growth factor binding;	cellular_component;extracellular region;extracellular region part;extracellular space;				IPR000716;IPR022327;	Thyroglobulin type-1;Insulin-like growth factor-binding protein 4;
R0LXZ8	Alpha-N-acetylgalactosaminidase (Fragment)	NAGA			0.90779			cytosol	biological_process;metabolic process;organic substance metabolic process;primary metabolic process;carbohydrate metabolic process;	molecular_function;hydrolase activity;hydrolase activity, acting on glycosyl bonds;catalytic activity;hydrolase activity, hydrolyzing O-glycosyl compounds;		K01204	NAGA:alpha-N-acetylgalactosaminidase [EC:3.2.1.49];NAGA:alpha-N-acetylgalactosaminidase [EC:3.2.1.49];	Lysosome ;Glycosphingolipid biosynthesis - globo series ;	IPR017853;IPR000111;IPR002241;IPR013780;IPR013785;	Glycoside hydrolase superfamily;Glycoside hydrolase, clan GH-D;Glycoside hydrolase, family 27;Glycosyl hydrolase, family 13, all-beta;Aldolase-type TIM barrel;
E1BZ62	Uncharacterized protein	LRWD1	1.1342	1.033	1.0392	1.0688	0.0567228	cytosol	biological_process;chromosome organization;organelle organization;cellular process;single-organism process;single-organism cellular process;cellular component organization or biogenesis;cellular component organization;chromatin organization;protein localization to chromosome;macromolecule localization;protein localization to organelle;cellular macromolecule localization;establishment of protein l…	molecular_function;binding;protein binding;chromatin binding;nucleoside phosphate binding;sequence-specific DNA binding;nucleotide binding;heterocyclic compound binding;small molecule binding;organic cyclic compound binding;nucleic acid binding;DNA binding;methyl-CpG binding;	heterochromatin;chromosome;cell;cellular_component;intracellular;intracellular non-membrane-bounded organelle;protein-DNA complex;organelle;macromolecular complex;non-membrane-bounded organelle;intracellular organelle part;cell part;chromosomal part;intracellular organelle;intracellular part;organelle part;chromatin;chromosome, centromeric region;centromeric heterochromatin;nucleus;membrane-enclo…				IPR017986;IPR019775;IPR001611;IPR001680;IPR015943;	WD40-repeat-containing domain;WD40 repeat, conserved site;Leucine-rich repeat;WD40 repeat;WD40/YVTN repeat-like-containing domain;
R4GLP6	Uncharacterized protein (Fragment)	TTN	1.2284						cellular process;cellular macromolecule metabolic process;phosphate-containing compound metabolic process;phosphorus metabolic process;phosphorylation;biological_process;metabolic process;macromolecule modification;organic substance metabolic process;cellular protein metabolic process;protein modification process;protein metabolic process;cellular metabolic process;cellular protein modification p…	molecular_function;binding;protein binding;kinase activity;phosphotransferase activity, alcohol group as acceptor;catalytic activity;transferase activity;transferase activity, transferring phosphorus-containing groups;protein kinase activity;purine ribonucleotide binding;anion binding;ribonucleotide binding;small molecule binding;ion binding;ribonucleoside binding;purine ribonucleoside triphospha…		K12567	TTN:titin [EC:2.7.11.1];TTN:titin [EC:2.7.11.1];	Dilated cardiomyopathy ;Hypertrophic cardiomyopathy (HCM) ;	IPR008271;IPR007110;IPR004168;IPR003961;IPR003599;IPR003598;IPR002290;IPR013106;IPR013098;IPR013783;IPR000719;IPR011009;	Serine/threonine-protein kinase, active site;Immunoglobulin-like domain;PPAK motif;Fibronectin type III;Immunoglobulin subtype;Immunoglobulin subtype 2;Serine/threonine/dual specificity protein kinase, catalytic domain;Immunoglobulin V-set domain;Immunoglobulin I-set;Immunoglobulin-like fold;Protein kinase domain;Protein kinase-like domain;
F1NPM4	Uncharacterized protein	TMTC2						plasma membrane		molecular_function;binding;protein binding;	intracellular;cytoplasmic part;cytoplasm;organelle;membrane-bounded organelle;cell part;cell;intracellular organelle;intracellular part;cellular_component;intracellular membrane-bounded organelle;endoplasmic reticulum;				IPR013618;IPR013026;IPR011990;IPR019734;	Domain of unknown function DUF1736;Tetratricopeptide repeat-containing domain;Tetratricopeptide-like helical domain;Tetratricopeptide repeat;
E1BYU8	Uncharacterized protein	LOC101747863	1.0826	1.1004	1.0763	1.08643	0.0124989	nuclear	biological_process;establishment of localization;localization;transport;nitrogen compound metabolic process;cellular aromatic compound metabolic process;organic substance biosynthetic process;biosynthetic process;nucleic acid metabolic process;cellular macromolecule metabolic process;cellular process;macromolecule biosynthetic process;DNA metabolic process;cellular nitrogen compound metabolic pro…		organelle envelope;cell;nucleus;intrinsic to membrane;nuclear envelope;cellular_component;intracellular membrane-bounded organelle;envelope;endomembrane system;intracellular;protein complex;pore complex;membrane;organelle;nuclear part;macromolecular complex;cell part;membrane-bounded organelle;intracellular organelle part;intracellular organelle;intracellular part;membrane part;integral to membra…	K14297	NUP98:nuclear pore complex protein Nup98-Nup96;NUP98:nuclear pore complex protein Nup98-Nup96;	RNA transport ;Influenza A ;	IPR007230;IPR021967;	Peptidase S59, nucleoporin;Nuclear protein 96;
R0K8V6	Hyaluronan and proteoglycan link protein 1 (Fragment)	HAPLN1	0.59434	0.55002	0.5659	0.570087	0.0224547	extracellular	biological_process;cellular process;single-organism process;single-organism cellular process;biological adhesion;cell adhesion;	molecular_function;binding;carbohydrate derivative binding;glycosaminoglycan binding;hyaluronic acid binding;protein binding;					IPR003599;IPR016186;IPR016187;IPR013783;IPR013106;IPR007110;IPR000538;	Immunoglobulin subtype;C-type lectin-like;C-type lectin fold;Immunoglobulin-like fold;Immunoglobulin V-set domain;Immunoglobulin-like domain;Link;
R4GLP7	Citrate synthase	>tr|R4GLP7|R4GLP7_CHICK	1.014	1.0084	1.0448	1.0224	0.0196	nuclear	biological_process;carbohydrate metabolic process;cellular process;metabolic process;organic substance metabolic process;cellular metabolic process;primary metabolic process;cellular carbohydrate metabolic process;aerobic respiration;cellular respiration;single-organism metabolic process;generation of precursor metabolites and energy;energy derivation by oxidation of organic compounds;oxidation-r…	molecular_function;transferase activity, transferring acyl groups;catalytic activity;transferase activity;transferase activity, transferring acyl groups, acyl groups = converted into alkyl on transfer;citrate synthase activity;citrate (Si)-synthase activity;		K01647	CS:citrate synthase [EC:2.3.3.1];CS:citrate synthase [EC:2.3.3.1];CS:citrate synthase [EC:2.3.3.1];CS:citrate synthase [EC:2.3.3.1];CS:citrate synthase [EC:2.3.3.1];CS:citrate synthase [EC:2.3.3.1];CS:citrate synthase [EC:2.3.3.1];CS:citrate synthase [EC:2.3.3.1];CS:citrate synthase [EC:2.3.3.1];	Metabolic pathways ;Biosynthesis of secondary metabolites ;Biosynthesis of antibiotics ;Microbial metabolism in diverse environments ;Carbon metabolism ;Biosynthesis of amino acids ;Glyoxylate and dicarboxylate metabolism ;Citrate cycle (TCA cycle) ;2-Oxocarboxylic acid metabolism ;	IPR010109;IPR016141;IPR016142;IPR002020;IPR019810;	Citrate synthase, eukaryotic;Citrate synthase-like, core;Citrate synthase-like, large alpha subdomain;Citrate synthase-like;Citrate synthase active site;
U3I8J8	Uncharacterized protein	ERMP1	1.2634	1.2416	1.2545	1.25317	0.010961	plasma membrane							IPR007484;	Peptidase M28;
R0K8V1	Carbonyl reductase [NADPH] 1 (Fragment)	Anapl_07753	0.29789					cytosol	biological_process;metabolic process;	molecular_function;catalytic activity;oxidoreductase activity;		K00079	CBR1:carbonyl reductase 1 [EC:1.1.1.184 1.1.1.189 1.1.1.197];CBR1:carbonyl reductase 1 [EC:1.1.1.184 1.1.1.189 1.1.1.197];CBR1:carbonyl reductase 1 [EC:1.1.1.184 1.1.1.189 1.1.1.197];CBR1:carbonyl reductase 1 [EC:1.1.1.184 1.1.1.189 1.1.1.197];	Metabolic pathways ;Arachidonic acid metabolism ;Chemical carcinogenesis ;Metabolism of xenobiotics by cytochrome P450 ;	IPR020904;IPR016040;IPR002198;IPR002347;	Short-chain dehydrogenase/reductase, conserved site;NAD(P)-binding domain;Short-chain dehydrogenase/reductase SDR;Glucose/ribitol dehydrogenase;
R0K971	General vesicular transport factor p115 (Fragment)	USO1	0.94069	0.90803	0.90793	0.918883	0.0188852	cytosol	macromolecule localization;cellular macromolecule localization;cellular process;single-organism process;single-organism cellular process;intracellular transport;protein transport;establishment of localization;establishment of protein localization;cellular localization;biological_process;protein localization;transport;establishment of localization in cell;cellular protein localization;organic subs…	molecular_function;transporter activity;substrate-specific transporter activity;protein transporter activity;binding;	intracellular;cell part;cell;intracellular part;cellular_component;cytoplasm;membrane;Golgi apparatus;endomembrane system;intracellular membrane-bounded organelle;cytoplasmic part;Golgi apparatus part;organelle;organelle membrane;intracellular organelle part;membrane-bounded organelle;intracellular organelle;organelle part;Golgi membrane;				IPR006955;IPR006953;IPR016024;	Uso1/p115-like vesicle tethering protein, C-terminal;Vesicle tethering protein Uso1/P115-like , head domain;Armadillo-type fold;
U3I8J6	Uncharacterized protein	VAT1	1.0823	1.1133	1.0613	1.08563	0.0261598	cytosol		molecular_function;binding;cation binding;ion binding;transition metal ion binding;metal ion binding;zinc ion binding;catalytic activity;oxidoreductase activity;					IPR002364;IPR016040;IPR020843;IPR011032;	Quinone oxidoreductase/zeta-crystallin, conserved site;NAD(P)-binding domain;Polyketide synthase, enoylreductase domain;GroES (chaperonin 10)-like;
U3IXB2	Uncharacterized protein	Anapl_18612			1.1009			cytosol	biological_process;single-organism transport;cellular process;single-organism process;single-organism cellular process;transport;establishment of localization;localization;transmembrane transport;		organelle envelope;organelle outer membrane;mitochondrial membrane;cell;mitochondrial envelope;cellular_component;intracellular membrane-bounded organelle;envelope;mitochondrion;intracellular;cytoplasmic part;cytoplasm;membrane;organelle;outer membrane;mitochondrial part;organelle membrane;membrane-bounded organelle;intracellular organelle part;cell part;intracellular organelle;intracellular part…	K11518	TOM40:mitochondrial import receptor subunit TOM40;	Amyotrophic lateral sclerosis (ALS) ;	IPR027246;	Eukaryotic porin/Tom40;
R0JX70	Transmembrane protein 55A (Fragment)	TMEM55A		0.68379				plasma membrane				K13084	TMEM55:phosphatidylinositol-4,5-bisphosphate 4-phosphatase [EC:3.1.3.78];	Phosphatidylinositol signaling system ;	IPR019178;	Transmembrane protein 55A/B;
U3J9B2	Uncharacterized protein	PHGDH	1.6596	1.5513	1.5829	1.59793	0.0556931	cytosol							IPR029009;	Allosteric substrate binding domain;
R0KKV8	Protein YIPF (Fragment)	YIPF4	0.96141	1.0547	1.0471	1.02107	0.0518066	plasma membrane			cellular_component;membrane;				IPR006977;	Yip1 domain;
U3J9B0	Uncharacterized protein	Anapl_17769		1.0622	1.381		0.225426	nuclear
R4GM10	Fructose-bisphosphate aldolase	ALDOC	0.8532	0.8324	0.8367	0.840767	0.0109801	cytosol	monosaccharide catabolic process;organic substance catabolic process;cellular process;carbohydrate metabolic process;hexose metabolic process;catabolic process;generation of precursor metabolites and energy;biological_process;carbohydrate catabolic process;single-organism carbohydrate metabolic process;single-organism carbohydrate catabolic process;metabolic process;glucose catabolic process;gluc…	molecular_function;catalytic activity;aldehyde-lyase activity;carbon-carbon lyase activity;lyase activity;fructose-bisphosphate aldolase activity;		K01623	ALDO:fructose-bisphosphate aldolase, class I [EC:4.1.2.13];ALDO:fructose-bisphosphate aldolase, class I [EC:4.1.2.13];ALDO:fructose-bisphosphate aldolase, class I [EC:4.1.2.13];ALDO:fructose-bisphosphate aldolase, class I [EC:4.1.2.13];ALDO:fructose-bisphosphate aldolase, class I [EC:4.1.2.13];ALDO:fructose-bisphosphate aldolase, class I [EC:4.1.2.13];ALDO:fructose-bisphosphate aldolase, class I …	Metabolic pathways ;Biosynthesis of secondary metabolites ;Biosynthesis of antibiotics ;Microbial metabolism in diverse environments ;Carbon metabolism ;Biosynthesis of amino acids ;Glycolysis / Gluconeogenesis ;Pentose phosphate pathway ;Fructose and mannose metabolism ;Carbon fixation in photosynthetic organisms ;Methane metabolism ;	IPR000741;IPR029768;IPR013785;	Fructose-bisphosphate aldolase, class-I;Fructose-bisphosphate aldolase class-I active site;Aldolase-type TIM barrel;
G1NS90	Uncharacterized protein	ZBTB21		1.6882	1.769		0.0571342	nuclear	regulation of gene expression;nitrogen compound metabolic process;gene expression;regulation of nitrogen compound metabolic process;regulation of RNA metabolic process;cellular macromolecule metabolic process;negative regulation of nitrogen compound metabolic process;negative regulation of RNA metabolic process;regulation of metabolic process;regulation of nucleobase-containing compound metabolic…	molecular_function;binding;heterocyclic compound binding;organic cyclic compound binding;nucleic acid binding;cation binding;ion binding;metal ion binding;protein binding;nucleoside phosphate binding;sequence-specific DNA binding;nucleotide binding;small molecule binding;DNA binding;methyl-CpG binding;transition metal ion binding;zinc ion binding;	intracellular;organelle;membrane-bounded organelle;cell part;cell;intracellular organelle;intracellular part;cellular_component;intracellular membrane-bounded organelle;nucleus;				IPR011333;IPR000210;IPR013069;IPR013087;IPR015880;IPR007087;	BTB/POZ fold;BTB/POZ-like;BTB/POZ;Zinc finger C2H2-type/integrase DNA-binding domain;Zinc finger, C2H2-like;Zinc finger, C2H2;
Q5ZJ11	Uncharacterized protein	SNX27	1.0449	1.1429			0.0692965	cytosol	biological_process;cellular response to stimulus;cell communication;cellular process;regulation of cellular process;signaling;single-organism process;regulation of biological process;single-organism cellular process;biological regulation;single organism signaling;response to stimulus;signal transduction;	molecular_function;phospholipid binding;anion binding;binding;ion binding;lipid binding;phosphatidylinositol binding;protein binding;					IPR029071;IPR000159;IPR001683;IPR001478;	Ubiquitin-related domain;Ras-association;Phox homologous domain;PDZ domain;
G1NI87	Uncharacterized protein (Fragment)	Anapl_08638		0.69469				nuclear	cellular macromolecule metabolic process;cellular process;protein modification by small protein conjugation;biological_process;metabolic process;protein modification by small protein conjugation or removal;macromolecule modification;organic substance metabolic process;cellular protein metabolic process;protein modification process;cellular protein modification process;cellular metabolic process;m…	molecular_function;binding;cation binding;ion binding;transition metal ion binding;metal ion binding;zinc ion binding;acid-amino acid ligase activity;small conjugating protein ligase activity;ligase activity;catalytic activity;ligase activity, forming carbon-nitrogen bonds;ubiquitin-protein ligase activity;heterocyclic compound binding;organic cyclic compound binding;nucleic acid binding;RNA bind…	cell part;cell;cellular_component;intracellular;				IPR013993;IPR003126;IPR002004;IPR000569;	Zinc finger, N-recognin, metazoa;Zinc finger, N-recognin;Polyadenylate-binding protein/Hyperplastic disc protein;HECT;
U3J9B5	Uncharacterized protein	Anapl_08302		1.4871				nuclear	nitrogen compound metabolic process;cellular response to stimulus;cellular aromatic compound metabolic process;nucleic acid metabolic process;cellular macromolecule metabolic process;single-organism cellular process;cellular nitrogen compound metabolic process;cellular component organization or biogenesis;macromolecule metabolic process;cellular metabolic process;mitochondrial genome maintenance;…	exodeoxyribonuclease activity;molecular_function;exodeoxyribonuclease activity, producing 5'-phosphomonoesters;deoxyribonuclease activity;nuclease activity;exonuclease activity;hydrolase activity;exonuclease activity, active with either ribo- or deoxyribonucleic = acids and producing 5'-phosphomonoesters;hydrolase activity, acting on ester bonds;catalytic activity;single-stranded DNA exodeoxyribo…					IPR026970;	Mitochondrial genome maintenance exonuclease 1;
R0L4Y1	Phenylalanyl-tRNA synthetase beta chain (Fragment)	FARSB	1.4016	1.3183	1.2219	1.31393	0.0899295	cytosol	gene expression;nitrogen compound metabolic process;cellular aromatic compound metabolic process;organic substance biosynthetic process;nucleic acid metabolic process;cellular macromolecule metabolic process;small molecule metabolic process;oxoacid metabolic process;translation;cellular nitrogen compound metabolic process;single-organism metabolic process;cellular macromolecule biosynthetic proce…	molecular_function;binding;heterocyclic compound binding;organic cyclic compound binding;nucleic acid binding;RNA binding;ligase activity;ligase activity, forming carbon-oxygen bonds;catalytic activity;aminoacyl-tRNA ligase activity;ligase activity, forming aminoacyl-tRNA and related compounds;phenylalanine-tRNA ligase activity;cation binding;ion binding;metal ion binding;magnesium ion binding;pu…	intracellular;cell part;cell;intracellular part;cellular_component;cytoplasm;	K01890	FARSB:phenylalanyl-tRNA synthetase beta chain [EC:6.1.1.20];	Aminoacyl-tRNA biosynthesis ;	IPR020825;IPR009061;IPR005147;IPR005146;IPR004531;	Phenylalanyl-tRNA synthetase, B3/B4;DNA binding domain, putative;tRNA synthetase, B5-domain;B3/B4 tRNA-binding domain;Phenylalanyl-tRNA synthetase, class IIc, beta subunit, archae/euk cytosolic;
E1C275	Uncharacterized protein (Fragment)	Anapl_03169		0.97882				nuclear		molecular_function;binding;cation binding;ion binding;metal ion binding;anion binding;sulfur compound binding;carbohydrate derivative binding;glycosaminoglycan binding;heparin binding;transition metal ion binding;zinc ion binding;	intracellular;organelle;membrane-bounded organelle;cell part;cell;intracellular organelle;intracellular part;cellular_component;intracellular membrane-bounded organelle;nucleus;				IPR015880;IPR007087;	Zinc finger, C2H2-like;Zinc finger, C2H2;
R0LDZ5	WD repeat-containing protein SAZD (Fragment)	TBL3	1.1992	1.2436			0.0313955	plasma membrane	nitrogen compound metabolic process;gene expression;cellular aromatic compound metabolic process;nucleic acid metabolic process;ncRNA processing;cellular macromolecule metabolic process;cellular component biogenesis;cellular nitrogen compound metabolic process;ribonucleoprotein complex biogenesis;cellular component organization or biogenesis;macromolecule metabolic process;cellular metabolic proc…	molecular_function;binding;protein binding;	intracellular;macromolecular complex;ribonucleoprotein complex;cell part;cell;preribosome;intracellular part;cellular_component;small-subunit processome;				IPR020472;IPR019775;IPR017986;IPR015943;IPR013934;IPR001680;	G-protein beta WD-40 repeat;WD40 repeat, conserved site;WD40-repeat-containing domain;WD40/YVTN repeat-like-containing domain;Small-subunit processome, Utp13;WD40 repeat;
U3IHB0	Uncharacterized protein	Anapl_13922	1.0265	1.0976			0.0502753	cytosol				K02130	ATPeF0F:F-type H+-transporting ATPase subunit f;ATPeF0F:F-type H+-transporting ATPase subunit f;	Metabolic pathways ;Oxidative phosphorylation ;	IPR019344;	Mitochondrial F1-F0 ATP synthase subunit F, predicted;
U3IHB2	Uncharacterized protein	Anapl_06672		0.65964	0.72635		0.0471711	cytosol	biological_process;cellular process;metabolic process;cellular metabolic process;phosphorus metabolic process;phosphate-containing compound metabolic process;	molecular_function;binding;cation binding;ion binding;metal ion binding;magnesium ion binding;pyrophosphatase activity;hydrolase activity, acting on acid anhydrides;hydrolase activity;catalytic activity;hydrolase activity, acting on acid anhydrides, in = phosphorus-containing anhydrides;inorganic diphosphatase activity;	intracellular;cell part;cell;intracellular part;cellular_component;cytoplasm;	K01507	ppa:inorganic pyrophosphatase [EC:3.6.1.1];	Oxidative phosphorylation ;	IPR008162;	Inorganic pyrophosphatase;
U3IHB4	Uncharacterized protein	PIEZO1		0.74525	0.71055		0.0245366	plasma membrane		molecular_function;transporter activity;ion gated channel activity;gated channel activity;ion transmembrane transporter activity;substrate-specific transmembrane transporter activity;substrate-specific channel activity;substrate-specific transporter activity;transmembrane transporter activity;mechanically gated channel activity;ion channel activity;passive transmembrane transporter activity;chann…	membrane;intrinsic to membrane;cellular_component;membrane part;integral to membrane;				IPR027272;	Piezo family;
R0JWW8	Acyl-CoA:lysophosphatidylglycerol acyltransferase 1 (Fragment)	LPGAT1	0.89085	0.99194	0.9809	0.954563	0.0554528	mitochondria	biological_process;metabolic process;	molecular_function;catalytic activity;transferase activity;transferase activity, transferring acyl groups;		K13514	LPGAT1:lysophosphatidylglycerol acyltransferase 1 [EC:2.3.1.-];	Glycerophospholipid metabolism ;	IPR002123;	Phospholipid/glycerol acyltransferase;
R4GM01	Uncharacterized protein (Fragment)	LYPLA1		1.0163				mitochondria		molecular_function;catalytic activity;hydrolase activity;		K06128	LYPLA1:lysophospholipase I [EC:3.1.1.5];LYPLA1:lysophospholipase I [EC:3.1.1.5];	Choline metabolism in cancer ;Glycerophospholipid metabolism ;	IPR003140;IPR029058;	Phospholipase/carboxylesterase/thioesterase;Alpha/Beta hydrolase fold;
U3I8I3	Uncharacterized protein	ANKRD32						mitochondria		molecular_function;binding;protein binding;					IPR020683;IPR002110;	Ankyrin repeat-containing domain;Ankyrin repeat;
G1MUU8	Lipase maturation factor (Fragment)	LMF2	1.3198	1.1683	1.1937	1.22727	0.0811363	peroxisome							IPR009613;	Lipase maturation factor;
U3J9C4	Uncharacterized protein	CCDC53						mitochondria			intracellular;protein complex;cytoplasmic part;cytoplasm;macromolecular complex;cell part;cell;intracellular part;cellular_component;WASH complex;	K18463	CCDC53:WASH complex subunit CCDC53;	Endocytosis ;	IPR019309;	WASH complex, subunit CCDC53;
Q805C1	Glycogen synthase (Fragment)	GS	0.74686	0.70838			0.0272095	cytosol,nuclear	cellular polysaccharide metabolic process;organic substance biosynthetic process;cellular carbohydrate metabolic process;cellular macromolecule metabolic process;generation of precursor metabolites and energy;cellular glucan metabolic process;carbohydrate biosynthetic process;single-organism metabolic process;cellular macromolecule biosynthetic process;cellular polysaccharide biosynthetic process…	UDP-glucosyltransferase activity;glycogen (starch) synthase activity;					IPR008631;	Glycogen synthase;
R0K8W3	Tetratricopeptide repeat protein 17 (Fragment)	TTC17		1.5791	1.2617		0.224436	cytosol		molecular_function;binding;protein binding;					IPR011990;IPR013026;IPR001440;IPR019734;	Tetratricopeptide-like helical domain;Tetratricopeptide repeat-containing domain;Tetratricopeptide TPR1;Tetratricopeptide repeat;
G1NHX0	Uncharacterized protein (Fragment)	LIMCH1	0.44503					nuclear		molecular_function;binding;cation binding;ion binding;transition metal ion binding;metal ion binding;zinc ion binding;protein binding;					IPR001715;IPR001781;	Calponin homology domain;Zinc finger, LIM-type;
R0L597	Leukotriene A(4) hydrolase (Fragment)	LTA4H			0.9886			cytosol	lipid metabolic process;icosanoid biosynthetic process;organic substance biosynthetic process;fatty acid derivative biosynthetic process;small molecule biosynthetic process;oxoacid metabolic process;small molecule metabolic process;leukotriene metabolic process;icosanoid metabolic process;monocarboxylic acid metabolic process;organic acid biosynthetic process;single-organism metabolic process;sin…	peptidase activity, acting on L-amino acid peptides;molecular_function;hydrolase activity;peptidase activity;catalytic activity;metallopeptidase activity;binding;cation binding;ion binding;transition metal ion binding;metal ion binding;zinc ion binding;hydrolase activity, acting on ether bonds;ether hydrolase activity;leukotriene-A4 hydrolase activity;		K01254	LTA4H:leukotriene-A4 hydrolase [EC:3.3.2.6];LTA4H:leukotriene-A4 hydrolase [EC:3.3.2.6];	Metabolic pathways ;Arachidonic acid metabolism ;	IPR012777;IPR015211;IPR014782;IPR016024;	Leukotriene A4 hydrolase;Peptidase M1, leukotriene A4 hydrolase, aminopeptidase C-terminal;Peptidase M1, membrane alanine aminopeptidase, N-terminal;Armadillo-type fold;
Q5ZJ03	Guanine nucleotide-binding protein subunit gamma	GNG2	0.74984	0.8039	0.75794	0.77056	0.0291559	extracellular	cellular response to stimulus;cellular process;single-organism process;signaling;single-organism cellular process;biological regulation;signal transduction;biological_process;cell communication;regulation of cellular process;regulation of biological process;single organism signaling;cell surface receptor signaling pathway;response to stimulus;G-protein coupled receptor signaling pathway;cell prol…	molecular_function;molecular transducer activity;signal transducer activity;	plasma membrane;cell;cellular_component;extrinsic to cytoplasmic side of plasma membrane;cell periphery;intracellular;protein complex;plasma membrane part;membrane;macromolecular complex;cell part;cytoplasmic side of plasma membrane;intracellular part;membrane part;extrinsic to plasma membrane;extrinsic to membrane;heterotrimeric G-protein complex;	K07826	GNG2:guanine nucleotide-binding protein G(I)/G(S)/G(O) subunit gamma-2;GNG2:guanine nucleotide-binding protein G(I)/G(S)/G(O) subunit gamma-2;GNG2:guanine nucleotide-binding protein G(I)/G(S)/G(O) subunit gamma-2;GNG2:guanine nucleotide-binding protein G(I)/G(S)/G(O) subunit gamma-2;GNG2:guanine nucleotide-binding protein G(I)/G(S)/G(O) subunit gamma-2;GNG2:guanine nucleotide-binding protein G(I)…	Pathways in cancer ;PI3K-Akt signaling pathway ;Ras signaling pathway ;Chemokine signaling pathway ;Cholinergic synapse ;Alcoholism ;Glutamatergic synapse ;Dopaminergic synapse ;Circadian entrainment ;Serotonergic synapse ;Retrograde endocannabinoid signaling ;Morphine addiction ;GABAergic synapse ;	IPR015898;IPR001770;	G-protein gamma-like domain;G-protein, gamma subunit;
P50658	NADH-ubiquinone oxidoreductase chain 1 (Fragment)	ND1		0.81531	0.92048		0.0743664	plasma membrane	biological_process;single-organism metabolic process;metabolic process;oxidation-reduction process;cellular process;generation of precursor metabolites and energy;cellular metabolic process;electron transport chain;	NADH dehydrogenase activity;molecular_function;oxidoreductase activity, acting on NAD(P)H, quinone or similar = compound as acceptor;oxidoreductase activity, acting on NAD(P)H;NADH dehydrogenase (quinone) activity;oxidoreductase activity;catalytic activity;NADH dehydrogenase (ubiquinone) activity;	cellular_component;membrane;intrinsic to membrane;membrane part;integral to membrane;organelle envelope;mitochondrial membrane;cell;mitochondrial envelope;intracellular membrane-bounded organelle;envelope;mitochondrion;intracellular;cytoplasmic part;cytoplasm;organelle;organelle inner membrane;organelle membrane;mitochondrial part;membrane-bounded organelle;intracellular organelle part;cell part;…				IPR018086;IPR001694;	NADH:ubiquinone oxidoreductase, subunit 1, conserved site;NADH:ubiquinone oxidoreductase, subunit 1/F420H2 oxidoreductase subunit H;
E1C248	Uncharacterized protein (Fragment)	MMP15						mitochondria	biological_process;metabolic process;organic substance metabolic process;macromolecule metabolic process;protein metabolic process;primary metabolic process;proteolysis;	peptidase activity, acting on L-amino acid peptides;molecular_function;endopeptidase activity;hydrolase activity;peptidase activity;catalytic activity;metallopeptidase activity;metalloendopeptidase activity;binding;cation binding;ion binding;transition metal ion binding;metal ion binding;zinc ion binding;	cellular_component;extracellular matrix;				IPR021805;IPR021190;IPR024079;IPR001818;IPR018486;IPR018487;IPR000585;	Peptidase M10A, matrix metallopeptidase, C-terminal;Peptidase M10A;Metallopeptidase, catalytic domain;Peptidase M10, metallopeptidase;Hemopexin, conserved site;Hemopexin-like repeats;Hemopexin-like domain;
G1NS60	Uncharacterized protein (Fragment)	RBM14	0.84659	0.9116	0.96942	0.909203	0.0614501	cytosol	chromosome organization;organelle organization;protein deacylation;cellular macromolecule metabolic process;cellular process;single-organism process;single-organism cellular process;chromatin organization;histone modification;biological_process;metabolic process;macromolecule modification;organic substance metabolic process;protein deacetylation;cellular protein metabolic process;cellular compone…	molecular_function;binding;heterocyclic compound binding;organic cyclic compound binding;nucleic acid binding;nucleoside phosphate binding;small molecule binding;nucleotide binding;transcription cofactor activity;protein binding transcription factor activity;transcription coactivator activity;transcription factor binding transcription factor activity;ligand-dependent nuclear receptor transcriptio…	intracellular;protein complex;macromolecular complex;cell part;cell;intracellular part;cellular_component;transcription factor complex;				IPR000504;IPR012677;	RNA recognition motif domain;Nucleotide-binding alpha-beta plait domain;
Q5ZJ06	Magnesium transporter protein 1	MAGT1			1.0557			endoplasmic reticulum	biological_process;cellular homeostasis;cellular process;single-organism process;regulation of cellular process;single-organism cellular process;regulation of biological process;biological regulation;regulation of biological quality;homeostatic process;cell redox homeostasis;establishment of localization;localization;transport;		endoplasmic reticulum;nuclear outer membrane-endoplasmic reticulum membrane network;cell;cellular_component;endomembrane system;intracellular membrane-bounded organelle;endoplasmic reticulum part;intracellular;cytoplasmic part;cytoplasm;organelle;membrane;organelle membrane;intracellular organelle part;membrane-bounded organelle;cell part;intracellular organelle;intracellular part;membrane part;o…				IPR021149;IPR013766;IPR012336;	Oligosaccharyl transferase complex, subunit OST3/OST6;Thioredoxin domain;Thioredoxin-like fold;
E1C245	Uncharacterized protein	LOC101750034	1.2183					nuclear	cellular process;single-organism process;single-organism cellular process;biological regulation;negative regulation of cellular process;cell cycle process;negative regulation of cell cycle;negative regulation of biological process;biological_process;cell cycle;regulation of cellular process;regulation of biological process;regulation of cell cycle;cell cycle arrest;cellular component movement;est…	molecular_function;binding;protein binding;cation binding;ion binding;metal ion binding;calcium ion binding;	intracellular;intracellular non-membrane-bounded organelle;organelle;non-membrane-bounded organelle;cell part;cell;intracellular organelle;intracellular part;cellular_component;cytoskeleton;actin cytoskeleton;cytoplasmic part;cytoplasm;membrane-bounded organelle;intracellular membrane-bounded organelle;Golgi apparatus;cytoskeletal part;protein complex;macromolecular complex;intracellular organell…				IPR011992;IPR002017;IPR002048;IPR003108;IPR018247;IPR018159;IPR001101;IPR001589;IPR001715;	EF-hand domain pair;Spectrin repeat;EF-hand domain;Growth-arrest-specific protein 2 domain;EF-Hand 1, calcium-binding site;Spectrin/alpha-actinin;Plectin repeat;Actinin-type actin-binding domain, conserved site;Calponin homology domain;
U3IHE3	Uncharacterized protein	CAPRIN1	2.0274	2.1025			0.0531037	nuclear							IPR022070;	Cytoplasmic activation/proliferation-associated protein-1 C term;
U3I8H1	Uncharacterized protein	Anapl_017		1.1517	1.0801		0.0506288	nuclear	macromolecule localization;cellular macromolecule localization;cellular process;single-organism process;single-organism cellular process;intracellular transport;protein transport;establishment of localization;establishment of protein localization;cellular localization;biological_process;protein localization;transport;establishment of localization in cell;cellular protein localization;organic subs…	molecular_function;phospholipid binding;anion binding;binding;ion binding;lipid binding;phosphatidylinositol binding;		K17917	SNX1_2:sorting nexin-1/2;	Endocytosis ;	IPR005329;IPR015404;IPR001683;	Sorting nexin, N-terminal;Vps5 C-terminal;Phox homologous domain;
Q6BDR9	Heat shock protein 25	Hsp25		1.1147	1.0518		0.044477	mitochondria	response to temperature stimulus;biological_process;response to abiotic stimulus;response to stress;response to stimulus;response to heat;		intracellular;cytoplasmic part;cytoplasm;cell part;cell;intracellular part;cellular_component;perinuclear region of cytoplasm;				IPR002068;IPR008978;	Alpha crystallin/Hsp20 domain;HSP20-like chaperone;
G1N737	Uncharacterized protein (Fragment)	MVD			1.0401			mitochondria	lipid metabolic process;organic substance biosynthetic process;isopentenyl diphosphate biosynthetic process;phosphate-containing compound metabolic process;phosphorus metabolic process;single-organism metabolic process;organophosphate biosynthetic process;cofactor metabolic process;cellular metabolic process;cellular lipid metabolic process;coenzyme metabolic process;primary metabolic process;acy…	molecular_function;carboxy-lyase activity;carbon-carbon lyase activity;catalytic activity;lyase activity;diphosphomevalonate decarboxylase activity;purine ribonucleotide binding;anion binding;ribonucleotide binding;small molecule binding;ion binding;ribonucleoside binding;purine ribonucleoside triphosphate binding;carbohydrate derivative binding;adenyl ribonucleotide binding;nucleoside phosphate …	intracellular;cytoplasmic part;cytoplasm;cell part;cell;intracellular part;cellular_component;cytosol;				IPR020568;IPR006204;IPR029765;IPR013750;IPR014721;	Ribosomal protein S5 domain 2-type fold;GHMP kinase N-terminal domain;Diphosphomevalonate decarboxylase;GHMP kinase, C-terminal domain;Ribosomal protein S5 domain 2-type fold, subgroup;
R0JCF9	Vacuolar protein sorting-associating protein 4B (Fragment)	VPS4B		1.5282				nuclear		purine ribonucleotide binding;anion binding;ribonucleotide binding;small molecule binding;ion binding;ribonucleoside binding;purine ribonucleoside triphosphate binding;carbohydrate derivative binding;adenyl ribonucleotide binding;nucleoside phosphate binding;molecular_function;nucleotide binding;nucleoside binding;adenyl nucleotide binding;heterocyclic compound binding;binding;purine nucleoside b…		K12196	VPS4:vacuolar protein-sorting-associated protein 4;	Endocytosis ;	IPR015415;IPR027417;IPR003960;IPR003959;IPR003593;IPR007330;	Vps4 oligomerisation, C-terminal;P-loop containing nucleoside triphosphate hydrolase;ATPase, AAA-type, conserved site;ATPase, AAA-type, core;AAA+ ATPase domain;MIT;
G1MV37	Uncharacterized protein (Fragment)	>tr|G1MV37|G1MV37_MELGA	1.2124	1.2005	1.2387	1.2172	0.0195471	mitochondria	macromolecule localization;cellular macromolecule localization;cellular process;single-organism process;single-organism cellular process;intracellular transport;protein transport;establishment of localization;establishment of protein localization;cellular localization;biological_process;protein localization;transport;establishment of localization in cell;cellular protein localization;organic subs…	protein binding;molecular_function;GTPase binding;small GTPase binding;binding;enzyme binding;Ras GTPase binding;Ran GTPase binding;transporter activity;substrate-specific transporter activity;protein transporter activity;	organelle envelope;cell;nucleus;intrinsic to membrane;nuclear envelope;cellular_component;intracellular membrane-bounded organelle;envelope;endomembrane system;intracellular;protein complex;pore complex;membrane;organelle;nuclear part;macromolecular complex;cell part;membrane-bounded organelle;intracellular organelle part;intracellular organelle;intracellular part;membrane part;integral to membra…	K14293	KPNB1:importin subunit beta-1;	RNA transport ;	IPR001494;IPR016024;IPR011989;IPR000225;IPR021133;	Importin-beta, N-terminal domain;Armadillo-type fold;Armadillo-like helical;Armadillo;HEAT, type 2;
E1BYW9	Proteasome subunit beta type	PSMB3	0.90239		0.83127		0.0502894	cytosol	cellular macromolecule catabolic process;organic substance catabolic process;cellular macromolecule metabolic process;cellular process;catabolic process;macromolecule catabolic process;protein catabolic process;biological_process;metabolic process;proteolysis;cellular catabolic process;cellular protein catabolic process;organic substance metabolic process;cellular protein metabolic process;cellul…	peptidase activity, acting on L-amino acid peptides;molecular_function;hydrolase activity;peptidase activity;catalytic activity;endopeptidase activity;threonine-type peptidase activity;threonine-type endopeptidase activity;	intracellular;protein complex;proteasome complex;macromolecular complex;cell part;cell;intracellular part;cellular_component;proteasome core complex;cytoplasm;organelle;membrane-bounded organelle;intracellular organelle;intracellular membrane-bounded organelle;nucleus;	K02735	PSMB3:20S proteasome subunit beta 3 [EC:3.4.25.1];	Proteasome ;	IPR016050;IPR029055;IPR001353;IPR023333;	Proteasome beta-type subunit, conserved site;Nucleophile aminohydrolases, N-terminal;Proteasome, subunit alpha/beta;Proteasome B-type subunit;
R4GM34	Uncharacterized protein	EMC4		1.0916	1.1208		0.0206475	mitochondria							IPR009445;	Protein of unknown function DUF1077, TMEM85;
E1BZ86	Uncharacterized protein (Fragment)	Anapl_00138	0.817	0.8532	0.78222	0.817473	0.0354924	mitochondria	cellular process;cellular macromolecule metabolic process;phosphate-containing compound metabolic process;phosphorus metabolic process;phosphorylation;biological_process;metabolic process;macromolecule modification;organic substance metabolic process;cellular protein metabolic process;protein modification process;protein metabolic process;cellular metabolic process;cellular protein modification p…	molecular_function;catalytic activity;transferase activity;transferase activity, transferring phosphorus-containing groups;kinase activity;phosphotransferase activity, alcohol group as acceptor;protein kinase activity;purine ribonucleotide binding;anion binding;ribonucleotide binding;small molecule binding;ion binding;ribonucleoside binding;purine ribonucleoside triphosphate binding;carbohydrate …		K04515	CAMK2:calcium/calmodulin-dependent protein kinase (CaM kinase) II [EC:2.7.11.17];CAMK2:calcium/calmodulin-dependent protein kinase (CaM kinase) II [EC:2.7.11.17];CAMK2:calcium/calmodulin-dependent protein kinase (CaM kinase) II [EC:2.7.11.17];CAMK2:calcium/calmodulin-dependent protein kinase (CaM kinase) II [EC:2.7.11.17];CAMK2:calcium/calmodulin-dependent protein kinase (CaM kinase) II [EC:2.7.1…	Proteoglycans in cancer ;cAMP signaling pathway ;Calcium signaling pathway ;Tuberculosis ;Oxytocin signaling pathway ;Wnt signaling pathway ;Neurotrophin signaling pathway ;Adrenergic signaling in cardiomyocytes ;Cholinergic synapse ;Dopaminergic synapse ;Circadian entrainment ;Oocyte meiosis ;HIF-1 signaling pathway ;Melanogenesis ;ErbB signaling pathway ;Inflammatory mediator regulation of TRP …	IPR013543;IPR011009;IPR008271;IPR000719;IPR002290;	Calcium/calmodulin-dependent protein kinase II, association-domain;Protein kinase-like domain;Serine/threonine-protein kinase, active site;Protein kinase domain;Serine/threonine/dual specificity protein kinase, catalytic domain;
R0KT67	Mitochondrial 18 kDa protein (Fragment)	MTFP1						mitochondria							IPR019560;	Mitochondrial 18kDa protein;
U3IXD1	Uncharacterized protein	RCJMB04_13d		1.1396	1.9829		0.596303	nuclear		nucleoside phosphate binding;molecular_function;binding;heterocyclic compound binding;small molecule binding;organic cyclic compound binding;nucleotide binding;	intracellular;organelle;membrane-bounded organelle;cell part;cell;intracellular organelle;intracellular part;cellular_component;intracellular membrane-bounded organelle;nucleus;				IPR012580;IPR012677;	NUC153;Nucleotide-binding alpha-beta plait domain;
R4GM30	Uncharacterized protein (Fragment)	RCJMB04_9j16		1.1206	1.1938		0.0517602	mitochondria		molecular_function;binding;heterocyclic compound binding;organic cyclic compound binding;nucleic acid binding;DNA binding;sequence-specific DNA binding;protein binding;protein dimerization activity;protein heterodimerization activity;	cell part;cell;cellular_component;intracellular;				IPR003958;IPR009072;	Transcription factor CBF/NF-Y/archaeal histone;Histone-fold;
R0LXX4	Membrane-bound O-acyltransferase domain-containing protein 2 (Fragment)	MBOAT2		0.96988	1.0206		0.0358645	peroxisome				K13517	MBOAT1_2:lysophospholipid acyltransferase 1/2 [EC:2.3.1.51 2.3.1.-];MBOAT1_2:lysophospholipid acyltransferase 1/2 [EC:2.3.1.51 2.3.1.-];MBOAT1_2:lysophospholipid acyltransferase 1/2 [EC:2.3.1.51 2.3.1.-];MBOAT1_2:lysophospholipid acyltransferase 1/2 [EC:2.3.1.51 2.3.1.-];	Metabolic pathways ;Biosynthesis of secondary metabolites ;Glycerophospholipid metabolism ;Glycerolipid metabolism ;	IPR004299;	Membrane bound O-acyl transferase, MBOAT;
U3IXD0	Tyrosine-protein kinase	JAK1	0.95843	0.71443			0.172534	cytosol	cellular process;cellular macromolecule metabolic process;phosphate-containing compound metabolic process;phosphorus metabolic process;phosphorylation;biological_process;metabolic process;macromolecule modification;organic substance metabolic process;cellular protein metabolic process;protein modification process;protein metabolic process;cellular metabolic process;cellular protein modification p…	molecular_function;catalytic activity;transferase activity;transferase activity, transferring phosphorus-containing groups;kinase activity;phosphotransferase activity, alcohol group as acceptor;protein kinase activity;protein tyrosine kinase activity;non-membrane spanning protein tyrosine kinase activity;purine ribonucleotide binding;anion binding;ribonucleotide binding;small molecule binding;ion…	cellular_component;membrane;intracellular;intracellular non-membrane-bounded organelle;organelle;non-membrane-bounded organelle;cell part;cell;intracellular organelle;intracellular part;cytoskeleton;				IPR016251;IPR001245;IPR000299;IPR000719;IPR000980;IPR017441;IPR008266;IPR019748;IPR020635;IPR020776;IPR011009;	Tyrosine-protein kinase, non-receptor Jak/Tyk2;Serine-threonine/tyrosine-protein kinase catalytic domain;FERM domain;Protein kinase domain;SH2 domain;Protein kinase, ATP binding site;Tyrosine-protein kinase, active site;FERM central domain;Tyrosine-protein kinase, catalytic domain;Tyrosine-protein kinase, non-receptor Jak1;Protein kinase-like domain;
U3I8H6	Uncharacterized protein	TOMM20	0.99803	1.1324	1.0919	1.07411	0.0689289	extracellular	macromolecule localization;single-organism transport;cellular macromolecule localization;cellular process;single-organism process;single-organism cellular process;intracellular transport;protein transport;establishment of localization;intracellular protein transport;establishment of protein localization;biological_process;cellular localization;protein localization;transport;establishment of local…		mitochondrial outer membrane;mitochondrial envelope;envelope;intracellular membrane-bounded organelle;intracellular;mitochondrion;cytoplasm;organelle;macromolecular complex;outer membrane;mitochondrial membrane part;membrane-bounded organelle;organelle membrane;intracellular organelle;organelle envelope;organelle outer membrane;mitochondrial membrane;cell;cellular_component;protein complex;cytopl…				IPR023392;IPR002056;IPR022422;	Mitochondrial outer membrane translocase complex, subunit Tom20 domain;Protein import receptor MAS20;Protein import receptor MAS20, metazoan;
U3IXD6	Uncharacterized protein	SEPP1						cytosol		molecular_function;binding;selenium binding;					IPR007671;	Selenoprotein P, N-terminal;
R0JWT0	WD repeat-containing protein 48 (Fragment)	WDR48	1.1787					cytosol		molecular_function;binding;protein binding;					IPR021772;IPR020472;IPR001680;IPR015943;IPR019775;IPR017986;	Protein of unknown function DUF3337;G-protein beta WD-40 repeat;WD40 repeat;WD40/YVTN repeat-like-containing domain;WD40 repeat, conserved site;WD40-repeat-containing domain;
R0JCF4	Lysine-specific histone demethylase 1 (Fragment)	KDM1A	1.0167	0.97041	0.93735	0.97482	0.0398584	cytosol	biological_process;single-organism metabolic process;metabolic process;oxidation-reduction process;	molecular_function;binding;protein binding;catalytic activity;oxidoreductase activity;heterocyclic compound binding;organic cyclic compound binding;nucleic acid binding;DNA binding;					IPR009057;IPR002937;IPR007526;IPR011991;	Homeodomain-like;Amine oxidase;SWIRM domain;Winged helix-turn-helix DNA-binding domain;
G1NHW2	Uncharacterized protein (Fragment)	RCJMB04_21o24	1.1574		1.0075		0.105995	cytosol	cellular process;cellular macromolecule metabolic process;phosphate-containing compound metabolic process;phosphorus metabolic process;phosphorylation;biological_process;metabolic process;macromolecule modification;organic substance metabolic process;cellular protein metabolic process;protein modification process;protein metabolic process;cellular metabolic process;cellular protein modification p…	molecular_function;kinase activity;phosphotransferase activity, alcohol group as acceptor;catalytic activity;transferase activity;transferase activity, transferring phosphorus-containing groups;protein kinase activity;purine ribonucleotide binding;anion binding;ribonucleotide binding;small molecule binding;ion binding;ribonucleoside binding;purine ribonucleoside triphosphate binding;carbohydrate …					IPR002290;IPR017441;IPR011009;IPR000719;	Serine/threonine/dual specificity protein kinase, catalytic domain;Protein kinase, ATP binding site;Protein kinase-like domain;Protein kinase domain;
U3IXD4	Uncharacterized protein	FAM98A	1.28	1.3327	1.3448	1.31917	0.0344547	mitochondria							IPR018797;	Uncharacterised protein family FAM98;
G1NI81	Uncharacterized protein (Fragment)	Anapl_03249	0.99013	1.0592	1.2165	1.08861	0.116015	mitochondria	cellular macromolecule metabolic process;cellular process;protein modification by small protein conjugation;biological_process;metabolic process;protein modification by small protein conjugation or removal;macromolecule modification;organic substance metabolic process;cellular protein metabolic process;protein modification process;cellular protein modification process;cellular metabolic process;m…	molecular_function;acid-amino acid ligase activity;small conjugating protein ligase activity;ligase activity;catalytic activity;ligase activity, forming carbon-nitrogen bonds;ubiquitin-protein ligase activity;binding;protein binding;	intracellular;cell part;cell;intracellular part;cellular_component;cytoplasm;organelle;membrane-bounded organelle;intracellular organelle;intracellular membrane-bounded organelle;nucleus;				IPR000008;IPR000569;IPR001202;	C2 domain;HECT;WW domain;
R0JNU8	Acidic leucine-rich nuclear phosphoprotein 32 family member A (Fragment)	ANP32A	0.63612	0.80072	0.76664		0.0868812	cytosol		molecular_function;binding;protein binding;					IPR003603;IPR001611;	U2A'/phosphoprotein 32 family A, C-terminal;Leucine-rich repeat;
R0KL99	Protein CDV3-like protein (Fragment)	Anapl_15924		0.70077				cytosol							IPR026806;	Protein CDV3;
F1NZF0	DNA topoisomerase 2	TOP2A		1.1514				nuclear	nitrogen compound metabolic process;cellular aromatic compound metabolic process;cellular macromolecule metabolic process;DNA conformation change;nucleic acid metabolic process;cellular process;DNA metabolic process;cellular nitrogen compound metabolic process;biological_process;nucleobase-containing compound metabolic process;organic cyclic compound metabolic process;metabolic process;organic su…	molecular_function;binding;heterocyclic compound binding;organic cyclic compound binding;nucleic acid binding;DNA binding;DNA topoisomerase activity;nucleoside-triphosphatase activity;hydrolase activity, acting on acid anhydrides;ATPase activity, coupled;catalytic activity;hydrolase activity, acting on acid anhydrides, in = phosphorus-containing anhydrides;pyrophosphatase activity;hydrolase activ…	intracellular;organelle;membrane-bounded organelle;cell part;cell;intracellular organelle;intracellular part;cellular_component;intracellular membrane-bounded organelle;nucleus;intracellular non-membrane-bounded organelle;non-membrane-bounded organelle;chromosome;				IPR012542;IPR013757;IPR013759;IPR013758;IPR013760;IPR001241;IPR001154;IPR013506;IPR014721;IPR024946;IPR006171;IPR018522;IPR002205;IPR020568;IPR003594;	DTHCT;Type IIA DNA topoisomerase subunit A, alpha-helical domain;DNA topoisomerase, type IIA, central domain;DNA topoisomerase, type IIA, subunit A/ C-terminal, alpha-beta;DNA topoisomerase, type IIA-like domain;DNA topoisomerase, type IIA;DNA topoisomerase II, eukaryotic-type;DNA topoisomerase, type IIA, subunit B, domain 2;Ribosomal protein S5 domain 2-type fold, subgroup;Arginine repressor C-t…
G1NHU7	Uncharacterized protein	CCDC134	0.92849	0.97269	0.97787	0.959683	0.0271381	endoplasmic reticulum							IPR026321;	Coiled-coil domain-containing protein 134;
G1NI68	Proteasome subunit alpha type	PSMA2	0.84372	0.88396	0.89304	0.873573	0.0262493	cytosol	cellular macromolecule catabolic process;organic substance catabolic process;cellular macromolecule metabolic process;cellular process;catabolic process;macromolecule catabolic process;modification-dependent macromolecule catabolic process;protein catabolic process;biological_process;modification-dependent protein catabolic process;proteolysis involved in cellular protein catabolic process;metabo…	peptidase activity, acting on L-amino acid peptides;molecular_function;hydrolase activity;peptidase activity;catalytic activity;endopeptidase activity;threonine-type peptidase activity;threonine-type endopeptidase activity;	intracellular;protein complex;proteasome complex;proteasome core complex;macromolecular complex;cell part;cell;intracellular part;cellular_component;proteasome core complex, alpha-subunit complex;cytoplasm;organelle;membrane-bounded organelle;intracellular organelle;intracellular membrane-bounded organelle;nucleus;	K02726	PSMA2:20S proteasome subunit alpha 2 [EC:3.4.25.1];	Proteasome ;	IPR029055;IPR001353;IPR023332;IPR000426;	Nucleophile aminohydrolases, N-terminal;Proteasome, subunit alpha/beta;Proteasome A-type subunit;Proteasome alpha-subunit, N-terminal domain;
G1NHU8	Uncharacterized protein	PHF5A	1.0124	1.0595	0.98429	1.01873	0.0380025	extracellular	RNA splicing;mRNA processing;gene expression;RNA processing;nitrogen compound metabolic process;cellular aromatic compound metabolic process;RNA metabolic process;cellular macromolecule metabolic process;cellular process;mRNA metabolic process;nucleic acid metabolic process;RNA splicing, via transesterification reactions with bulged = adenosine as nucleophile;cellular nitrogen compound metabolic …		cell;nucleus;cellular_component;nuclear lumen;membrane-enclosed lumen;intracellular membrane-bounded organelle;intracellular;organelle lumen;intracellular organelle lumen;organelle;nuclear periphery;nuclear part;membrane-bounded organelle;intracellular organelle part;cell part;intracellular organelle;intracellular part;organelle part;nuclear matrix;nucleoplasm part;nuclear body;nucleoplasm;nuclea…	K12834	PHF5A:PHD finger-like domain-containing protein 5A;	Spliceosome ;	IPR005345;	PHF5-like;
E1BZ80	Uncharacterized protein	ARFG			1.2213			nuclear	regulation of small GTPase mediated signal transduction;cellular response to stimulus;regulation of signaling;small GTPase mediated signal transduction;cellular process;single-organism process;signaling;single-organism cellular process;biological regulation;regulation of response to stimulus;Ras protein signal transduction;regulation of signal transduction;regulation of Ras protein signal transdu…	molecular_function;binding;guanyl-nucleotide exchange factor activity;ARF guanyl-nucleotide exchange factor activity;	cell part;cell;cellular_component;intracellular;				IPR015403;IPR016024;IPR000904;	Domain of unknown function DUF1981, Sec7 associated;Armadillo-type fold;Sec7 domain;
G1MV40	Uncharacterized protein (Fragment)	Anapl_10240						nuclear		molecular_function;binding;cation binding;ion binding;transition metal ion binding;metal ion binding;zinc ion binding;calcium ion binding;					IPR002048;IPR000859;IPR000433;IPR008979;IPR004939;	EF-hand domain;CUB domain;Zinc finger, ZZ-type;Galactose-binding domain-like;Anaphase-promoting complex, subunit 10/DOC domain;
T1WF18	V-akt murine thymoma viral oncogene-like protein 1 (Fragment)	Anapl_13822		0.94657				cytosol	cellular process;cellular macromolecule metabolic process;phosphate-containing compound metabolic process;phosphorus metabolic process;phosphorylation;biological_process;metabolic process;macromolecule modification;organic substance metabolic process;cellular protein metabolic process;protein modification process;protein metabolic process;cellular metabolic process;cellular protein modification p…	molecular_function;kinase activity;phosphotransferase activity, alcohol group as acceptor;catalytic activity;transferase activity;transferase activity, transferring phosphorus-containing groups;protein kinase activity;purine ribonucleotide binding;anion binding;ribonucleotide binding;small molecule binding;ion binding;ribonucleoside binding;purine ribonucleoside triphosphate binding;carbohydrate …					IPR011009;IPR008271;IPR017441;IPR000719;IPR002290;	Protein kinase-like domain;Serine/threonine-protein kinase, active site;Protein kinase, ATP binding site;Protein kinase domain;Serine/threonine/dual specificity protein kinase, catalytic domain;
U3IHD1	Uncharacterized protein	Anapl_03166	0.94446	1.0079	0.98503	0.97913	0.0321289	mitochondria	cellular response to stimulus;cellular process;single-organism process;signaling;single-organism cellular process;biological regulation;intracellular signal transduction;signal transduction;biological_process;cell communication;regulation of cellular process;regulation of biological process;single organism signaling;response to stimulus;small GTPase mediated signal transduction;macromolecule loca…	purine ribonucleotide binding;anion binding;ribonucleotide binding;small molecule binding;ion binding;ribonucleoside binding;purine ribonucleoside triphosphate binding;carbohydrate derivative binding;nucleoside phosphate binding;molecular_function;guanyl nucleotide binding;nucleotide binding;nucleoside binding;heterocyclic compound binding;binding;purine nucleoside binding;guanyl ribonucleotide b…	cell part;cell;cellular_component;intracellular;membrane;				IPR027417;IPR003578;IPR003579;IPR002048;IPR020860;IPR020849;IPR011992;IPR001806;IPR013567;IPR013566;IPR013684;IPR018247;	P-loop containing nucleoside triphosphate hydrolase;Small GTPase superfamily, Rho type;Small GTPase superfamily, Rab type;EF-hand domain;MIRO;Small GTPase superfamily, Ras type;EF-hand domain pair;Small GTPase superfamily;EF hand associated, type-2;EF hand associated, type-1;Mitochondrial Rho-like;EF-Hand 1, calcium-binding site;
G1N6S8	Uncharacterized protein (Fragment)	GRAMD4			0.9157			plasma membrane							IPR004182;IPR013583;	GRAM domain;Phosphoribosyltransferase C-terminal;
R0JWU2	Promethin	Anapl_00995		0.85071				plasma membrane
G1N748	Uncharacterized protein (Fragment)	PARP1	0.94793	0.9487	0.98332	0.959983	0.0202138	nuclear	organic substance biosynthetic process;glycosylation;cellular macromolecule metabolic process;glycoprotein metabolic process;glycoprotein biosynthetic process;cellular macromolecule biosynthetic process;cellular metabolic process;macromolecule metabolic process;primary metabolic process;biosynthetic process;cellular process;macromolecule biosynthetic process;carbohydrate metabolic process;carbohy…	molecular_function;transferase activity, transferring glycosyl groups;transferase activity, transferring pentosyl groups;catalytic activity;transferase activity;NAD+ ADP-ribosyltransferase activity;binding;heterocyclic compound binding;organic cyclic compound binding;nucleic acid binding;DNA binding;cation binding;ion binding;transition metal ion binding;metal ion binding;zinc ion binding;nucleos…	intracellular;organelle;membrane-bounded organelle;cell part;cell;intracellular organelle;intracellular part;cellular_component;intracellular membrane-bounded organelle;nucleus;	K10798	PARP:poly [ADP-ribose] polymerase [EC:2.4.2.30];	Base excision repair ;	IPR008893;IPR001357;IPR001510;IPR004102;IPR012317;IPR012982;	WGR domain;BRCT domain;Zinc finger, PARP-type;Poly(ADP-ribose) polymerase, regulatory domain;Poly(ADP-ribose) polymerase, catalytic domain;PADR1;
R0K962	F-box only protein 11 (Fragment)	FBXO11	0.97422					cytosol,nuclear		molecular_function;binding;protein binding;cation binding;ion binding;transition metal ion binding;metal ion binding;zinc ion binding;					IPR003126;IPR001810;IPR013993;IPR022441;IPR006633;IPR006626;IPR011050;IPR012334;	Zinc finger, N-recognin;F-box domain;Zinc finger, N-recognin, metazoa;Parallel beta-helix repeat-2;Carbohydrate-binding/sugar hydrolysis domain;Parallel beta-helix repeat;Pectin lyase fold/virulence factor;Pectin lyase fold;
F1NPJ2	Uncharacterized protein	>tr|F1NPJ2|F1NPJ2_CHICK		1.1148				nuclear	nitrogen compound metabolic process;chromosome organization;cellular aromatic compound metabolic process;protein-DNA complex subunit organization;nucleic acid metabolic process;cellular macromolecule metabolic process;protein complex subunit organization;single-organism cellular process;cellular component biogenesis;chromatin organization;protein complex biogenesis;DNA packaging;macromolecular co…	molecular_function;binding;heterocyclic compound binding;organic cyclic compound binding;nucleic acid binding;DNA binding;	chromosome;cell;cellular_component;intracellular;protein complex;intracellular non-membrane-bounded organelle;organelle;DNA bending complex;protein-DNA complex;non-membrane-bounded organelle;macromolecular complex;intracellular organelle part;cell part;chromosomal part;intracellular organelle;intracellular part;organelle part;chromatin;DNA packaging complex;nucleosome;membrane-bounded organelle;i…				IPR011991;IPR005818;IPR005819;	Winged helix-turn-helix DNA-binding domain;Linker histone H1/H5, domain H15;Histone H5;
R0JX68	28 kDa heat-and acid-stable phosphoprotein (Fragment)	PDAP1	1.023	1.1261			0.0729027	nuclear							IPR019380;	Casein kinase substrate, phosphoprotein PP28;
R0JWU9	Methyltransferase-like protein 9 (Fragment)	METTL9						cytosol							IPR007884;IPR029063;	DREV methyltransferase;S-adenosyl-L-methionine-dependent methyltransferase;
U3I8G7	Uncharacterized protein	MRPS31	1.1713	1.1164	1.1175	1.13507	0.0313838	mitochondria
U3J9E1	Uncharacterized protein	Gga.51002			2.0997			nuclear
R0KT76	Iron-sulfur cluster assembly enzyme ISCU, mitochondrial (Fragment)	ISCU	0.97756					extracellular	biological_process;metallo-sulfur cluster assembly;biosynthetic process;cellular component assembly;metabolic process;cellular component biogenesis;cellular component organization or biogenesis;cellular component organization;iron-sulfur cluster assembly;	molecular_function;binding;cation binding;ion binding;transition metal ion binding;metal ion binding;iron ion binding;metal cluster binding;iron-sulfur cluster binding;					IPR011339;IPR002871;	ISC system FeS cluster assembly, IscU scaffold;NIF system FeS cluster assembly, NifU, N-terminal;
U3I8G3	Uncharacterized protein	Anapl_15089	0.89263	0.79412	0.81645	0.8344	0.0516498	cytosol	cellular response to stimulus;cellular process;single-organism process;signaling;single-organism cellular process;biological regulation;intracellular signal transduction;signal transduction;biological_process;cell communication;regulation of cellular process;regulation of biological process;single organism signaling;response to stimulus;small GTPase mediated signal transduction;macromolecule loca…	purine ribonucleotide binding;anion binding;ribonucleotide binding;small molecule binding;ion binding;ribonucleoside binding;purine ribonucleoside triphosphate binding;carbohydrate derivative binding;nucleoside phosphate binding;molecular_function;guanyl nucleotide binding;nucleotide binding;nucleoside binding;heterocyclic compound binding;binding;purine nucleoside binding;guanyl ribonucleotide b…	cell part;cell;cellular_component;intracellular;membrane;				IPR005225;IPR020849;IPR001806;IPR027417;IPR003579;IPR003578;	Small GTP-binding protein domain;Small GTPase superfamily, Ras type;Small GTPase superfamily;P-loop containing nucleoside triphosphate hydrolase;Small GTPase superfamily, Rab type;Small GTPase superfamily, Rho type;
R0KT71	Pescadillo-like protein 1 (Fragment)	PES1	1.0381	0.9942	1.0137	1.01533	0.0219955	nuclear	biological_process;cellular component biogenesis;ribonucleoprotein complex biogenesis;cellular component organization or biogenesis;ribosome biogenesis;		cell;nucleus;cellular_component;nuclear lumen;membrane-enclosed lumen;intracellular membrane-bounded organelle;intracellular;intracellular organelle lumen;organelle lumen;intracellular non-membrane-bounded organelle;organelle;non-membrane-bounded organelle;nuclear part;membrane-bounded organelle;intracellular organelle part;cell part;intracellular organelle;intracellular part;organelle part;nucle…				IPR010613;IPR001357;	Pescadillo;BRCT domain;
R0LXY2	Putative ATP-dependent RNA helicase DDX47 (Fragment)	DDX47	1.0235	1.0112	0.9908	1.0085	0.0165164	nuclear		molecular_function;binding;heterocyclic compound binding;organic cyclic compound binding;nucleic acid binding;purine ribonucleotide binding;anion binding;ribonucleotide binding;small molecule binding;ion binding;ribonucleoside binding;purine ribonucleoside triphosphate binding;carbohydrate derivative binding;adenyl ribonucleotide binding;nucleoside phosphate binding;nucleotide binding;nucleoside …					IPR011545;IPR001650;IPR000629;IPR027417;IPR014001;IPR014014;	DEAD/DEAH box helicase domain;Helicase, C-terminal;ATP-dependent RNA helicase DEAD-box, conserved site;P-loop containing nucleoside triphosphate hydrolase;Helicase superfamily 1/2, ATP-binding domain;RNA helicase, DEAD-box type, Q motif;
G1MV49	Uncharacterized protein (Fragment)	>tr|G1MV49|G1MV49_MELGA		10.461				nuclear		molecular_function;binding;cation binding;ion binding;transition metal ion binding;metal ion binding;zinc ion binding;	cell part;cell;cellular_component;intracellular;	K10054	PML:probable transcription factor PML;PML:probable transcription factor PML;PML:probable transcription factor PML;PML:probable transcription factor PML;PML:probable transcription factor PML;PML:probable transcription factor PML;PML:probable transcription factor PML;	Pathways in cancer ;Endocytosis ;Transcriptional misregulation in cancer ;Ubiquitin mediated proteolysis ;Herpes simplex infection ;Influenza A ;Acute myeloid leukemia ;	IPR000315;IPR021978;IPR013083;	Zinc finger, B-box;Protein of unknown function DUF3583;Zinc finger, RING/FYVE/PHD-type;
G1N749	Uncharacterized protein (Fragment)	Anapl_03907		1.5302				nuclear		molecular_function;binding;protein binding;pyrophosphatase activity;nucleoside-triphosphatase activity;hydrolase activity, acting on acid anhydrides;hydrolase activity;catalytic activity;hydrolase activity, acting on acid anhydrides, in = phosphorus-containing anhydrides;motor activity;purine ribonucleotide binding;anion binding;ribonucleotide binding;small molecule binding;ion binding;ribonucleo…	cytoskeletal part;cell;cellular_component;actin cytoskeleton;intracellular;protein complex;intracellular non-membrane-bounded organelle;organelle;macromolecular complex;non-membrane-bounded organelle;intracellular organelle part;cell part;intracellular organelle;intracellular part;organelle part;cytoskeleton;myosin complex;cytoplasm;				IPR001609;IPR000048;IPR027417;	Myosin head, motor domain;IQ motif, EF-hand binding site;P-loop containing nucleoside triphosphate hydrolase;
R0L4V2	Septin-6 (Fragment)	2018-09-06	5.5529	5.6224	5.7924	5.6559	0.123214	cytosol		purine ribonucleotide binding;anion binding;ribonucleotide binding;small molecule binding;ion binding;ribonucleoside binding;purine ribonucleoside triphosphate binding;carbohydrate derivative binding;nucleoside phosphate binding;molecular_function;guanyl nucleotide binding;nucleotide binding;nucleoside binding;heterocyclic compound binding;binding;purine nucleoside binding;guanyl ribonucleotide b…		K16939	SEPT6_8_11:septin 6/8/11;	Bacterial invasion of epithelial cells ;	IPR027417;IPR030379;	P-loop containing nucleoside triphosphate hydrolase;Septin-type guanine nucleotide-binding (G) domain;
U3IXE7	Uncharacterized protein	Anapl_01432	1.0869		1.0523		0.0244659	cytosol	regulation of gene expression;gene expression;nitrogen compound metabolic process;organic substance biosynthetic process;cellular aromatic compound metabolic process;regulation of nitrogen compound metabolic process;regulation of RNA metabolic process;nucleic acid metabolic process;cellular macromolecule metabolic process;regulation of metabolic process;regulation of primary metabolic process;reg…	molecular_function;nucleic acid binding transcription factor activity;sequence-specific DNA binding transcription factor activity;binding;cation binding;ion binding;transition metal ion binding;metal ion binding;zinc ion binding;heterocyclic compound binding;organic cyclic compound binding;nucleic acid binding;DNA binding;sequence-specific DNA binding;chromatin binding;					IPR001005;IPR001025;IPR000949;IPR000679;IPR017884;IPR009057;	SANT/Myb domain;Bromo adjacent homology (BAH) domain;ELM2 domain;Zinc finger, GATA-type;SANT domain;Homeodomain-like;
U3IHG4	Uncharacterized protein	Anapl_04881	1.2255					mitochondria		molecular_function;binding;protein binding;		K09113	MLX:MAX-like protein X;MLX:MAX-like protein X;	Non-alcoholic fatty liver disease (NAFLD) ;Insulin resistance ;	IPR020472;IPR001680;IPR017986;IPR019775;IPR015943;	G-protein beta WD-40 repeat;WD40 repeat;WD40-repeat-containing domain;WD40 repeat, conserved site;WD40/YVTN repeat-like-containing domain;
E1C1Q2	Uncharacterized protein	MAP1B			1.2936			nuclear	single-organism developmental process;single-organism cellular process;generation of neurons;cellular developmental process;axonogenesis;neuron projection extension;anatomical structure morphogenesis;system development;neuron projection development;cell differentiation;developmental process;multicellular organismal process;developmental growth;cell morphogenesis involved in neuron differentiation…		intracellular;cytoplasmic part;cytoplasm;cell part;cell;intracellular part;cellular_component;cytosol;cytoskeletal part;protein complex;intracellular non-membrane-bounded organelle;organelle;macromolecular complex;non-membrane-bounded organelle;intracellular organelle part;microtubule cytoskeleton;intracellular organelle;organelle part;cytoskeleton;microtubule associated complex;				IPR001279;	Beta-lactamase-like;
U3IHG5	Uncharacterized protein	COA7		1.1973				extracellular		molecular_function;binding;protein binding;					IPR011990;IPR006597;	Tetratricopeptide-like helical domain;Sel1-like;
E1C220	Uncharacterized protein	WDR70			0.80212			nuclear		molecular_function;binding;protein binding;					IPR020472;IPR019775;IPR015943;IPR017986;IPR001680;	G-protein beta WD-40 repeat;WD40 repeat, conserved site;WD40/YVTN repeat-like-containing domain;WD40-repeat-containing domain;WD40 repeat;
U3IHG3	Uncharacterized protein	NCAM1	0.71631	0.7364	0.72686	0.726523	0.0100492	endoplasmic reticulum	biological_process;cellular process;single-organism process;single-organism cellular process;biological adhesion;cell adhesion;	molecular_function;binding;protein binding;	cellular_component;membrane;	K06491	NCAM:neural cell adhesion molecule;NCAM:neural cell adhesion molecule;	Cell adhesion molecules (CAMs) ;Prion diseases ;	IPR009138;IPR013783;IPR013098;IPR003599;IPR003598;IPR003961;IPR007110;	Neural cell adhesion;Immunoglobulin-like fold;Immunoglobulin I-set;Immunoglobulin subtype;Immunoglobulin subtype 2;Fibronectin type III;Immunoglobulin-like domain;
R0K8R9	Polycomb protein SUZ12 (Fragment)	SUZ12	1.1747	1.0253			0.105642	nuclear							IPR019135;	Polycomb protein, VEFS-Box;
G1NHT8	Uncharacterized protein (Fragment)	NHP2L1	1.2113	1.2471	1.2145	1.2243	0.0198101	cytosol	biological_process;cellular component biogenesis;ribonucleoprotein complex biogenesis;cellular component organization or biogenesis;ribosome biogenesis;	molecular_function;binding;heterocyclic compound binding;organic cyclic compound binding;nucleic acid binding;RNA binding;snoRNA binding;	intracellular;macromolecular complex;cell part;cell;intracellular part;cellular_component;ribonucleoprotein complex;nucleus;nuclear lumen;membrane-enclosed lumen;intracellular membrane-bounded organelle;intracellular organelle lumen;organelle lumen;intracellular non-membrane-bounded organelle;organelle;non-membrane-bounded organelle;nuclear part;membrane-bounded organelle;intracellular organelle …	K12845	SNU13:U4/U6 small nuclear ribonucleoprotein SNU13;SNU13:U4/U6 small nuclear ribonucleoprotein SNU13;	Spliceosome ;Ribosome biogenesis in eukaryotes ;	IPR004037;IPR004038;IPR002415;IPR018492;IPR029064;	Ribosomal protein L7Ae conserved site;Ribosomal protein L7Ae/L30e/S12e/Gadd45;H/ACA ribonucleoprotein complex, subunit Nhp2, eukaryote;Ribosomal protein L7Ae/L8/Nhp2 family;50S ribosomal protein L30e-like;
R0LDU3	26S proteasome non-ATPase regulatory subunit 11 (Fragment)	PSMD11	0.94466	0.91973	0.95893	0.941107	0.0198401	cytosol		molecular_function;binding;protein binding;		K03036	PSMD11:26S proteasome regulatory subunit N6;PSMD11:26S proteasome regulatory subunit N6;	Epstein-Barr virus infection ;Proteasome ;	IPR000717;IPR013143;IPR011991;IPR011990;	Proteasome component (PCI) domain;PCI/PINT associated module;Winged helix-turn-helix DNA-binding domain;Tetratricopeptide-like helical domain;
R0K8R7	39S ribosomal protein L19, mitochondrial (Fragment)	MRPL19	1.1546	1.2751	1.2623	1.23067	0.0661858	cytosol,nuclear	gene expression;organic substance biosynthetic process;biosynthetic process;macromolecule biosynthetic process;cellular macromolecule metabolic process;cellular process;biological_process;cellular macromolecule biosynthetic process;metabolic process;organic substance metabolic process;cellular biosynthetic process;cellular protein metabolic process;macromolecule metabolic process;cellular metabol…	molecular_function;structural molecule activity;structural constituent of ribosome;	cell part;cell;cellular_component;intracellular;cytoplasmic part;cytoplasm;intracellular non-membrane-bounded organelle;organelle;macromolecular complex;non-membrane-bounded organelle;ribonucleoprotein complex;intracellular organelle;intracellular part;ribosome;	K02884	RP-L19:large subunit ribosomal protein L19;	Ribosome ;	IPR008991;IPR001857;	Translation protein SH3-like domain;Ribosomal protein L19;
G1NI55	Uncharacterized protein	MEIS2	0.56062		0.40579		0.109481	cytosol,nuclear	regulation of gene expression;gene expression;nitrogen compound metabolic process;organic substance biosynthetic process;cellular aromatic compound metabolic process;regulation of nitrogen compound metabolic process;regulation of RNA metabolic process;nucleic acid metabolic process;cellular macromolecule metabolic process;regulation of metabolic process;regulation of primary metabolic process;reg…	molecular_function;binding;heterocyclic compound binding;organic cyclic compound binding;nucleic acid binding;DNA binding;sequence-specific DNA binding;nucleic acid binding transcription factor activity;sequence-specific DNA binding transcription factor activity;	intracellular;organelle;membrane-bounded organelle;cell part;cell;intracellular organelle;intracellular part;cellular_component;intracellular membrane-bounded organelle;nucleus;				IPR008422;IPR009057;IPR001356;	Homeobox KN domain;Homeodomain-like;Homeobox domain;
G1NI57	Uncharacterized protein (Fragment)	MLLT4		1.3003	1.1256		0.123532	nuclear	biological_process;cellular response to stimulus;cell communication;cellular process;regulation of cellular process;signaling;single-organism process;regulation of biological process;single-organism cellular process;biological regulation;single organism signaling;response to stimulus;signal transduction;	molecular_function;binding;protein binding;	cell part;cell;cellular_component;apical part of cell;anchoring junction;cell junction;adherens junction;cell-cell junction;cell-cell adherens junction;intracellular;intracellular part;cytoplasm;organelle;membrane-bounded organelle;intracellular organelle;intracellular membrane-bounded organelle;nucleus;membrane;cell periphery;plasma membrane;	K05702	AF6:afadin;AF6:afadin;AF6:afadin;AF6:afadin;AF6:afadin;AF6:afadin;	Ras signaling pathway ;Rap1 signaling pathway ;cAMP signaling pathway ;Tight junction ;Leukocyte transendothelial migration ;Adherens junction ;	IPR018444;IPR008984;IPR029071;IPR001478;IPR002710;IPR000159;IPR000253;	Dil domain;SMAD/FHA domain;Ubiquitin-related domain;PDZ domain;Dilute;Ras-association;Forkhead-associated (FHA) domain;
Q5ZJ64	Eukaryotic translation initiation factor 3 subunit M	Anapl_04830	1.4725	1.4508	1.4806	1.46797	0.0154085	cytosol		molecular_function;binding;protein binding;heterocyclic compound binding;RNA binding;organic cyclic compound binding;nucleic acid binding;translation factor activity, nucleic acid binding;translation initiation factor activity;	intracellular;cell part;cell;intracellular part;cellular_component;cytoplasm;protein complex;cytoplasmic part;macromolecular complex;eukaryotic translation initiation factor 3 complex;				IPR000717;IPR016024;IPR011989;IPR011991;IPR027528;	Proteasome component (PCI) domain;Armadillo-type fold;Armadillo-like helical;Winged helix-turn-helix DNA-binding domain;Eukaryotic translation initiation factor 3 subunit M;
R0LPV2	RNA-binding protein 39 (Fragment)	RBM39	1.0149	1.0062	1.0467	1.0226	0.0213197	nuclear	gene expression;RNA processing;nitrogen compound metabolic process;cellular aromatic compound metabolic process;RNA metabolic process;cellular macromolecule metabolic process;mRNA metabolic process;nucleic acid metabolic process;cellular process;cellular nitrogen compound metabolic process;biological_process;nucleobase-containing compound metabolic process;organic cyclic compound metabolic proces…	molecular_function;binding;heterocyclic compound binding;organic cyclic compound binding;nucleic acid binding;nucleoside phosphate binding;small molecule binding;nucleotide binding;RNA binding;	intracellular;organelle;membrane-bounded organelle;cell part;cell;intracellular organelle;intracellular part;cellular_component;intracellular membrane-bounded organelle;nucleus;				IPR000504;IPR029123;IPR012677;IPR003954;IPR006509;	RNA recognition motif domain;Splicing factor RBM39, linker;Nucleotide-binding alpha-beta plait domain;RNA recognition motif domain, eukaryote;Splicing factor, RBM39-like;
Q5ZIU1	Protein FAM195B	FAM195B	3.1265	3.1085	3.9697	3.40157	0.4921	mitochondria							IPR029428;	FAM195;
R0K004	Thioredoxin domain-containing protein 1 (Fragment)	TMX1	1.0826	1.1187	1.1163	1.10587	0.0201852	plasma membrane
G1MV18	Uncharacterized protein (Fragment)	MRPL21						cytosol	gene expression;organic substance biosynthetic process;biosynthetic process;macromolecule biosynthetic process;cellular macromolecule metabolic process;cellular process;biological_process;cellular macromolecule biosynthetic process;metabolic process;organic substance metabolic process;cellular biosynthetic process;cellular protein metabolic process;macromolecule metabolic process;cellular metabol…	molecular_function;binding;heterocyclic compound binding;organic cyclic compound binding;nucleic acid binding;RNA binding;structural molecule activity;structural constituent of ribosome;	cell part;cell;cellular_component;intracellular;cytoplasmic part;cytoplasm;intracellular non-membrane-bounded organelle;organelle;macromolecular complex;non-membrane-bounded organelle;ribonucleoprotein complex;intracellular organelle;intracellular part;ribosome;membrane-bounded organelle;intracellular membrane-bounded organelle;mitochondrion;	K02888	RP-L21:large subunit ribosomal protein L21;	Ribosome ;	IPR001787;IPR028909;	Ribosomal protein L21;Ribosomal protein L21-like;
R0M1U6	Tyrosine-protein phosphatase non-receptor type 1 (Fragment)	PTPN1	1.1538	1.1819	1.16	1.16523	0.0147629	cytosol	biological_process;cellular process;metabolic process;phosphate-containing compound metabolic process;cellular metabolic process;phosphorus metabolic process;dephosphorylation;cellular macromolecule metabolic process;macromolecule modification;organic substance metabolic process;cellular protein metabolic process;protein modification process;protein metabolic process;cellular protein modification…	molecular_function;phosphoric ester hydrolase activity;hydrolase activity;hydrolase activity, acting on ester bonds;catalytic activity;phosphatase activity;phosphoprotein phosphatase activity;protein tyrosine phosphatase activity;		K05696	PTPN1:tyrosine-protein phosphatase non-receptor type 1 [EC:3.1.3.48];PTPN1:tyrosine-protein phosphatase non-receptor type 1 [EC:3.1.3.48];PTPN1:tyrosine-protein phosphatase non-receptor type 1 [EC:3.1.3.48];	Insulin signaling pathway ;Insulin resistance ;Adherens junction ;	IPR016130;IPR029021;IPR000387;IPR000242;IPR003595;	Protein-tyrosine phosphatase, active site;Protein-tyrosine phosphatase-like;Protein-tyrosine/Dual specificity phosphatase;Protein-tyrosine phosphatase, receptor/non-receptor type;Protein-tyrosine phosphatase, catalytic;
R0M1U5	Monocyte to macrophage differentiation protein (Fragment)	MMD		1.1491				plasma membrane	biological_process;cell death;cellular process;single-organism process;single-organism cellular process;death;cytolysis;		membrane;intrinsic to membrane;cellular_component;membrane part;integral to membrane;				IPR005744;IPR004254;	Hly-III;AdipoR/Haemolysin-III-related;
G1MUP9	Uncharacterized protein (Fragment)	F		0.85067				nuclear				K11831	NRF1:nuclear respiratory factor 1;	Huntington's disease ;	IPR019525;IPR019526;	Nuclear respiratory factor 1, NLS/DNA-binding, dimerisation domain;Nuclear respiratory factor-1, activation binding domain;
E1BYQ6	Uncharacterized protein	TPR	1.1392	1.1159	1.118	1.12437	0.0128889	nuclear	single-organism transport;protein localization to nucleus;nuclear import;single-organism cellular process;protein targeting;protein transport;intracellular protein transport;establishment of localization;establishment of protein localization;cellular localization;protein localization;cytoplasmic transport;transport;protein import;establishment of localization in cell;nuclear transport;macromolecu…		organelle envelope;cell;nucleus;intrinsic to membrane;nuclear envelope;cellular_component;intracellular membrane-bounded organelle;envelope;endomembrane system;intracellular;protein complex;pore complex;membrane;organelle;nuclear part;macromolecular complex;cell part;membrane-bounded organelle;intracellular organelle part;intracellular organelle;intracellular part;membrane part;integral to membra…	K09291	TPR:nucleoprotein TPR;TPR:nucleoprotein TPR;TPR:nucleoprotein TPR;TPR:nucleoprotein TPR;	Pathways in cancer ;RNA transport ;Thyroid cancer ;MAPK signaling pathway - yeast ;	IPR012929;IPR015866;	Tetratricopeptide, MLP1/MLP2-like;Serine-tRNA synthetase, type1, N-terminal;
U3I8F7	Uncharacterized protein	LOXL3	0.32674	0.41027	0.37207	0.369693	0.0418157	cytosol	biological_process;single-organism metabolic process;metabolic process;oxidation-reduction process;	molecular_function;cargo receptor activity;receptor activity;scavenger receptor activity;binding;cation binding;ion binding;transition metal ion binding;metal ion binding;copper ion binding;oxidoreductase activity;oxidoreductase activity, acting on the CH-NH2 group of donors;catalytic activity;oxidoreductase activity, acting on the CH-NH2 group of donors, = oxygen as acceptor;	cellular_component;membrane;				IPR001695;IPR001190;IPR017448;IPR019828;	Lysyl oxidase;SRCR domain;SRCR-like domain;Lysyl oxidase, conserved site;
R0M268	Receptor-type tyrosine-protein phosphatase alpha (Fragment)	PTPRA	0.78973	0.87033	0.89435	0.85147	0.0548006	extracellular	cellular process;cellular macromolecule metabolic process;phosphate-containing compound metabolic process;phosphorus metabolic process;biological_process;dephosphorylation;metabolic process;macromolecule modification;organic substance metabolic process;cellular protein metabolic process;protein modification process;protein metabolic process;cellular metabolic process;cellular protein modification…	molecular_function;phosphoric ester hydrolase activity;phosphatase activity;hydrolase activity;hydrolase activity, acting on ester bonds;phosphoprotein phosphatase activity;catalytic activity;protein tyrosine phosphatase activity;					IPR000387;IPR000242;IPR029021;IPR003595;IPR016130;	Protein-tyrosine/Dual specificity phosphatase;Protein-tyrosine phosphatase, receptor/non-receptor type;Protein-tyrosine phosphatase-like;Protein-tyrosine phosphatase, catalytic;Protein-tyrosine phosphatase, active site;
D0VX26	Mitochondrial cytochrome c1, heme protein	>tr|D0VX26|D0VX26_CHICK	0.9705	0.9316	0.95183	0.95131	0.0194552	cytosol		molecular_function;binding;cation binding;ion binding;transition metal ion binding;metal ion binding;iron ion binding;electron carrier activity;heterocyclic compound binding;organic cyclic compound binding;tetrapyrrole binding;heme binding;transporter activity;ion transmembrane transporter activity;hydrogen ion transmembrane transporter activity;transmembrane transporter activity;oxidoreductase a…		K05289	GAA1:glycosylphosphatidylinositol transamidase;GAA1:glycosylphosphatidylinositol transamidase;	Metabolic pathways ;Glycosylphosphatidylinositol(GPI)-anchor biosynthesis ;	IPR021157;IPR009056;IPR002326;	Cytochrome c1, transmembrane anchor, C-terminal;Cytochrome c-like domain;Cytochrome c1;
R0LPU8	Phosphatidylinositol glycan anchor biosynthesis class U protein (Fragment)	PIGU	1.1614	1.1453	1.1393	1.14867	0.0114282	plasma membrane	lipid metabolic process;organic substance biosynthetic process;glycolipid biosynthetic process;cellular macromolecule metabolic process;phosphate-containing compound metabolic process;phosphorus metabolic process;glycerolipid biosynthetic process;organophosphate biosynthetic process;single-organism metabolic process;cellular macromolecule biosynthetic process;protein lipidation;glycerophospholipi…		membrane;intrinsic to membrane;cellular_component;membrane part;integral to membrane;				IPR009600;	GPI transamidase subunit PIG-U;
D0VX27	Mitochondrial ubiquinol-cytochrome c reductase 7.2 kda protein	UQCR10		1.0742	1.1248		0.0357796	extracellular	cellular process;phosphate-containing compound metabolic process;generation of precursor metabolites and energy;phosphorus metabolic process;oxidative phosphorylation;respiratory electron transport chain;phosphorylation;biological_process;cellular respiration;ATP synthesis coupled electron transport;single-organism metabolic process;mitochondrial ATP synthesis coupled electron transport;metabolic…	transporter activity;ion transmembrane transporter activity;hydrogen ion transmembrane transporter activity;transmembrane transporter activity;oxidoreductase activity, acting on diphenols and related = substances as donors;monovalent inorganic cation transmembrane transporter activity;cation transmembrane transporter activity;catalytic activity;molecular_function;inorganic cation transmembrane tr…	organelle envelope;mitochondrial membrane;cell;mitochondrial envelope;cellular_component;intracellular membrane-bounded organelle;envelope;mitochondrion;intracellular;cytoplasmic part;cytoplasm;membrane;organelle;organelle inner membrane;organelle membrane;mitochondrial part;membrane-bounded organelle;intracellular organelle part;cell part;intracellular organelle;intracellular part;organelle part…	K00419	QCR9:ubiquinol-cytochrome c reductase subunit 9;QCR9:ubiquinol-cytochrome c reductase subunit 9;QCR9:ubiquinol-cytochrome c reductase subunit 9;QCR9:ubiquinol-cytochrome c reductase subunit 9;QCR9:ubiquinol-cytochrome c reductase subunit 9;QCR9:ubiquinol-cytochrome c reductase subunit 9;QCR9:ubiquinol-cytochrome c reductase subunit 9;	Metabolic pathways ;Huntington's disease ;Alzheimer's disease ;Parkinson's disease ;Non-alcoholic fatty liver disease (NAFLD) ;Oxidative phosphorylation ;Cardiac muscle contraction ;	IPR008027;	Cytochrome b-c1 complex subunit 9;
U3J9F2	Uncharacterized protein	2018-09-05		4.3753	4.322		0.0376888	cytosol		purine ribonucleotide binding;anion binding;ribonucleotide binding;small molecule binding;ion binding;ribonucleoside binding;purine ribonucleoside triphosphate binding;carbohydrate derivative binding;nucleoside phosphate binding;molecular_function;guanyl nucleotide binding;nucleotide binding;nucleoside binding;heterocyclic compound binding;binding;purine nucleoside binding;guanyl ribonucleotide b…		K04557	SEPT5:septin 5;	Parkinson's disease ;	IPR030379;IPR027417;	Septin-type guanine nucleotide-binding (G) domain;P-loop containing nucleoside triphosphate hydrolase;
R0M269	Coiled-coil-helix-coiled-coil-helix domain-containing protein 7	CHCHD7	0.88847	0.99704	0.94423	0.943247	0.0542917	extracellular							IPR009069;	Cysteine alpha-hairpin motif superfamily;
E1C1P9	Uncharacterized protein	MRPS27		1.162				mitochondria			intracellular;cytoplasmic part;cytoplasm;organelle;membrane-bounded organelle;cell part;cell;intracellular organelle;intracellular part;cellular_component;intracellular membrane-bounded organelle;mitochondrion;				IPR002885;IPR019266;	Pentatricopeptide repeat;Ribosomal protein S27, mitochondrial;
E1C218	Uncharacterized protein	DOCK7	1.568	1.5618	1.5585	1.56277	0.00482321	nuclear	cellular response to stimulus;cellular process;single-organism process;signaling;single-organism cellular process;biological regulation;intracellular signal transduction;signal transduction;biological_process;cell communication;regulation of cellular process;regulation of biological process;single organism signaling;response to stimulus;small GTPase mediated signal transduction;	molecular_function;guanyl-nucleotide exchange factor activity;					IPR010703;IPR021816;IPR027007;IPR027357;	Dedicator of cytokinesis C-terminal;Dedicator of cytokinesis C/D, N-terminal;DHR-1 domain;DHR-2 domain;
R0K8R4	Diacylglycerol kinase (Fragment)	DGKE		1.0167	1.0199		0.00226274	extracellular	cellular response to stimulus;cellular process;single-organism process;signaling;single-organism cellular process;biological regulation;signal transduction;biological_process;cell communication;G-protein coupled receptor signaling pathway;regulation of cellular process;regulation of biological process;single organism signaling;cell surface receptor signaling pathway;response to stimulus;protein k…	molecular_function;kinase activity;phosphotransferase activity, alcohol group as acceptor;catalytic activity;transferase activity;transferase activity, transferring phosphorus-containing groups;diacylglycerol kinase activity;NAD+ kinase activity;		K00901	dgkA:diacylglycerol kinase (ATP) [EC:2.7.1.107];dgkA:diacylglycerol kinase (ATP) [EC:2.7.1.107];dgkA:diacylglycerol kinase (ATP) [EC:2.7.1.107];dgkA:diacylglycerol kinase (ATP) [EC:2.7.1.107];dgkA:diacylglycerol kinase (ATP) [EC:2.7.1.107];dgkA:diacylglycerol kinase (ATP) [EC:2.7.1.107];	Metabolic pathways ;Biosynthesis of secondary metabolites ;Choline metabolism in cancer ;Glycerophospholipid metabolism ;Phosphatidylinositol signaling system ;Glycerolipid metabolism ;	IPR016064;IPR002219;IPR001206;IPR000756;	ATP-NAD kinase-like domain;Protein kinase C-like, phorbol ester/diacylglycerol-binding domain;Diacylglycerol kinase, catalytic domain;Diacylglycerol kinase, accessory domain;
G1N713	Uncharacterized protein	ZNF462		0.96724				nuclear	negative regulation of binding;biological_process;regulation of molecular function;regulation of DNA binding;biological regulation;negative regulation of molecular function;regulation of binding;negative regulation of DNA binding;regulation of gene expression;nitrogen compound metabolic process;gene expression;transcription from RNA polymerase II promoter;regulation of RNA metabolic process;regul…	molecular_function;binding;heterocyclic compound binding;organic cyclic compound binding;nucleic acid binding;cation binding;ion binding;metal ion binding;transition metal ion binding;zinc ion binding;	intracellular;organelle;membrane-bounded organelle;cell part;cell;intracellular organelle;intracellular part;cellular_component;intracellular membrane-bounded organelle;nucleus;				IPR013087;IPR007087;IPR015880;	Zinc finger C2H2-type/integrase DNA-binding domain;Zinc finger, C2H2;Zinc finger, C2H2-like;
R4GLL3	Uncharacterized protein	GIPC3						cytosol,nuclear		molecular_function;binding;protein binding;					IPR001478;	PDZ domain;
Q5ZJ59	Uncharacterized protein	SRSF	0.86158	0.88563	0.90994	0.885717	0.0241801	nuclear		molecular_function;binding;heterocyclic compound binding;organic cyclic compound binding;nucleic acid binding;nucleoside phosphate binding;small molecule binding;nucleotide binding;		K12893	SFRS4_5_6:splicing factor, arginine/serine-rich 4/5/6;SFRS4_5_6:splicing factor, arginine/serine-rich 4/5/6;	Herpes simplex infection ;Spliceosome ;	IPR012677;IPR000504;	Nucleotide-binding alpha-beta plait domain;RNA recognition motif domain;
Q5ZIT5	Ras-related protein Rab-10	RAB10	1.1242	1.0123	1.0456	1.0607	0.0574579	cytosol	cellular response to stimulus;cellular process;single-organism process;signaling;single-organism cellular process;biological regulation;intracellular signal transduction;signal transduction;biological_process;cell communication;regulation of cellular process;regulation of biological process;single organism signaling;response to stimulus;small GTPase mediated signal transduction;nitrogen compound …	purine ribonucleotide binding;anion binding;ribonucleotide binding;small molecule binding;ion binding;ribonucleoside binding;purine ribonucleoside triphosphate binding;carbohydrate derivative binding;nucleoside phosphate binding;molecular_function;guanyl nucleotide binding;nucleotide binding;nucleoside binding;heterocyclic compound binding;binding;purine nucleoside binding;guanyl ribonucleotide b…	cell part;cell;cellular_component;intracellular;membrane;endoplasmic reticulum;nuclear outer membrane-endoplasmic reticulum membrane network;endomembrane system;intracellular membrane-bounded organelle;endoplasmic reticulum part;cytoplasmic part;cytoplasm;organelle;organelle membrane;intracellular organelle part;membrane-bounded organelle;intracellular organelle;intracellular part;membrane part;o…	K07903	RAB10:Ras-related protein Rab-10;RAB10:Ras-related protein Rab-10;	Endocytosis ;AMPK signaling pathway ;	IPR002041;IPR020849;IPR003578;IPR003579;IPR005225;IPR027417;IPR001806;	Ran GTPase;Small GTPase superfamily, Ras type;Small GTPase superfamily, Rho type;Small GTPase superfamily, Rab type;Small GTP-binding protein domain;P-loop containing nucleoside triphosphate hydrolase;Small GTPase superfamily;
Q5ZIT7	Uncharacterized protein	PSMC3	0.88021	0.87515	0.86226	0.87254	0.00925525	cytosol	biological_process;organic substance catabolic process;metabolic process;catabolic process;macromolecule catabolic process;organic substance metabolic process;macromolecule metabolic process;protein metabolic process;primary metabolic process;protein catabolic process;	purine ribonucleotide binding;anion binding;ribonucleotide binding;small molecule binding;ion binding;ribonucleoside binding;purine ribonucleoside triphosphate binding;carbohydrate derivative binding;adenyl ribonucleotide binding;nucleoside phosphate binding;molecular_function;nucleotide binding;nucleoside binding;adenyl nucleotide binding;heterocyclic compound binding;binding;purine nucleoside b…	intracellular;cell part;cell;intracellular part;cellular_component;cytoplasm;	K03065	PSMC3:26S proteasome regulatory subunit T5;PSMC3:26S proteasome regulatory subunit T5;	Epstein-Barr virus infection ;Proteasome ;	IPR027417;IPR005937;IPR003960;IPR003959;IPR003593;	P-loop containing nucleoside triphosphate hydrolase;26S proteasome subunit P45;ATPase, AAA-type, conserved site;ATPase, AAA-type, core;AAA+ ATPase domain;
U3I8D9	Uncharacterized protein	SEMA3C	1.8619	2.3163	2.2358	2.138	0.242474	cytosol	developmental process;biological_process;multicellular organismal process;single-multicellular organism process;single-organism process;multicellular organismal development;	molecular_function;binding;protein binding;receptor activity;	cellular_component;membrane;				IPR013098;IPR013783;IPR001627;IPR016201;IPR015943;IPR003599;IPR003598;IPR007110;	Immunoglobulin I-set;Immunoglobulin-like fold;Sema domain;Plexin-like fold;WD40/YVTN repeat-like-containing domain;Immunoglobulin subtype;Immunoglobulin subtype 2;Immunoglobulin-like domain;
Q5ZIT1	Uncharacterized protein	DCAF7		1.1782				cytosol		molecular_function;binding;protein binding;	intracellular;cell part;cell;intracellular part;cellular_component;cytoplasm;organelle;membrane-bounded organelle;intracellular organelle;intracellular membrane-bounded organelle;nucleus;				IPR017986;IPR019775;IPR001680;IPR015943;	WD40-repeat-containing domain;WD40 repeat, conserved site;WD40 repeat;WD40/YVTN repeat-like-containing domain;
R0LQ61	T-complex protein 1 subunit zeta (Fragment)	CCT6A	0.92999	0.88248	0.88099	0.89782	0.02787	cytosol	biological_process;cellular process;cellular macromolecule metabolic process;metabolic process;organic substance metabolic process;cellular protein metabolic process;protein metabolic process;macromolecule metabolic process;cellular metabolic process;primary metabolic process;protein folding;	purine ribonucleotide binding;anion binding;ribonucleotide binding;small molecule binding;ion binding;ribonucleoside binding;purine ribonucleoside triphosphate binding;carbohydrate derivative binding;adenyl ribonucleotide binding;nucleoside phosphate binding;molecular_function;nucleotide binding;nucleoside binding;adenyl nucleotide binding;heterocyclic compound binding;binding;purine nucleoside b…					IPR012722;IPR027409;IPR027413;IPR027410;IPR002194;IPR002423;IPR017998;	T-complex protein 1, zeta subunit;GroEL-like apical domain;GroEL-like equatorial domain;TCP-1-like chaperonin intermediate domain;Chaperonin TCP-1, conserved site;Chaperonin Cpn60/TCP-1 family;Chaperone tailless complex polypeptide 1 (TCP-1);
R0LQ62	Slit-like protein 2 protein (Fragment)	SLIT2			0.39629			cytosol		molecular_function;binding;cation binding;ion binding;metal ion binding;calcium ion binding;protein binding;		K06839	SLIT2:slit 2;	Axon guidance ;	IPR013320;IPR013032;IPR000152;IPR000372;IPR000483;IPR000742;IPR001611;IPR001791;IPR001881;IPR025875;IPR003645;IPR003591;IPR006207;IPR018097;	Concanavalin A-like lectin/glucanase domain;EGF-like, conserved site;EGF-type aspartate/asparagine hydroxylation site;Leucine-rich repeat-containing N-terminal;Cysteine-rich flanking region, C-terminal;Epidermal growth factor-like domain;Leucine-rich repeat;Laminin G domain;EGF-like calcium-binding domain;Leucine rich repeat 4;Follistatin-like, N-terminal;Leucine-rich repeat, typical subtype;Cyst…
G1NI40	Uncharacterized protein (Fragment)	PAF1	0.41422	0.51539	0.35887	0.429493	0.0793699	cytosol	cellular response to stimulus;multi-organism process;response to organic substance;response to oxygen-containing compound;cellular response to oxygen-containing compound;cellular process;single-organism process;cellular response to organic substance;response to lipid;single-organism cellular process;response to molecule of bacterial origin;cellular response to chemical stimulus;response to chemic…	molecular_function;binding;chromatin binding;	nucleus;membrane-enclosed lumen;intracellular membrane-bounded organelle;intracellular;organelle;macromolecular complex;membrane-bounded organelle;intracellular organelle;nuclear DNA-directed RNA polymerase complex;RNA polymerase complex;catalytic complex;cell;cellular_component;nucleoplasm part;nuclear lumen;transcription elongation factor complex;DNA-directed RNA polymerase complex;protein comp…				IPR007133;	RNA polymerase II-associated, Paf1;
Q5ZJ54	T-complex protein 1 subunit zeta	CCT6A	0.82966	0.86526	0.88564	0.860187	0.0283327	cytosol	biological_process;cellular process;cellular macromolecule metabolic process;metabolic process;organic substance metabolic process;cellular protein metabolic process;protein metabolic process;macromolecule metabolic process;cellular metabolic process;primary metabolic process;protein folding;	purine ribonucleotide binding;anion binding;ribonucleotide binding;small molecule binding;ion binding;ribonucleoside binding;purine ribonucleoside triphosphate binding;carbohydrate derivative binding;adenyl ribonucleotide binding;nucleoside phosphate binding;molecular_function;nucleotide binding;nucleoside binding;adenyl nucleotide binding;heterocyclic compound binding;binding;purine nucleoside b…	intracellular;cell part;cell;intracellular part;cellular_component;cytoplasm;				IPR012722;IPR027409;IPR027410;IPR027413;IPR017998;IPR002423;IPR002194;	T-complex protein 1, zeta subunit;GroEL-like apical domain;TCP-1-like chaperonin intermediate domain;GroEL-like equatorial domain;Chaperone tailless complex polypeptide 1 (TCP-1);Chaperonin Cpn60/TCP-1 family;Chaperonin TCP-1, conserved site;
R0LXW0	Protein Njmu-R1 (Fragment)	C17orf75						cytosol							IPR028280;	Protein Njmu-R1;
U3I8E1	Uncharacterized protein	ARPC3	1.4516	1.6862	1.5222		0.120359	cytosol	regulation of cellular component biogenesis;protein polymerization;actin cytoskeleton organization;regulation of cellular component size;protein complex subunit organization;cellular component biogenesis;single-organism cellular process;protein complex biogenesis;macromolecular complex subunit organization;cellular protein complex assembly;regulation of actin filament length;regulation of actin f…		intracellular;intracellular non-membrane-bounded organelle;organelle;non-membrane-bounded organelle;cell part;cell;intracellular organelle;intracellular part;cellular_component;cytoskeleton;cytoskeletal part;actin cytoskeleton;protein complex;macromolecular complex;intracellular organelle part;organelle part;Arp2/3 protein complex;				IPR007204;	Actin-related protein 2/3 complex subunit 3;
R0LY84	NADH-cytochrome b5 reductase 2 (Fragment)	CYB5R2	1.0839	1.1079	1.0608	1.0842	0.0235514	cytosol	biological_process;single-organism metabolic process;metabolic process;oxidation-reduction process;	molecular_function;catalytic activity;oxidoreductase activity;		K00326	E1.6.2.2:cytochrome-b5 reductase [EC:1.6.2.2];	Amino sugar and nucleotide sugar metabolism ;	IPR017938;IPR017927;IPR008333;IPR001433;IPR001709;IPR001834;	Riboflavin synthase-like beta-barrel;Ferredoxin reductase-type FAD-binding domain;Oxidoreductase, FAD-binding domain;Oxidoreductase FAD/NAD(P)-binding;Flavoprotein pyridine nucleotide cytochrome reductase;NADH:cytochrome b5 reductase (CBR);
U3I8E4	Uncharacterized protein	SNRPF	0.90176		0.75731		0.102142	extracellular				K11098	SNRPF:small nuclear ribonucleoprotein F;	Spliceosome ;	IPR010920;IPR001163;IPR006649;	Like-Sm (LSM) domain;Ribonucleoprotein LSM domain;Ribonucleoprotein LSM domain, eukaryotic/archaea-type;
R0LY83	DNA mismatch repair protein Msh2 (Fragment)	MSH2	0.82426					nuclear	nitrogen compound metabolic process;cellular aromatic compound metabolic process;cellular response to stimulus;cellular macromolecule metabolic process;cellular process;nucleic acid metabolic process;single-organism process;single-organism cellular process;response to stress;cellular response to stress;DNA metabolic process;cellular response to DNA damage stimulus;cellular nitrogen compound metab…	purine ribonucleotide binding;anion binding;ribonucleotide binding;small molecule binding;ion binding;ribonucleoside binding;purine ribonucleoside triphosphate binding;carbohydrate derivative binding;adenyl ribonucleotide binding;nucleoside phosphate binding;molecular_function;nucleotide binding;nucleoside binding;adenyl nucleotide binding;heterocyclic compound binding;binding;purine nucleoside b…		K08735	MSH2:DNA mismatch repair protein MSH2;MSH2:DNA mismatch repair protein MSH2;MSH2:DNA mismatch repair protein MSH2;	Pathways in cancer ;Colorectal cancer ;Mismatch repair ;	IPR007695;IPR007696;IPR007861;IPR007860;IPR027417;IPR000432;	DNA mismatch repair protein MutS-like, N-terminal;DNA mismatch repair protein MutS, core;DNA mismatch repair protein MutS, clamp;DNA mismatch repair protein MutS, connector domain;P-loop containing nucleoside triphosphate hydrolase;DNA mismatch repair protein MutS, C-terminal;
Q04678	FACT complex subunit SSRP1	SSRP1	0.76987	0.82295	0.81631	0.803043	0.0289201	nuclear	nitrogen compound metabolic process;cellular aromatic compound metabolic process;cellular response to stimulus;cellular macromolecule metabolic process;cellular process;nucleic acid metabolic process;single-organism process;single-organism cellular process;response to stress;cellular response to stress;DNA metabolic process;cellular response to DNA damage stimulus;cellular nitrogen compound metab…	molecular_function;binding;heterocyclic compound binding;organic cyclic compound binding;nucleic acid binding;DNA binding;	intracellular;organelle;membrane-bounded organelle;cell part;cell;intracellular organelle;intracellular part;cellular_component;intracellular membrane-bounded organelle;nucleus;intracellular non-membrane-bounded organelle;non-membrane-bounded organelle;chromosome;nuclear lumen;membrane-enclosed lumen;intracellular organelle lumen;organelle lumen;nuclear part;intracellular organelle part;organelle…				IPR000969;IPR011993;IPR013719;IPR009071;IPR024954;	Structure-specific recognition protein;Pleckstrin homology-like domain;Domain of unknown function DUF1747;High mobility group box domain;SSRP1 domain;
R0LXW8	Tubulin-specific chaperone D (Fragment)	TBCD						plasma membrane		molecular_function;binding;					IPR016024;IPR011989;IPR022577;	Armadillo-type fold;Armadillo-like helical;Tubulin-specific chaperone D, C-terminal;
P02607	Myosin light polypeptide 6	MYL6	0.68387	0.68827	0.68603	0.686057	0.00220012	cytosol		molecular_function;binding;cation binding;ion binding;metal ion binding;calcium ion binding;pyrophosphatase activity;nucleoside-triphosphatase activity;hydrolase activity, acting on acid anhydrides;hydrolase activity;ATPase activity, coupled;catalytic activity;hydrolase activity, acting on acid anhydrides, in = phosphorus-containing anhydrides;ATPase activity;actin-dependent ATPase activity;struc…	intracellular;cytoplasmic part;cytoplasm;cell part;cell;intracellular part;cellular_component;cytosol;cytoskeletal part;actin cytoskeleton;protein complex;intracellular non-membrane-bounded organelle;organelle;macromolecular complex;non-membrane-bounded organelle;intracellular organelle part;intracellular organelle;organelle part;cytoskeleton;myosin complex;	K12751	MYL6:myosin light chain 6;MYL6:myosin light chain 6;	Oxytocin signaling pathway ;Vascular smooth muscle contraction ;	IPR002048;IPR011992;	EF-hand domain;EF-hand domain pair;
G1MV22	Uncharacterized protein (Fragment)	>tr|G1MV22|G1MV22_MELGA						cytoskeleton		molecular_function;pyrophosphatase activity;nucleoside-triphosphatase activity;hydrolase activity, acting on acid anhydrides;hydrolase activity;catalytic activity;hydrolase activity, acting on acid anhydrides, in = phosphorus-containing anhydrides;motor activity;purine ribonucleotide binding;anion binding;ribonucleotide binding;small molecule binding;ion binding;ribonucleoside binding;purine ribo…	cytoskeletal part;cell;cellular_component;actin cytoskeleton;intracellular;protein complex;intracellular non-membrane-bounded organelle;organelle;macromolecular complex;non-membrane-bounded organelle;intracellular organelle part;cell part;intracellular organelle;intracellular part;organelle part;cytoskeleton;myosin complex;				IPR027417;IPR001609;	P-loop containing nucleoside triphosphate hydrolase;Myosin head, motor domain;
R0JWS4	Eukaryotic peptide chain release factor GTP-binding subunit ERF3A (Fragment)	GSPT1	1.1554	0.97386	0.88058	1.00328	0.139752	cytosol		molecular_function;pyrophosphatase activity;nucleoside-triphosphatase activity;hydrolase activity, acting on acid anhydrides;hydrolase activity;catalytic activity;hydrolase activity, acting on acid anhydrides, in = phosphorus-containing anhydrides;GTPase activity;purine ribonucleotide binding;anion binding;ribonucleotide binding;small molecule binding;ion binding;ribonucleoside binding;purine rib…		K03267	ERF3:peptide chain release factor subunit 3;	mRNA surveillance pathway ;	IPR000795;IPR004161;IPR004160;IPR009001;IPR009000;IPR027417;	Elongation factor, GTP-binding domain;Translation elongation factor EFTu/EF1A, domain 2;Translation elongation factor EFTu/EF1A, C-terminal;Translation elongation factor EF1A/initiation factor IF2gamma, C-terminal;Translation protein, beta-barrel domain;P-loop containing nucleoside triphosphate hydrolase;
U3J9G0	Uncharacterized protein	Anapl_18115	0.84475	0.81189	0.8057	0.82078	0.0209881	extracellular				K03948	NDUFA4:NADH dehydrogenase (ubiquinone) 1 alpha subcomplex subunit 4;NDUFA4:NADH dehydrogenase (ubiquinone) 1 alpha subcomplex subunit 4;NDUFA4:NADH dehydrogenase (ubiquinone) 1 alpha subcomplex subunit 4;NDUFA4:NADH dehydrogenase (ubiquinone) 1 alpha subcomplex subunit 4;NDUFA4:NADH dehydrogenase (ubiquinone) 1 alpha subcomplex subunit 4;NDUFA4:NADH dehydrogenase (ubiquinone) 1 alpha subcomplex s…	Metabolic pathways ;Huntington's disease ;Alzheimer's disease ;Parkinson's disease ;Non-alcoholic fatty liver disease (NAFLD) ;Oxidative phosphorylation ;	IPR010530;	NADH-ubiquinone reductase complex 1 MLRQ subunit;
F1NHG8	Uncharacterized protein	CSTA			0.53591			cytosol	biological_process;cellular process;single-organism process;single-organism cellular process;cell adhesion;biological adhesion;cell-cell adhesion;epithelium development;cellular developmental process;multicellular organismal development;organ development;anatomical structure development;cell differentiation;system development;epidermal cell differentiation;developmental process;multicellular orga…	enzyme inhibitor activity;molecular_function;endopeptidase regulator activity;endopeptidase inhibitor activity;peptidase regulator activity;enzyme regulator activity;peptidase inhibitor activity;cysteine-type endopeptidase inhibitor activity;structural molecule activity;	cell part;cell;cellular_component;intracellular;intracellular non-membrane-bounded organelle;organelle;non-membrane-bounded organelle;intracellular organelle;intracellular part;cytoskeleton;cornified envelope;cytoplasm;membrane-bounded organelle;intracellular membrane-bounded organelle;nucleus;				IPR001713;IPR018073;IPR000010;	Proteinase inhibitor I25A, stefin A;Proteinase inhibitor I25, cystatin, conserved site;Proteinase inhibitor I25, cystatin;
U3I0D4	Uncharacterized protein	siat7b	0.9443	0.98663	0.97176	0.967563	0.0214748	extracellular	organic substance biosynthetic process;glycosylation;cellular macromolecule metabolic process;glycoprotein metabolic process;glycoprotein biosynthetic process;cellular macromolecule biosynthetic process;cellular metabolic process;macromolecule metabolic process;primary metabolic process;biosynthetic process;cellular process;macromolecule biosynthetic process;carbohydrate metabolic process;carbohy…	molecular_function;transferase activity, transferring glycosyl groups;catalytic activity;transferase activity;sialyltransferase activity;					IPR001675;	Glycosyl transferase, family 29;
R4GLK3	Uncharacterized protein	LOC100857577	0.9582		0.9589		0.000494975	cytosol				K03029	PSMD4:26S proteasome regulatory subunit N10;PSMD4:26S proteasome regulatory subunit N10;	Epstein-Barr virus infection ;Proteasome ;	IPR002035;IPR003903;	von Willebrand factor, type A;Ubiquitin interacting motif;
G1N6Q6	Uncharacterized protein	CELSR1	0.73501					plasma membrane	biological_process;cell-cell adhesion;cellular process;single-organism process;single-organism cellular process;cell adhesion;biological adhesion;homophilic cell adhesion;cellular response to stimulus;signaling;biological regulation;signal transduction;cell communication;regulation of cellular process;regulation of biological process;single organism signaling;cell surface receptor signaling pathw…	molecular_function;molecular transducer activity;signaling receptor activity;receptor activity;signal transducer activity;transmembrane signaling receptor activity;G-protein coupled receptor activity;binding;cation binding;ion binding;metal ion binding;calcium ion binding;protein binding;	cellular_component;membrane;cell part;cell;cell periphery;plasma membrane;intrinsic to membrane;membrane part;integral to membrane;				IPR015919;IPR000203;IPR000152;IPR000742;IPR017981;IPR017983;IPR000832;IPR001791;IPR001879;IPR001881;IPR002126;IPR002049;IPR013032;IPR013320;IPR022624;IPR009030;IPR020894;	Cadherin-like;GPS motif;EGF-type aspartate/asparagine hydroxylation site;Epidermal growth factor-like domain;GPCR, family 2-like;GPCR, family 2, secretin-like, conserved site;GPCR, family 2, secretin-like;Laminin G domain;GPCR, family 2, extracellular hormone receptor domain;EGF-like calcium-binding domain;Cadherin;EGF-like, laminin;EGF-like, conserved site;Concanavalin A-like lectin/glucanase do…
G1MV26	Uncharacterized protein (Fragment)	pfk	0.83225					mitochondria	monosaccharide catabolic process;organic substance catabolic process;cellular process;carbohydrate metabolic process;hexose metabolic process;catabolic process;generation of precursor metabolites and energy;biological_process;carbohydrate catabolic process;single-organism carbohydrate metabolic process;single-organism carbohydrate catabolic process;metabolic process;glucose catabolic process;gluc…	molecular_function;kinase activity;phosphotransferase activity, alcohol group as acceptor;carbohydrate kinase activity;catalytic activity;phosphofructokinase activity;transferase activity;transferase activity, transferring phosphorus-containing groups;6-phosphofructokinase activity;purine ribonucleotide binding;anion binding;ribonucleotide binding;small molecule binding;ion binding;ribonucleoside…	intracellular;cell part;cell;intracellular part;cellular_component;cytoplasm;cytosolic part;cytoplasmic part;protein complex;catalytic complex;macromolecular complex;cytosol;6-phosphofructokinase complex;	K00850	pfkA:6-phosphofructokinase 1 [EC:2.7.1.11];pfkA:6-phosphofructokinase 1 [EC:2.7.1.11];pfkA:6-phosphofructokinase 1 [EC:2.7.1.11];pfkA:6-phosphofructokinase 1 [EC:2.7.1.11];pfkA:6-phosphofructokinase 1 [EC:2.7.1.11];pfkA:6-phosphofructokinase 1 [EC:2.7.1.11];pfkA:6-phosphofructokinase 1 [EC:2.7.1.11];pfkA:6-phosphofructokinase 1 [EC:2.7.1.11];pfkA:6-phosphofructokinase 1 [EC:2.7.1.11];pfkA:6-phosp…	Metabolic pathways ;Biosynthesis of secondary metabolites ;Biosynthesis of antibiotics ;Microbial metabolism in diverse environments ;Carbon metabolism ;AMPK signaling pathway ;RNA degradation ;Biosynthesis of amino acids ;Central carbon metabolism in cancer ;Glycolysis / Gluconeogenesis ;Galactose metabolism ;Pentose phosphate pathway ;Fructose and mannose metabolism ;Methane metabolism ;	IPR015912;IPR000023;IPR022953;IPR009161;	Phosphofructokinase, conserved site;Phosphofructokinase domain;Phosphofructokinase;6-phosphofructokinase, eukaryotic type;
U3I0D6	Clathrin heavy chain	CLTCL1	0.96926	0.95312	0.96172	0.961367	0.0080758	cytosol	macromolecule localization;cellular macromolecule localization;cellular process;single-organism process;single-organism cellular process;intracellular transport;protein transport;establishment of localization;establishment of protein localization;cellular localization;biological_process;protein localization;transport;establishment of localization in cell;cellular protein localization;organic subs…	molecular_function;binding;structural molecule activity;protein binding;	transport vesicle;coated membrane;coated vesicle;clathrin-coated vesicle;membrane coat;clathrin coat;intracellular membrane-bounded organelle;trans-Golgi network transport vesicle membrane;intracellular;Golgi apparatus part;cytoplasm;cytoplasmic vesicle part;organelle;macromolecular complex;organelle membrane;membrane-bounded organelle;intracellular organelle;trans-Golgi network transport vesicle…	K04646	CLTC:clathrin heavy chain;CLTC:clathrin heavy chain;CLTC:clathrin heavy chain;CLTC:clathrin heavy chain;CLTC:clathrin heavy chain;CLTC:clathrin heavy chain;	Endocytosis ;Huntington's disease ;Lysosome ;Bacterial invasion of epithelial cells ;Synaptic vesicle cycle ;Endocrine and other factor-regulated calcium reabsorption ;	IPR016024;IPR016025;IPR015348;IPR011990;IPR022365;IPR001473;IPR000547;	Armadillo-type fold;Clathrin, heavy chain, linker/propeller domain;Clathrin, heavy chain, linker, core motif;Tetratricopeptide-like helical domain;Clathrin, heavy chain, propeller repeat;Clathrin, heavy chain, propeller, N-terminal;Clathrin, heavy chain/VPS, 7-fold repeat;
R0LY89	Leucine-rich repeat flightless-interacting protein 2 (Fragment)	LRRFIP2	1.1887		1.2668		0.055225	nuclear							IPR019139;	Leucine-rich repeat flightless-interacting protein;
R0K917	Transmembrane protein 165 (Fragment)	TMEM165		0.96715	0.92726		0.0282065	plasma membrane			cellular_component;membrane;				IPR001727;	Uncharacterised protein family UPF0016;
R0LE87	NK-tumor recognition protein (Fragment)	NKTR		1.0723				nuclear	cellular macromolecule metabolic process;cellular process;biological_process;peptidyl-proline modification;peptidyl-amino acid modification;metabolic process;macromolecule modification;organic substance metabolic process;cellular protein metabolic process;protein modification process;cellular protein modification process;cellular metabolic process;macromolecule metabolic process;protein metabolic…	molecular_function;catalytic activity;isomerase activity;cis-trans isomerase activity;peptidyl-prolyl cis-trans isomerase activity;					IPR002130;IPR020892;IPR029000;	Cyclophilin-type peptidyl-prolyl cis-trans isomerase domain;Cyclophilin-type peptidyl-prolyl cis-trans isomerase, conserved site;Cyclophilin-like domain;
G3URK7	Uncharacterized protein (Fragment)	RCJMB04_4n21		0.9468	1.1524		0.145381	cytosol	cellular process;regulation of transport;regulation of localization;biological regulation;establishment of localization;endocytosis;biological_process;regulation of cellular component organization;regulation of cellular process;regulation of biological process;transport;regulation of vesicle-mediated transport;vesicle-mediated transport;cellular component organization or biogenesis;cellular compo…	molecular_function;binding;protein binding;	intracellular;cell part;cell;intracellular part;cellular_component;cytoplasm;				IPR027267;IPR001452;IPR003005;IPR003023;IPR004148;	Arfaptin homology (AH) domain/BAR domain;SH3 domain;Amphiphysin;Amphiphysin 2;BAR domain;
Q07498	Ephrin type-B receptor 3 (Fragment)	EPHB3		0.74309				nuclear	cellular process;cellular macromolecule metabolic process;phosphate-containing compound metabolic process;phosphorus metabolic process;phosphorylation;biological_process;metabolic process;macromolecule modification;organic substance metabolic process;cellular protein metabolic process;protein modification process;protein metabolic process;cellular metabolic process;cellular protein modification p…	signaling receptor activity;molecular transducer activity;transmembrane receptor protein kinase activity;catalytic activity;molecular_function;protein kinase activity;kinase activity;phosphotransferase activity, alcohol group as acceptor;receptor activity;protein tyrosine kinase activity;signal transducer activity;transmembrane receptor protein tyrosine kinase activity;transferase activity;transm…	membrane;intrinsic to membrane;cellular_component;membrane part;integral to membrane;neuron projection;cell part;cell;neuron part;cell projection;dendrite;plasma membrane part;plasma membrane;intrinsic to plasma membrane;cell periphery;integral to plasma membrane;	K05112	EPHB3:Eph receptor B3 [EC:2.7.10.1];	Axon guidance ;	IPR003961;IPR000719;IPR017441;IPR001090;IPR001245;IPR001426;IPR001660;IPR021129;IPR020635;IPR008266;IPR008979;IPR009030;IPR011009;IPR013783;IPR013761;IPR027936;	Fibronectin type III;Protein kinase domain;Protein kinase, ATP binding site;Ephrin receptor ligand binding domain;Serine-threonine/tyrosine-protein kinase catalytic domain;Tyrosine-protein kinase, receptor class V, conserved site;Sterile alpha motif domain;Sterile alpha motif, type 1;Tyrosine-protein kinase, catalytic domain;Tyrosine-protein kinase, active site;Galactose-binding domain-like;Insul…
R0LE86	Intraflagellar transport protein 20-like protein (Fragment)	IFT20						cytosol							IPR028172;	Intraflagellar transport protein 20;
F1NHH2	Uncharacterized protein	LLGL1			0.83349			mitochondria	actin filament-based process;biological_process;actin cytoskeleton organization;organelle organization;cortical cytoskeleton organization;cellular process;single-organism process;single-organism cellular process;cytoskeleton organization;cellular component organization or biogenesis;cellular component organization;cortical actin cytoskeleton organization;establishment or maintenance of bipolar ce…	molecular_function;binding;protein binding;	cytoskeletal part;cell;cellular_component;actin cytoskeleton;cell periphery;intracellular;cytoplasmic part;cytoplasm;intracellular non-membrane-bounded organelle;organelle;cell cortex part;non-membrane-bounded organelle;intracellular organelle part;cell part;intracellular organelle;cortical cytoskeleton;intracellular part;organelle part;cytoskeleton;cell cortex;cortical actin cytoskeleton;myelin …	K06094	LLGL:lethal(2) giant larvae protein;LLGL:lethal(2) giant larvae protein;LLGL:lethal(2) giant larvae protein;	Hippo signaling pathway ;Tight junction ;Hippo signaling pathway - fly ;	IPR000664;IPR013577;IPR013905;IPR019775;IPR015943;IPR017986;IPR001680;	Lethal(2) giant larvae protein;Lethal giant larvae homologue 2;Lethal giant larvae (Lgl)-like, C-terminal domain;WD40 repeat, conserved site;WD40/YVTN repeat-like-containing domain;WD40-repeat-containing domain;WD40 repeat;
R0LPX2	Serine/threonine-protein kinase receptor (Fragment)	TGFBR2			0.33158			cytosol	cellular process;cellular macromolecule metabolic process;phosphate-containing compound metabolic process;phosphorus metabolic process;phosphorylation;biological_process;metabolic process;macromolecule modification;organic substance metabolic process;cellular protein metabolic process;protein modification process;protein metabolic process;cellular metabolic process;cellular protein modification p…	molecular_function;catalytic activity;transferase activity;transferase activity, transferring phosphorus-containing groups;kinase activity;phosphotransferase activity, alcohol group as acceptor;protein kinase activity;purine ribonucleotide binding;anion binding;ribonucleotide binding;small molecule binding;ion binding;ribonucleoside binding;purine ribonucleoside triphosphate binding;carbohydrate …	cellular_component;membrane;	K04388	TGFBR2:TGF-beta receptor type-2 [EC:2.7.11.30];TGFBR2:TGF-beta receptor type-2 [EC:2.7.11.30];TGFBR2:TGF-beta receptor type-2 [EC:2.7.11.30];TGFBR2:TGF-beta receptor type-2 [EC:2.7.11.30];TGFBR2:TGF-beta receptor type-2 [EC:2.7.11.30];TGFBR2:TGF-beta receptor type-2 [EC:2.7.11.30];TGFBR2:TGF-beta receptor type-2 [EC:2.7.11.30];TGFBR2:TGF-beta receptor type-2 [EC:2.7.11.30];TGFBR2:TGF-beta recepto…	Pathways in cancer ;HTLV-I infection ;Endocytosis ;MAPK signaling pathway ;Cytokine-cytokine receptor interaction ;Transcriptional misregulation in cancer ;Hippo signaling pathway ;FoxO signaling pathway ;Osteoclast differentiation ;Chagas disease (American trypanosomiasis) ;TGF-beta signaling pathway ;Adherens junction ;Chronic myeloid leukemia ;Pancreatic cancer ;Colorectal cancer ;	IPR011009;IPR008271;IPR017441;IPR002290;IPR000333;IPR000719;IPR015013;	Protein kinase-like domain;Serine/threonine-protein kinase, active site;Protein kinase, ATP binding site;Serine/threonine/dual specificity protein kinase, catalytic domain;Ser/Thr protein kinase, TGFB receptor;Protein kinase domain;Transforming growth factor beta receptor 2 ectodomain;
Q5ZJ42	Uncharacterized protein	SRSF11		0.80694	0.89964		0.0655488	nuclear		molecular_function;binding;heterocyclic compound binding;organic cyclic compound binding;nucleic acid binding;nucleoside phosphate binding;small molecule binding;nucleotide binding;					IPR012677;IPR000504;	Nucleotide-binding alpha-beta plait domain;RNA recognition motif domain;
R0KHV5	Actin-related protein 2/3 complex subunit 3 (Fragment)	Anapl_18450	1.6275	1.6924	1.5912	1.63703	0.0512691	cytosol	regulation of cellular component biogenesis;protein polymerization;actin cytoskeleton organization;regulation of cellular component size;protein complex subunit organization;cellular component biogenesis;single-organism cellular process;protein complex biogenesis;macromolecular complex subunit organization;cellular protein complex assembly;regulation of actin filament length;regulation of actin f…		intracellular;intracellular non-membrane-bounded organelle;organelle;non-membrane-bounded organelle;cell part;cell;intracellular organelle;intracellular part;cellular_component;cytoskeleton;cytoskeletal part;actin cytoskeleton;protein complex;macromolecular complex;intracellular organelle part;organelle part;Arp2/3 protein complex;				IPR007204;	Actin-related protein 2/3 complex subunit 3;
R0KI75	Putative 39S ribosomal protein L24, mitochondrial (Fragment)	MRPL24	1.2258	1.1797	1.1118	1.17243	0.0573463	cytosol
U3IHI0	Uncharacterized protein	SLC12A2	1.1373	1.1381	1.1663	1.14723	0.0165171	plasma membrane	biological_process;single-organism transport;single-organism process;transport;establishment of localization;localization;ion transport;cellular process;single-organism cellular process;transmembrane transport;	molecular_function;transporter activity;anion transmembrane transporter activity;ion transmembrane transporter activity;transmembrane transporter activity;cation transmembrane transporter activity;active transmembrane transporter activity;inorganic anion transmembrane transporter activity;anion:cation symporter activity;chloride transmembrane transporter activity;substrate-specific transmembrane …	cellular_component;membrane;intrinsic to membrane;membrane part;integral to membrane;	K10951	SLC12A2:solute carrier family 12 (sodium/potassium/chloride transporter), member 2;SLC12A2:solute carrier family 12 (sodium/potassium/chloride transporter), member 2;SLC12A2:solute carrier family 12 (sodium/potassium/chloride transporter), member 2;	Pancreatic secretion ;Salivary secretion ;Vibrio cholerae infection ;	IPR002443;IPR002444;IPR004842;IPR004841;	Na/K/Cl co-transporter;Na/K/Cl co-transporter 1;Na/K/Cl co-transporter superfamily;Amino acid permease/ SLC12A domain;
Q5ZIS7	Uncharacterized protein	CHERP		1.0617				cytosol	nitrogen compound metabolic process;gene expression;cellular aromatic compound metabolic process;RNA metabolic process;cellular macromolecule metabolic process;nucleic acid metabolic process;cellular process;cellular nitrogen compound metabolic process;biological_process;nucleobase-containing compound metabolic process;organic cyclic compound metabolic process;metabolic process;organic substance …	molecular_function;binding;heterocyclic compound binding;organic cyclic compound binding;nucleic acid binding;RNA binding;					IPR000061;IPR006903;IPR006569;IPR008942;	SWAP/Surp;RNA polymerase II-binding domain;CID domain;ENTH/VHS;
Q5ZJ47	Uncharacterized protein	DNPEP		0.6829	0.99571		0.22119	cytosol	biological_process;metabolic process;organic substance metabolic process;macromolecule metabolic process;protein metabolic process;primary metabolic process;proteolysis;	peptidase activity, acting on L-amino acid peptides;molecular_function;hydrolase activity;peptidase activity;catalytic activity;exopeptidase activity;aminopeptidase activity;binding;cation binding;ion binding;transition metal ion binding;metal ion binding;zinc ion binding;metallopeptidase activity;					IPR001948;IPR023358;	Peptidase M18;Peptidase M18, domain 2;
G1NA51	Uncharacterized protein (Fragment)	Anapl_13177			1.408			nuclear	cellular process;cellular macromolecule metabolic process;phosphate-containing compound metabolic process;phosphorus metabolic process;phosphorylation;biological_process;metabolic process;macromolecule modification;organic substance metabolic process;cellular protein metabolic process;protein modification process;protein metabolic process;cellular metabolic process;cellular protein modification p…	molecular_function;kinase activity;phosphotransferase activity, alcohol group as acceptor;catalytic activity;transferase activity;transferase activity, transferring phosphorus-containing groups;protein kinase activity;purine ribonucleotide binding;anion binding;ribonucleotide binding;small molecule binding;ion binding;ribonucleoside binding;purine ribonucleoside triphosphate binding;carbohydrate …	membrane;cell part;cell;cellular_component;cell periphery;plasma membrane;				IPR008271;IPR011009;IPR015940;IPR001772;IPR000719;IPR002290;IPR028375;IPR017441;	Serine/threonine-protein kinase, active site;Protein kinase-like domain;Ubiquitin-associated/translation elongation factor EF1B, N-terminal, eukaryote;Kinase associated domain 1 (KA1);Protein kinase domain;Serine/threonine/dual specificity protein kinase, catalytic domain;KA1 domain/Ssp2 C-terminal domain;Protein kinase, ATP binding site;
R0M1W9	Importin subunit alpha-2 (Fragment)	KPNA2	1.1423	1.188	1.3404	1.22357	0.103729	nuclear	single-organism transport;protein localization to nucleus;nuclear import;single-organism cellular process;protein targeting;protein transport;intracellular protein transport;establishment of localization;establishment of protein localization;cellular localization;protein localization;cytoplasmic transport;transport;protein import;establishment of localization in cell;nuclear transport;macromolecu…	molecular_function;binding;protein binding;transporter activity;substrate-specific transporter activity;protein transporter activity;	intracellular;organelle;membrane-bounded organelle;cell part;cell;intracellular organelle;intracellular part;cellular_component;intracellular membrane-bounded organelle;nucleus;cytoplasm;	K15043	KPNA2:importin subunit alpha-2;	Influenza A ;	IPR016024;IPR002652;IPR011989;IPR000225;	Armadillo-type fold;Importin-alpha, importin-beta-binding domain;Armadillo-like helical;Armadillo;
R0K021	alpha-1,2-Mannosidase (Fragment)	MAN1A1	1.1495	1.1844	1.0989	1.14427	0.0429896	cytosol		molecular_function;hydrolase activity;hydrolase activity, acting on glycosyl bonds;mannosyl-oligosaccharide mannosidase activity;mannosidase activity;catalytic activity;hydrolase activity, hydrolyzing O-glycosyl compounds;alpha-mannosidase activity;mannosyl-oligosaccharide 1,2-alpha-mannosidase activity;binding;cation binding;ion binding;metal ion binding;calcium ion binding;	cellular_component;membrane;	K01230	MAN1:mannosyl-oligosaccharide alpha-1,2-mannosidase [EC:3.2.1.113];MAN1:mannosyl-oligosaccharide alpha-1,2-mannosidase [EC:3.2.1.113];MAN1:mannosyl-oligosaccharide alpha-1,2-mannosidase [EC:3.2.1.113];MAN1:mannosyl-oligosaccharide alpha-1,2-mannosidase [EC:3.2.1.113];	Metabolic pathways ;Protein processing in endoplasmic reticulum ;N-Glycan biosynthesis ;Various types of N-glycan biosynthesis ;	IPR001382;	Glycoside hydrolase, family 47;
R0KSY8	60S ribosomal protein L5 (Fragment)	RPL5	0.90272	0.91745	0.90941	0.90986	0.0073753	nuclear	gene expression;organic substance biosynthetic process;biosynthetic process;macromolecule biosynthetic process;cellular macromolecule metabolic process;cellular process;biological_process;cellular macromolecule biosynthetic process;metabolic process;organic substance metabolic process;cellular biosynthetic process;cellular protein metabolic process;macromolecule metabolic process;cellular metabol…	molecular_function;structural molecule activity;structural constituent of ribosome;binding;heterocyclic compound binding;RNA binding;organic cyclic compound binding;rRNA binding;nucleic acid binding;5S rRNA binding;	cell part;cell;cellular_component;intracellular;cytoplasmic part;cytoplasm;intracellular non-membrane-bounded organelle;organelle;macromolecular complex;non-membrane-bounded organelle;ribonucleoprotein complex;intracellular organelle;intracellular part;ribosome;	K02932	RP-L5e:large subunit ribosomal protein L5e;	Ribosome ;	IPR025607;IPR005485;IPR005484;	Ribosomal protein L5 eukaryotic/L18 archaeal, C-terminal;Ribosomal protein L5 eukaryotic/L18 archaeal;Ribosomal protein L18/L5;
U3I0E9	Uncharacterized protein	UBE2O						nuclear				K10581	UBE2O:ubiquitin-conjugating enzyme E2 O [EC:6.3.2.19];	Ubiquitin mediated proteolysis ;	IPR000608;IPR016135;	Ubiquitin-conjugating enzyme E2;Ubiquitin-conjugating enzyme/RWD-like;
R0JCB4	Myosin-IXb (Fragment)	MYO9B	0.90593	0.9017	0.83065	0.879427	0.0422947	nuclear	biological_process;cellular response to stimulus;cell communication;cellular process;regulation of cellular process;signaling;single-organism process;regulation of biological process;single-organism cellular process;biological regulation;single organism signaling;response to stimulus;signal transduction;intracellular signal transduction;	molecular_function;binding;protein binding;pyrophosphatase activity;nucleoside-triphosphatase activity;hydrolase activity, acting on acid anhydrides;hydrolase activity;catalytic activity;hydrolase activity, acting on acid anhydrides, in = phosphorus-containing anhydrides;motor activity;purine ribonucleotide binding;anion binding;ribonucleotide binding;small molecule binding;ion binding;ribonucleo…	cell part;cell;cellular_component;intracellular;cytoskeletal part;actin cytoskeleton;protein complex;intracellular non-membrane-bounded organelle;organelle;macromolecular complex;non-membrane-bounded organelle;intracellular organelle part;intracellular organelle;intracellular part;organelle part;cytoskeleton;myosin complex;				IPR008936;IPR027417;IPR029071;IPR000159;IPR000198;IPR000048;IPR001609;IPR002219;	Rho GTPase activation protein;P-loop containing nucleoside triphosphate hydrolase;Ubiquitin-related domain;Ras-association;Rho GTPase-activating protein domain;IQ motif, EF-hand binding site;Myosin head, motor domain;Protein kinase C-like, phorbol ester/diacylglycerol-binding domain;
R0LY56	40S ribosomal protein S20 (Fragment)	RPS20	1.3977	1.3574	1.4234	1.39283	0.0332681	cytosol	gene expression;organic substance biosynthetic process;biosynthetic process;macromolecule biosynthetic process;cellular macromolecule metabolic process;cellular process;biological_process;cellular macromolecule biosynthetic process;metabolic process;organic substance metabolic process;cellular biosynthetic process;cellular protein metabolic process;macromolecule metabolic process;cellular metabol…	molecular_function;binding;heterocyclic compound binding;organic cyclic compound binding;nucleic acid binding;RNA binding;structural molecule activity;structural constituent of ribosome;	cell part;cell;cellular_component;intracellular;cytoplasmic part;cytoplasm;intracellular non-membrane-bounded organelle;organelle;macromolecular complex;non-membrane-bounded organelle;ribonucleoprotein complex;intracellular organelle;intracellular part;ribosome;ribosomal subunit;intracellular organelle part;organelle part;small ribosomal subunit;	K02969	RP-S20e:small subunit ribosomal protein S20e;	Ribosome ;	IPR027486;IPR001848;IPR018268;IPR005729;	Ribosomal protein S10 domain;Ribosomal protein S10;Ribosomal protein S10, conserved site;Ribosomal protein S10, eukaryotic/archaeal;
R0JCB3	UPF0389 protein FAM162A (Fragment)	FAM162A	0.97375	0.94076	0.98881	0.967773	0.0245762	cytosol							IPR009432;	Protein of unknown function DUF1075;
R0K028	Sperm-specific antigen 2 (Fragment)	SSFA2	1.5375	1.1832	0.95084		0.295435	nuclear		protein binding;molecular_function;binding;receptor binding;					IPR029326;IPR029325;	Sperm-specific antigen 2, C-terminal;IP3R-interacting domain;
R4GLN6	Uncharacterized protein	>tr|R4GLN6|R4GLN6_CHICK	1.0995	1.0578	1.0289	1.06207	0.0354929	extracellular				K14009	BCAP31:B-cell receptor-associated protein 31;	Protein processing in endoplasmic reticulum ;
P12003	Vinculin	VCL	0.97601	0.95237	0.96816	0.965513	0.0120402	cytosol	biological_process;cellular process;single-organism process;single-organism cellular process;biological adhesion;cell adhesion;cellular component assembly;cell junction assembly;cellular component biogenesis;cellular component organization or biogenesis;cell junction organization;cell-cell junction organization;cellular component organization;adherens junction organization;adherens junction assem…	molecular_function;structural molecule activity;cytoskeletal protein binding;protein binding;binding;actin binding;protein complex binding;actin filament binding;alpha-catenin binding;beta-catenin binding;	intracellular;intracellular non-membrane-bounded organelle;organelle;non-membrane-bounded organelle;cell part;cell;intracellular organelle;intracellular part;cellular_component;cytoskeleton;actin cytoskeleton;cell junction;cell-cell junction;myofibril;cytoplasmic part;cytoplasm;contractile fiber part;contractile fiber;organelle part;costamere;anchoring junction;cell-substrate junction;adherens ju…	K05700	VCL:vinculin;VCL:vinculin;VCL:vinculin;VCL:vinculin;VCL:vinculin;VCL:vinculin;VCL:vinculin;	Focal adhesion ;Regulation of actin cytoskeleton ;Leukocyte transendothelial migration ;Amoebiasis ;Adherens junction ;Bacterial invasion of epithelial cells ;Shigellosis ;	IPR006077;IPR000633;	Vinculin/alpha-catenin;Vinculin, conserved site;
U3IXH0	Uncharacterized protein	Anapl_17604	0.78181					endoplasmic reticulum,mitochondria	biological_process;metabolic process;	molecular_function;catalytic activity;hydrolase activity;					IPR029058;IPR023214;IPR000073;IPR000639;IPR006439;	Alpha/Beta hydrolase fold;HAD-like domain;Alpha/beta hydrolase fold-1;Epoxide hydrolase-like;HAD hydrolase, subfamily IA;
F1NHI3	Uncharacterized protein	DHX15	1.0389	1.0679	1.0581	1.05497	0.0147517	nuclear		molecular_function;pyrophosphatase activity;nucleoside-triphosphatase activity;hydrolase activity, acting on acid anhydrides;hydrolase activity;catalytic activity;hydrolase activity, acting on acid anhydrides, in = phosphorus-containing anhydrides;helicase activity;binding;heterocyclic compound binding;organic cyclic compound binding;nucleic acid binding;purine ribonucleotide binding;anion bindin…	cell;nucleus;cellular_component;intracellular membrane-bounded organelle;intracellular;organelle;macromolecular complex;ribonucleoprotein complex;nuclear part;intracellular organelle part;cell part;membrane-bounded organelle;intracellular organelle;spliceosomal complex;intracellular part;organelle part;U12-type spliceosomal complex;	K12820	DHX15:pre-mRNA-splicing factor ATP-dependent RNA helicase DHX15/PRP43 [EC:3.6.4.13];	Spliceosome ;	IPR007502;IPR014001;IPR011709;IPR027417;IPR011545;IPR001650;IPR002464;	Helicase-associated domain;Helicase superfamily 1/2, ATP-binding domain;Domain of unknown function DUF1605;P-loop containing nucleoside triphosphate hydrolase;DEAD/DEAH box helicase domain;Helicase, C-terminal;DNA/RNA helicase, ATP-dependent, DEAH-box type, conserved site;
R0LDX2	Prefoldin subunit 5 (Fragment)	PFDN5	1.14	1.2038	0.82692	1.05691	0.201713	cytosol	biological_process;cellular process;cellular macromolecule metabolic process;metabolic process;organic substance metabolic process;cellular protein metabolic process;protein metabolic process;macromolecule metabolic process;cellular metabolic process;primary metabolic process;protein folding;	protein binding;molecular_function;binding;unfolded protein binding;	protein complex;macromolecular complex;cellular_component;prefoldin complex;				IPR004127;IPR011599;IPR009053;	Prefoldin alpha-like;Prefoldin alpha subunit, archaea-type;Prefoldin;
R4GLM6	Peptidyl-prolyl cis-trans isomerase	PPIL1	0.9744	0.54935	0.85351		0.219011	extracellular	cellular macromolecule metabolic process;cellular process;biological_process;peptidyl-proline modification;peptidyl-amino acid modification;metabolic process;macromolecule modification;organic substance metabolic process;cellular protein metabolic process;protein modification process;cellular protein modification process;cellular metabolic process;macromolecule metabolic process;protein metabolic…	molecular_function;catalytic activity;isomerase activity;cis-trans isomerase activity;peptidyl-prolyl cis-trans isomerase activity;		K12733	PPIL1:peptidyl-prolyl cis-trans isomerase-like 1 [EC:5.2.1.8];	Spliceosome ;	IPR029000;IPR020892;IPR002130;	Cyclophilin-like domain;Cyclophilin-type peptidyl-prolyl cis-trans isomerase, conserved site;Cyclophilin-type peptidyl-prolyl cis-trans isomerase domain;
R0M1W3	E3 ubiquitin-protein ligase SMURF2 (Fragment)	SMURF2		0.78955				cytosol		molecular_function;acid-amino acid ligase activity;small conjugating protein ligase activity;ligase activity;catalytic activity;ligase activity, forming carbon-nitrogen bonds;ubiquitin-protein ligase activity;binding;protein binding;		K04678	SMURF:E3 ubiquitin ligase SMURF1/2 [EC:6.3.2.19];SMURF:E3 ubiquitin ligase SMURF1/2 [EC:6.3.2.19];SMURF:E3 ubiquitin ligase SMURF1/2 [EC:6.3.2.19];	Endocytosis ;Ubiquitin mediated proteolysis ;TGF-beta signaling pathway ;	IPR000008;IPR000569;IPR001202;	C2 domain;HECT;WW domain;
U3I8B9	Uncharacterized protein	Anapl_17291			1.4404			cytosol	actin filament-based process;biological_process;organelle organization;cellular process;single-organism process;cytoskeleton organization;single-organism cellular process;cellular component organization or biogenesis;cellular component organization;actin cytoskeleton organization;	protein binding;cytoskeletal protein binding;molecular_function;binding;actin binding;GTPase binding;small GTPase binding;enzyme binding;Ras GTPase binding;Rho GTPase binding;		K05741	DIAPH2:diaphanous 2;	Regulation of actin cytoskeleton ;	IPR014768;IPR016024;IPR015425;IPR010472;IPR010473;	Formin, GTPase-binding and FH3 domain;Armadillo-type fold;Formin, FH2 domain;Formin, FH3 domain;Formin, GTPase-binding domain;
G1NA58	Uncharacterized protein (Fragment)	FUNDC2		1.1173	1.1655		0.0340825	cytosol			intracellular;cytoplasmic part;cytoplasm;organelle;membrane-bounded organelle;cell part;cell;intracellular organelle;intracellular part;cellular_component;intracellular membrane-bounded organelle;mitochondrion;				IPR007014;	FUN14;
R0LPW2	Endoplasmic reticulum-Golgi intermediate compartment protein 3 (Fragment)	ERGIC3	1.0217	1.0333	1.0317	1.0289	0.00628649	extracellular							IPR012936;	Endoplasmic reticulum vesicle transporter, C-terminal;
R0M280	Epidermal retinal dehydrogenase 2 (Fragment)	SDR16C5	1.1028	1.1021	1.1223	1.10907	0.0114657	cytosol	biological_process;metabolic process;	molecular_function;catalytic activity;oxidoreductase activity;					IPR002198;IPR002347;IPR016040;	Short-chain dehydrogenase/reductase SDR;Glucose/ribitol dehydrogenase;NAD(P)-binding domain;
U3I8B5	Uncharacterized protein	Anapl_00756	1.3404	1.2883	1.3673	1.332	0.0401643	extracellular		molecular_function;binding;protein binding;					IPR001680;IPR005108;IPR019775;IPR017986;IPR015943;IPR011047;	WD40 repeat;HELP;WD40 repeat, conserved site;WD40-repeat-containing domain;WD40/YVTN repeat-like-containing domain;Quinonprotein alcohol dehydrogenase-like superfamily;
Q5ZIR5	High mobility group nucleosome-binding domain-containing protein 3	HMGN3		1.3396				nuclear		protein binding;molecular_function;heterocyclic compound binding;binding;chromatin binding;structure-specific DNA binding;nucleosome binding;organic cyclic compound binding;nucleic acid binding;DNA binding;protein complex binding;chromatin DNA binding;nucleosomal DNA binding;	intracellular;intracellular non-membrane-bounded organelle;organelle;chromosome;non-membrane-bounded organelle;intracellular organelle part;cell part;cell;intracellular organelle;chromosomal part;intracellular part;cellular_component;organelle part;chromatin;membrane-bounded organelle;intracellular membrane-bounded organelle;nucleus;				IPR000079;	High mobility group nucleosome-binding domain-containing family;
U3I8B8	Uncharacterized protein	Anapl_02097	1.0951		1.15		0.0388202	mitochondria		purine ribonucleotide binding;anion binding;ribonucleotide binding;small molecule binding;ion binding;ribonucleoside binding;purine ribonucleoside triphosphate binding;carbohydrate derivative binding;nucleoside phosphate binding;molecular_function;guanyl nucleotide binding;nucleotide binding;nucleoside binding;heterocyclic compound binding;binding;purine nucleoside binding;guanyl ribonucleotide b…					IPR022812;IPR030381;IPR001401;IPR027417;	Dynamin superfamily;Dynamin-type guanine nucleotide-binding (G) domain;Dynamin, GTPase domain;P-loop containing nucleoside triphosphate hydrolase;
O93277	WD repeat-containing protein 1	WDR1	0.8783					cytosol		molecular_function;binding;protein binding;	intracellular;cell part;cell;intracellular part;cellular_component;cytoplasm;intracellular non-membrane-bounded organelle;organelle;non-membrane-bounded organelle;intracellular organelle;cytoskeleton;				IPR019775;IPR020472;IPR011045;IPR001680;IPR015943;IPR017986;	WD40 repeat, conserved site;G-protein beta WD-40 repeat;Nitrous oxide reductase, N-terminal;WD40 repeat;WD40/YVTN repeat-like-containing domain;WD40-repeat-containing domain;
G1NA62	Uncharacterized protein (Fragment)	Anapl_18707		0.89917				cytosol	organonitrogen compound metabolic process;nitrogen compound metabolic process;cellular aromatic compound metabolic process;cellular process;nucleobase-containing small molecule metabolic process;carbohydrate derivative metabolic process;small molecule metabolic process;cellular nitrogen compound metabolic process;glycosyl compound metabolic process;biological_process;nucleobase-containing compoun…	molecular_function;catalytic activity;		K00772	E2.4.2.28:5'-methylthioadenosine phosphorylase [EC:2.4.2.28];E2.4.2.28:5'-methylthioadenosine phosphorylase [EC:2.4.2.28];	Metabolic pathways ;Cysteine and methionine metabolism ;	IPR000845;	Nucleoside phosphorylase domain;
U3J9I6	Uncharacterized protein	Anapl_18122	1.1848	1.1174	1.1085	1.1369	0.0417206	cytosol		molecular_function;binding;chromatin binding;heterocyclic compound binding;organic cyclic compound binding;nucleic acid binding;DNA binding;		K09521	DNAJC1:DnaJ homolog subfamily C member 1;	Protein processing in endoplasmic reticulum ;	IPR009057;IPR017884;IPR018253;IPR001623;IPR001005;	Homeodomain-like;SANT domain;DnaJ domain, conserved site;DnaJ domain;SANT/Myb domain;
U3I0F9	Pyruvate kinase	PKM	0.94728	0.95385	0.92471	0.941947	0.0152846	cytosol	monosaccharide catabolic process;organic substance catabolic process;cellular process;carbohydrate metabolic process;hexose metabolic process;catabolic process;generation of precursor metabolites and energy;biological_process;carbohydrate catabolic process;single-organism carbohydrate metabolic process;single-organism carbohydrate catabolic process;metabolic process;glucose catabolic process;gluc…	molecular_function;binding;cation binding;ion binding;metal ion binding;magnesium ion binding;kinase activity;phosphotransferase activity, alcohol group as acceptor;catalytic activity;transferase activity;transferase activity, transferring phosphorus-containing groups;pyruvate kinase activity;alkali metal ion binding;potassium ion binding;		K00873	PK:pyruvate kinase [EC:2.7.1.40];PK:pyruvate kinase [EC:2.7.1.40];PK:pyruvate kinase [EC:2.7.1.40];PK:pyruvate kinase [EC:2.7.1.40];PK:pyruvate kinase [EC:2.7.1.40];PK:pyruvate kinase [EC:2.7.1.40];PK:pyruvate kinase [EC:2.7.1.40];PK:pyruvate kinase [EC:2.7.1.40];PK:pyruvate kinase [EC:2.7.1.40];PK:pyruvate kinase [EC:2.7.1.40];PK:pyruvate kinase [EC:2.7.1.40];PK:pyruvate kinase [EC:2.7.1.40];PK:…	Metabolic pathways ;Biosynthesis of secondary metabolites ;Biosynthesis of antibiotics ;Viral carcinogenesis ;Purine metabolism ;Microbial metabolism in diverse environments ;Carbon metabolism ;Glucagon signaling pathway ;Biosynthesis of amino acids ;Central carbon metabolism in cancer ;Glycolysis / Gluconeogenesis ;Type II diabetes mellitus ;Pyruvate metabolism ;	IPR011037;IPR015806;IPR015813;IPR015795;IPR015794;IPR015793;IPR018209;IPR001697;	Pyruvate kinase-like, insert domain;Pyruvate kinase, beta-barrel insert domain;Pyruvate/Phosphoenolpyruvate kinase-like domain;Pyruvate kinase, C-terminal;Pyruvate kinase, alpha/beta;Pyruvate kinase, barrel;Pyruvate kinase, active site;Pyruvate kinase;
R0JCC3	Solute carrier family 35 member E1 (Fragment)	SLC35E1		1.1027	1.0992		0.00247487	plasma membrane							IPR004853;	Triose-phosphate transporter domain;
G1NA68	Uncharacterized protein (Fragment)	POLR1E		1.3679	1.3234		0.0314663	cytosol	gene expression;nitrogen compound metabolic process;organic substance biosynthetic process;cellular aromatic compound metabolic process;nucleic acid metabolic process;cellular macromolecule metabolic process;cellular nitrogen compound metabolic process;cellular macromolecule biosynthetic process;heterocycle biosynthetic process;cellular metabolic process;macromolecule metabolic process;aromatic c…	molecular_function;binding;heterocyclic compound binding;organic cyclic compound binding;nucleic acid binding;DNA binding;RNA polymerase activity;nucleotidyltransferase activity;catalytic activity;transferase activity;transferase activity, transferring phosphorus-containing groups;DNA-directed RNA polymerase activity;	intracellular;organelle;membrane-bounded organelle;cell part;cell;intracellular organelle;intracellular part;cellular_component;intracellular membrane-bounded organelle;nucleus;cell junction;cytoplasm;nuclear lumen;membrane-enclosed lumen;intracellular organelle lumen;organelle lumen;intracellular non-membrane-bounded organelle;non-membrane-bounded organelle;nuclear part;intracellular organelle p…				IPR009668;	RNA polymerase I associated factor, A49-like;
F1NPF3	Uncharacterized protein (Fragment)	NDUFB9	0.78593	0.74426	0.78377	0.77132	0.0234595	mitochondria			respiratory chain;mitochondrial inner membrane;NADH dehydrogenase complex;mitochondrial envelope;envelope;intracellular membrane-bounded organelle;intracellular;mitochondrion;cytoplasm;organelle;macromolecular complex;mitochondrial membrane part;membrane-bounded organelle;organelle membrane;organelle inner membrane;oxidoreductase complex;intracellular organelle;respiratory chain complex I;organel…	K03965	NDUFB9:NADH dehydrogenase (ubiquinone) 1 beta subcomplex subunit 9;NDUFB9:NADH dehydrogenase (ubiquinone) 1 beta subcomplex subunit 9;NDUFB9:NADH dehydrogenase (ubiquinone) 1 beta subcomplex subunit 9;NDUFB9:NADH dehydrogenase (ubiquinone) 1 beta subcomplex subunit 9;NDUFB9:NADH dehydrogenase (ubiquinone) 1 beta subcomplex subunit 9;NDUFB9:NADH dehydrogenase (ubiquinone) 1 beta subcomplex subunit…	Metabolic pathways ;Huntington's disease ;Alzheimer's disease ;Parkinson's disease ;Non-alcoholic fatty liver disease (NAFLD) ;Oxidative phosphorylation ;	IPR008011;	Complex 1 LYR protein;
R0K012	Activator of 90 kDa heat shock protein ATPase-like protein 2 (Fragment)	AHSA2		0.84123	0.72119		0.0848811	cytosol	biological_process;response to stimulus;response to stress;	nucleoside-triphosphatase regulator activity;molecular_function;ATPase regulator activity;enzyme regulator activity;enzyme activator activity;ATPase activator activity;protein binding;binding;chaperone binding;					IPR023393;IPR015310;IPR013538;	START-like domain;Activator of Hsp90 ATPase, N-terminal;Activator of Hsp90 ATPase homologue 1-like;
G1MV06	Uncharacterized protein	CAMKV						cytosol	cellular process;cellular macromolecule metabolic process;phosphate-containing compound metabolic process;phosphorus metabolic process;phosphorylation;biological_process;metabolic process;macromolecule modification;organic substance metabolic process;cellular protein metabolic process;protein modification process;protein metabolic process;cellular metabolic process;cellular protein modification p…	molecular_function;kinase activity;phosphotransferase activity, alcohol group as acceptor;catalytic activity;transferase activity;transferase activity, transferring phosphorus-containing groups;protein kinase activity;purine ribonucleotide binding;anion binding;ribonucleotide binding;small molecule binding;ion binding;ribonucleoside binding;purine ribonucleoside triphosphate binding;carbohydrate …					IPR011009;IPR000719;	Protein kinase-like domain;Protein kinase domain;
E1BYR4	Uncharacterized protein	CWC25		0.99923	1.2624		0.186089	nuclear							IPR019339;IPR022209;	CBF1-interacting co-repressor CIR, N-terminal domain;Pre-mRNA splicing factor;
E1BZ33	Uncharacterized protein	MYBBP1A	1.1518	1.007	1.2293	1.12937	0.112835	cytosol	gene expression;nitrogen compound metabolic process;organic substance biosynthetic process;cellular aromatic compound metabolic process;nucleic acid metabolic process;cellular macromolecule metabolic process;cellular nitrogen compound metabolic process;cellular macromolecule biosynthetic process;heterocycle biosynthetic process;cellular metabolic process;macromolecule metabolic process;aromatic c…	molecular_function;binding;heterocyclic compound binding;organic cyclic compound binding;nucleic acid binding;DNA binding;DNA polymerase activity;nucleotidyltransferase activity;catalytic activity;transferase activity;transferase activity, transferring phosphorus-containing groups;DNA-directed DNA polymerase activity;	intracellular;cell part;cell;intracellular part;cellular_component;cytoplasm;nucleocytoplasmic shuttling complex;protein complex;macromolecular complex;NLS-dependent protein nuclear import complex;nucleus;nuclear lumen;membrane-enclosed lumen;intracellular membrane-bounded organelle;intracellular organelle lumen;organelle lumen;intracellular non-membrane-bounded organelle;organelle;non-membrane-b…				IPR007015;IPR016024;	DNA polymerase V;Armadillo-type fold;
E1BZ36	Uncharacterized protein	MCUR1	0.88928	0.87443			0.0105005	mitochondria							IPR024461;	Protein of unknown function DUF1640;
E1BYR6	Uncharacterized protein (Fragment)	LOC770265						extracellular	biological_process;organelle organization;cellular process;single-organism process;single-organism cellular process;cellular component organization or biogenesis;cellular component organization;mitochondrion organization;	molecular_function;acid-amino acid ligase activity;small conjugating protein ligase activity;ligase activity;catalytic activity;ligase activity, forming carbon-nitrogen bonds;ubiquitin-protein ligase activity;binding;protein binding;cation binding;ion binding;transition metal ion binding;metal ion binding;zinc ion binding;					IPR001841;IPR013083;IPR022170;	Zinc finger, RING-type;Zinc finger, RING/FYVE/PHD-type;Mitochondrial ubiquitin ligase activator of NFKB 1;
U3IXI0	Uncharacterized protein	TPST2	1.0047					endoplasmic reticulum							IPR027417;	P-loop containing nucleoside triphosphate hydrolase;
R0LQ16	Alpha-2-macroglobulin receptor-associated protein (Fragment)	LRPAP1	1.0965	1.0849	1.1014	1.09427	0.00847368	cytosol		molecular_function;anion binding;binding;sulfur compound binding;ion binding;carbohydrate derivative binding;glycosaminoglycan binding;heparin binding;protein binding;receptor binding;lipoprotein particle receptor binding;low-density lipoprotein particle receptor binding;	intracellular;cytoplasmic part;cytoplasm;organelle;membrane-bounded organelle;cell part;cell;intracellular organelle;intracellular part;cellular_component;intracellular membrane-bounded organelle;endoplasmic reticulum;				IPR009066;IPR010483;	Alpha-2-macroglobulin receptor-associated protein, domain 1;Alpha-2-macroglobulin RAP, C-terminal;
R0M216	Histone H2A (Fragment)	LOC101796281	1.0429	1.0786	1.1075	1.07633	0.0323596	nuclear		molecular_function;binding;heterocyclic compound binding;organic cyclic compound binding;nucleic acid binding;DNA binding;protein binding;protein dimerization activity;protein heterodimerization activity;	chromosome;cell;cellular_component;intracellular;protein complex;intracellular non-membrane-bounded organelle;organelle;DNA bending complex;protein-DNA complex;non-membrane-bounded organelle;macromolecular complex;intracellular organelle part;cell part;chromosomal part;intracellular organelle;intracellular part;organelle part;chromatin;DNA packaging complex;nucleosome;membrane-bounded organelle;i…	K11251	H2A:histone H2A;H2A:histone H2A;	Alcoholism ;Systemic lupus erythematosus ;	IPR002119;IPR009072;IPR007125;	Histone H2A;Histone-fold;Histone core;
R0LEC7	Bifunctional protein NCOAT (Fragment)	MGEA5	1.0076	0.94668	1.1184	1.02423	0.087059	nuclear				K15719	NCOAT:protein O-GlcNAcase / histone acetyltransferase [EC:3.2.1.169 2.3.1.48];	Insulin resistance ;	IPR011496;IPR017853;IPR016181;	Beta-N-acetylglucosaminidase;Glycoside hydrolase superfamily;Acyl-CoA N-acyltransferase;
U3J9K3	Uncharacterized protein	>tr|U3J9K3|U3J9K3_ANAPL	0.85376	0.82376	0.77515	0.817557	0.0396704	cytosol				K04011	CR1:complement component (3b/4b) receptor 1;CR1:complement component (3b/4b) receptor 1;CR1:complement component (3b/4b) receptor 1;CR1:complement component (3b/4b) receptor 1;CR1:complement component (3b/4b) receptor 1;CR1:complement component (3b/4b) receptor 1;	Tuberculosis ;Complement and coagulation cascades ;Hematopoietic cell lineage ;Leishmaniasis ;Legionellosis ;Malaria ;	IPR000436;	Sushi/SCR/CCP domain;
U3IXK3	Uncharacterized protein	Anapl_12710	0.9759	1.0802	0.87593	0.977343	0.102143	mitochondria		molecular_function;binding;heterocyclic compound binding;organic cyclic compound binding;nucleic acid binding;catalytic activity;hydrolase activity;cation binding;ion binding;metal ion binding;					IPR001604;IPR020821;	DNA/RNA non-specific endonuclease;Extracellular Endonuclease, subunit A;
G1NIA5	Uncharacterized protein	ATP	0.64095	0.63476	0.62559	0.633767	0.00772803	cytosol	energy coupled proton transmembrane transport, against = electrochemical gradient;single-organism transport;cellular process;single-organism process;single-organism cellular process;transmembrane transport;establishment of localization;monovalent inorganic cation transport;biological_process;ion transmembrane transport;hydrogen transport;transport;cation transport;proton transport;localization;io…	molecular_function;transporter activity;ion transmembrane transporter activity;inorganic cation transmembrane transporter activity;substrate-specific transmembrane transporter activity;transmembrane transporter activity;substrate-specific transporter activity;cation transmembrane transporter activity;monovalent inorganic cation transmembrane transporter activity;hydrogen ion transmembrane transpo…	protein complex;proton-transporting V-type ATPase complex;membrane;macromolecular complex;proton-transporting two-sector ATPase complex;cellular_component;membrane part;proton-transporting two-sector ATPase complex, catalytic domain;proton-transporting V-type ATPase, V1 domain;cell part;cell;cell periphery;plasma membrane;	K02148	ATPeV1C:V-type H+-transporting ATPase subunit C;ATPeV1C:V-type H+-transporting ATPase subunit C;ATPeV1C:V-type H+-transporting ATPase subunit C;ATPeV1C:V-type H+-transporting ATPase subunit C;ATPeV1C:V-type H+-transporting ATPase subunit C;ATPeV1C:V-type H+-transporting ATPase subunit C;ATPeV1C:V-type H+-transporting ATPase subunit C;ATPeV1C:V-type H+-transporting ATPase subunit C;	Metabolic pathways ;Oxidative phosphorylation ;Phagosome ;Rheumatoid arthritis ;Epithelial cell signaling in Helicobacter pylori infection ;Synaptic vesicle cycle ;Vibrio cholerae infection ;Collecting duct acid secretion ;	IPR004907;	ATPase, V1 complex, subunit C;
G1NIA7	Uncharacterized protein (Fragment)	PDE10A	0.97547	1.1561			0.127725	cytosol	biological_process;cellular response to stimulus;cell communication;cellular process;regulation of cellular process;signaling;single-organism process;regulation of biological process;single-organism cellular process;biological regulation;single organism signaling;response to stimulus;signal transduction;metabolic process;regulation of signaling;regulation of response to stimulus;cyclic-nucleotide…	molecular_function;phosphoric ester hydrolase activity;phosphoric diester hydrolase activity;hydrolase activity;cyclic-nucleotide phosphodiesterase activity;hydrolase activity, acting on ester bonds;catalytic activity;3',5'-cyclic-nucleotide phosphodiesterase activity;binding;protein binding;cGMP-stimulated cyclic-nucleotide phosphodiesterase activity;cation binding;ion binding;metal ion binding;		K18438	PDE10:cAMP and cAMP-inhibited cGMP 3',5'-cyclic phosphodiesterase 10 [EC:3.1.4.17 3.1.4.35];PDE10:cAMP and cAMP-inhibited cGMP 3',5'-cyclic phosphodiesterase 10 [EC:3.1.4.17 3.1.4.35];	Purine metabolism ;Morphine addiction ;	IPR003018;IPR002073;IPR003607;IPR029016;IPR023174;IPR023088;	GAF domain;3'5'-cyclic nucleotide phosphodiesterase, catalytic domain;HD/PDEase domain;GAF domain-like;3'5'-cyclic nucleotide phosphodiesterase, conserved site;3'5'-cyclic nucleotide phosphodiesterase;
R0M210	Histone H2B (Fragment)	LOC100542202	1.2239	1.0516	1.0551	1.1102	0.0984826	nuclear		molecular_function;binding;heterocyclic compound binding;organic cyclic compound binding;nucleic acid binding;DNA binding;protein binding;protein dimerization activity;protein heterodimerization activity;	chromosome;cell;cellular_component;intracellular;protein complex;intracellular non-membrane-bounded organelle;organelle;DNA bending complex;protein-DNA complex;non-membrane-bounded organelle;macromolecular complex;intracellular organelle part;cell part;chromosomal part;intracellular organelle;intracellular part;organelle part;chromatin;DNA packaging complex;nucleosome;membrane-bounded organelle;i…	K11252	H2B:histone H2B;H2B:histone H2B;H2B:histone H2B;	Viral carcinogenesis ;Alcoholism ;Systemic lupus erythematosus ;	IPR009072;IPR000558;IPR007125;	Histone-fold;Histone H2B;Histone core;
Q5ZIX6	Uncharacterized protein	WDR70		0.76014				nuclear		molecular_function;binding;protein binding;					IPR017986;IPR001680;IPR019775;IPR015943;IPR020472;	WD40-repeat-containing domain;WD40 repeat;WD40 repeat, conserved site;WD40/YVTN repeat-like-containing domain;G-protein beta WD-40 repeat;
F1NQ51	Uncharacterized protein	LAMA3	1.5611					nuclear	biological_process;cellular process;regulation of cellular process;single-organism process;regulation of biological process;single-organism cellular process;biological regulation;cell adhesion;biological adhesion;regulation of cell adhesion;regulation of localization;regulation of cell motility;cellular component movement;locomotion;regulation of locomotion;cell migration;cell motility;localizati…	protein binding;molecular_function;binding;receptor binding;	extracellular matrix;protein complex;laminin complex;macromolecular complex;proteinaceous extracellular matrix;basal lamina;extracellular region;cellular_component;extracellular matrix part;extracellular region part;basement membrane;laminin-1 complex;laminin-5 complex;				IPR001791;IPR002049;IPR000034;IPR009254;IPR010307;IPR013320;	Laminin G domain;EGF-like, laminin;Laminin B type IV;Laminin I;Laminin domain II;Concanavalin A-like lectin/glucanase domain;
U3I8R9	Uncharacterized protein	Anapl_09450	0.82312	0.85679	0.86613	0.84868	0.0226229	mitochondria	nitrogen compound metabolic process;cellular nitrogen compound metabolic process;biological_process;cellular aromatic compound metabolic process;organic cyclic compound metabolic process;cellular process;metabolic process;organic substance metabolic process;cellular metabolic process;primary metabolic process;heterocycle metabolic process;nucleobase-containing compound metabolic process;	purine ribonucleotide binding;anion binding;ribonucleotide binding;small molecule binding;ion binding;ribonucleoside binding;purine ribonucleoside triphosphate binding;carbohydrate derivative binding;adenyl ribonucleotide binding;nucleoside phosphate binding;molecular_function;nucleotide binding;nucleoside binding;adenyl nucleotide binding;heterocyclic compound binding;binding;purine nucleoside b…		K03954	NDUFA10:NADH dehydrogenase (ubiquinone) 1 alpha subcomplex subunit 10;NDUFA10:NADH dehydrogenase (ubiquinone) 1 alpha subcomplex subunit 10;NDUFA10:NADH dehydrogenase (ubiquinone) 1 alpha subcomplex subunit 10;NDUFA10:NADH dehydrogenase (ubiquinone) 1 alpha subcomplex subunit 10;NDUFA10:NADH dehydrogenase (ubiquinone) 1 alpha subcomplex subunit 10;NDUFA10:NADH dehydrogenase (ubiquinone) 1 alpha s…	Metabolic pathways ;Huntington's disease ;Alzheimer's disease ;Parkinson's disease ;Non-alcoholic fatty liver disease (NAFLD) ;Oxidative phosphorylation ;	IPR002624;IPR027417;	Deoxynucleoside kinase;P-loop containing nucleoside triphosphate hydrolase;
U3I8R5	Uncharacterized protein	Anapl_05723						nuclear		molecular_function;binding;heterocyclic compound binding;organic cyclic compound binding;nucleic acid binding;cation binding;ion binding;transition metal ion binding;metal ion binding;zinc ion binding;					IPR003604;IPR007087;	Zinc finger, U1-type;Zinc finger, C2H2;
U3I935	Uncharacterized protein	Anapl_09290	1.0055	1.0221	1.0257	1.01777	0.0107747	cytosol		protein binding;molecular_function;binding;cytoskeletal protein binding;actin binding;	intracellular;cell part;cell;intracellular part;cellular_component;cytoplasm;membrane;membrane part;extrinsic to membrane;intracellular non-membrane-bounded organelle;organelle;non-membrane-bounded organelle;intracellular organelle;cytoskeleton;	K05763	MSN:moesin;MSN:moesin;MSN:moesin;MSN:moesin;	Proteoglycans in cancer ;Regulation of actin cytoskeleton ;Measles ;Leukocyte transendothelial migration ;	IPR000798;IPR000299;IPR029071;IPR014352;IPR018979;IPR018980;IPR019747;IPR019748;IPR019749;IPR008954;IPR011993;IPR011259;	Ezrin/radixin/moesin like;FERM domain;Ubiquitin-related domain;FERM/acyl-CoA-binding protein, 3-helical bundle;FERM, N-terminal;FERM, C-terminal PH-like domain;FERM conserved site;FERM central domain;Band 4.1 domain;Moesin tail domain;Pleckstrin homology-like domain;Ezrin/radixin/moesin, C-terminal;
U3I937	Uncharacterized protein	LOC101792268		0.76756	0.74509		0.0158887	cytosol	nitrogen compound metabolic process;biological_process;organonitrogen compound metabolic process;metabolic process;organic substance metabolic process;amine metabolic process;single-organism metabolic process;oxidation-reduction process;	molecular_function;binding;cation binding;ion binding;transition metal ion binding;metal ion binding;copper ion binding;cofactor binding;quinone binding;oxidoreductase activity, acting on the CH-NH2 group of donors, = oxygen as acceptor;oxidoreductase activity;oxidoreductase activity, acting on the CH-NH2 group of donors;catalytic activity;primary amine oxidase activity;	intracellular;protein complex;proteasome complex;macromolecular complex;cell part;cell;intracellular part;proteasome accessory complex;cellular_component;proteasome activator complex;	K00276	AOC3:primary-amine oxidase [EC:1.4.3.21];AOC3:primary-amine oxidase [EC:1.4.3.21];AOC3:primary-amine oxidase [EC:1.4.3.21];AOC3:primary-amine oxidase [EC:1.4.3.21];AOC3:primary-amine oxidase [EC:1.4.3.21];AOC3:primary-amine oxidase [EC:1.4.3.21];AOC3:primary-amine oxidase [EC:1.4.3.21];AOC3:primary-amine oxidase [EC:1.4.3.21];	Metabolic pathways ;Biosynthesis of secondary metabolites ;Glycine, serine and threonine metabolism ;Tyrosine metabolism ;beta-Alanine metabolism ;Phenylalanine metabolism ;Isoquinoline alkaloid biosynthesis ;Tropane, piperidine and pyridine alkaloid biosynthesis ;	IPR009077;IPR016182;IPR003185;IPR003186;IPR015798;IPR015801;IPR015802;IPR015800;IPR000269;	Proteasome activator pa28;Copper amine oxidase, N-terminal;Proteasome activator pa28, N-terminal domain;Proteasome activator pa28, C-terminal domain;Copper amine oxidase, C-terminal;Copper amine oxidase, N2/N3-terminal;Copper amine oxidase, N3-terminal;Copper amine oxidase, N2-terminal;Copper amine oxidase;
R0LYT2	Glyoxalase domain-containing protein 4	GLOD4	1.9069	0.84229	0.81698		0.622088	cytosol							IPR029068;	Glyoxalase/Bleomycin resistance protein/Dihydroxybiphenyl dioxygenase;
R0LQ25	Uncharacterized protein	Anapl_00104						extracellular
R0LPQ5	Phosphoglycerate mutase family member 5 (Fragment)	PGAM5	1.2406	1.3039	1.2995	1.28133	0.0353446	cytosol,nuclear				K15637	PGAM5:serine/threonine-protein phosphatase PGAM5 [EC:3.1.3.16];	TNF signaling pathway ;	IPR013078;IPR029033;	Histidine phosphatase superfamily, clade-1;Histidine phosphatase superfamily;
R0LQ26	A-kinase anchor protein 9	LOC101798007			33.197			nuclear
R0LZ50	U3 small nucleolar RNA-associated protein 15-like protein (Fragment)	UTP15	1.3036	1.2312	1.2721	1.26897	0.0363016	nuclear	nitrogen compound metabolic process;gene expression;cellular aromatic compound metabolic process;nucleic acid metabolic process;ncRNA processing;cellular macromolecule metabolic process;cellular component biogenesis;cellular nitrogen compound metabolic process;ribonucleoprotein complex biogenesis;cellular component organization or biogenesis;macromolecule metabolic process;cellular metabolic proc…	molecular_function;binding;protein binding;	cell;nucleus;cellular_component;nuclear lumen;membrane-enclosed lumen;intracellular membrane-bounded organelle;intracellular;intracellular organelle lumen;organelle lumen;intracellular non-membrane-bounded organelle;organelle;non-membrane-bounded organelle;nuclear part;membrane-bounded organelle;intracellular organelle part;cell part;intracellular organelle;intracellular part;organelle part;nucle…	K14549	UTP15:U3 small nucleolar RNA-associated protein 15;	Ribosome biogenesis in eukaryotes ;	IPR017986;IPR015943;IPR001680;IPR018983;IPR019775;	WD40-repeat-containing domain;WD40/YVTN repeat-like-containing domain;WD40 repeat;U3 small nucleolar RNA-associated protein 15, C-terminal;WD40 repeat, conserved site;
U3J9J7	Uncharacterized protein	MRPS18A		1.0888	1.045		0.0309713	cytosol	gene expression;organic substance biosynthetic process;biosynthetic process;macromolecule biosynthetic process;cellular macromolecule metabolic process;cellular process;biological_process;cellular macromolecule biosynthetic process;metabolic process;organic substance metabolic process;cellular biosynthetic process;cellular protein metabolic process;macromolecule metabolic process;cellular metabol…	molecular_function;structural molecule activity;structural constituent of ribosome;	cell part;cell;cellular_component;intracellular;cytoplasmic part;cytoplasm;intracellular non-membrane-bounded organelle;organelle;macromolecular complex;non-membrane-bounded organelle;ribonucleoprotein complex;intracellular organelle;intracellular part;ribosome;	K02963	RP-S18:small subunit ribosomal protein S18;	Ribosome ;	IPR001648;	Ribosomal protein S18;
R0LEB1	Rho guanine nucleotide exchange factor 12 (Fragment)	ARHGEF12		1.1074	1.3113		0.144179	nuclear	regulation of small GTPase mediated signal transduction;cellular response to stimulus;regulation of signaling;small GTPase mediated signal transduction;cellular process;single-organism process;signaling;single-organism cellular process;biological regulation;regulation of response to stimulus;Ras protein signal transduction;regulation of signal transduction;regulation of Ras protein signal transdu…	guanyl-nucleotide exchange factor activity;molecular_function;Ras guanyl-nucleotide exchange factor activity;Rho guanyl-nucleotide exchange factor activity;binding;protein binding;	intracellular;cell part;cell;intracellular part;cellular_component;cytoplasm;	K07532	ARHGEF12:Rho guanine nucleotide exchange factor 12;ARHGEF12:Rho guanine nucleotide exchange factor 12;ARHGEF12:Rho guanine nucleotide exchange factor 12;ARHGEF12:Rho guanine nucleotide exchange factor 12;ARHGEF12:Rho guanine nucleotide exchange factor 12;ARHGEF12:Rho guanine nucleotide exchange factor 12;ARHGEF12:Rho guanine nucleotide exchange factor 12;	Pathways in cancer ;Proteoglycans in cancer ;Regulation of actin cytoskeleton ;Tuberculosis ;Axon guidance ;Platelet activation ;Vascular smooth muscle contraction ;	IPR011993;IPR015212;IPR001478;IPR001331;IPR001849;IPR000219;IPR016137;	Pleckstrin homology-like domain;Regulator of G protein signalling-like domain;PDZ domain;Guanine-nucleotide dissociation stimulator, CDC24, conserved site;Pleckstrin homology domain;Dbl homology (DH) domain;RGS domain;
Q702H4	FYVE and coiled-coil	FYCO1						nuclear
R0L5A6	Protein FAM114A2 (Fragment)	FAM114A2						nuclear							IPR007998;	Protein of unknown function DUF719;
R0L5A5	Tropomyosin alpha-1 chain (Fragment)	Anapl_02698	0.83012	0.82199	0.82645	0.826187	0.00407139	cytosol				K10373	TPM1:tropomyosin 1;TPM1:tropomyosin 1;TPM1:tropomyosin 1;TPM1:tropomyosin 1;TPM1:tropomyosin 1;	MicroRNAs in cancer ;Adrenergic signaling in cardiomyocytes ;Dilated cardiomyopathy ;Hypertrophic cardiomyopathy (HCM) ;Cardiac muscle contraction ;	IPR000533;	Tropomyosin;
R0L5A0	Isocitrate dehydrogenase [NAD] subunit, mitochondrial (Fragment)	IDH3A		1.1379	1.1151		0.016122	cytosol	biological_process;single-organism metabolic process;metabolic process;oxidation-reduction process;aerobic respiration;cellular respiration;cellular process;generation of precursor metabolites and energy;cellular metabolic process;energy derivation by oxidation of organic compounds;primary metabolic process;tricarboxylic acid cycle;	molecular_function;oxidoreductase activity;oxidoreductase activity, acting on CH-OH group of donors;catalytic activity;oxidoreductase activity, acting on the CH-OH group of donors, NAD = or NADP as acceptor;binding;cation binding;ion binding;metal ion binding;magnesium ion binding;nucleoside phosphate binding;coenzyme binding;cofactor binding;nucleotide binding;heterocyclic compound binding;small…					IPR019818;IPR024084;IPR004434;	Isocitrate/isopropylmalate dehydrogenase, conserved site;Isopropylmalate dehydrogenase-like domain;Isocitrate dehydrogenase NAD-dependent;
U3I8R4	Uncharacterized protein	Anapl_09764	1.0063	1.0802	0.99719	1.0279	0.0455245	cytosol				K00477	PHYH:phytanoyl-CoA hydroxylase [EC:1.14.11.18];	Peroxisome ;	IPR008775;	Phytanoyl-CoA dioxygenase;
U3IHK9	Uncharacterized protein	WDR76						nuclear		molecular_function;binding;protein binding;					IPR015943;IPR001680;IPR017986;	WD40/YVTN repeat-like-containing domain;WD40 repeat;WD40-repeat-containing domain;
R0LEE8	Eukaryotic translation initiation factor 5 (Fragment)	EIF5		0.99331	1.0478		0.0385302	nuclear	gene expression;organic substance biosynthetic process;biosynthetic process;cellular process;macromolecule biosynthetic process;cellular macromolecule metabolic process;translation;biological_process;cellular macromolecule biosynthetic process;metabolic process;organic substance metabolic process;cellular protein metabolic process;cellular biosynthetic process;cellular metabolic process;macromole…	molecular_function;binding;heterocyclic compound binding;RNA binding;organic cyclic compound binding;nucleic acid binding;translation factor activity, nucleic acid binding;translation initiation factor activity;protein binding;		K03262	EIF5:translation initiation factor 5;	RNA transport ;	IPR003307;IPR002735;IPR016024;IPR016021;IPR016189;IPR016190;	W2 domain;Translation initiation factor IF2/IF5;Armadillo-type fold;MIF4-like, type 1/2/3;Translation initiation factor IF2/IF5, N-terminal;Translation initiation factor IF2/IF5, zinc-binding;
U3I904	Uncharacterized protein	>tr|U3I904|U3I904_ANAPL	1.0125	1.0396	1.087	1.04637	0.0377081	cytosol	biological_process;carbohydrate metabolic process;cellular process;metabolic process;organic substance metabolic process;cellular metabolic process;primary metabolic process;cellular carbohydrate metabolic process;	molecular_function;transferase activity, transferring acyl groups;catalytic activity;transferase activity;transferase activity, transferring acyl groups, acyl groups = converted into alkyl on transfer;					IPR002020;IPR016143;IPR016142;IPR016141;	Citrate synthase-like;Citrate synthase-like, small alpha subdomain;Citrate synthase-like, large alpha subdomain;Citrate synthase-like, core;
U3J9M5	Uncharacterized protein	Anapl_01719	1.2757	1.2387	1.2551	1.2565	0.0185397	mitochondria	biological_process;metabolic process;organic substance metabolic process;primary metabolic process;carbohydrate metabolic process;	molecular_function;hydrolase activity;hydrolase activity, acting on glycosyl bonds;catalytic activity;hydrolase activity, hydrolyzing O-glycosyl compounds;hexosaminidase activity;beta-N-acetylhexosaminidase activity;		K12373	HEXA_B:hexosaminidase [EC:3.2.1.52];HEXA_B:hexosaminidase [EC:3.2.1.52];HEXA_B:hexosaminidase [EC:3.2.1.52];HEXA_B:hexosaminidase [EC:3.2.1.52];HEXA_B:hexosaminidase [EC:3.2.1.52];HEXA_B:hexosaminidase [EC:3.2.1.52];HEXA_B:hexosaminidase [EC:3.2.1.52];	Metabolic pathways ;Lysosome ;Amino sugar and nucleotide sugar metabolism ;Glycosaminoglycan degradation ;Other glycan degradation ;Glycosphingolipid biosynthesis - ganglio series ;Glycosphingolipid biosynthesis - globo series ;	IPR015883;IPR017853;IPR029019;IPR029018;IPR013781;IPR025705;	Glycoside hydrolase family 20, catalytic core;Glycoside hydrolase superfamily;Beta-hexosaminidase, eukaryotic type, N-terminal;Chitobiase/beta-hexosaminidase domain 2-like;Glycoside hydrolase, catalytic domain;Beta-hexosaminidase;
U3J9M2	Uncharacterized protein	RAB19		0.71007	0.65568		0.0384595	cytoskeleton	cellular response to stimulus;cellular process;single-organism process;signaling;single-organism cellular process;biological regulation;intracellular signal transduction;signal transduction;biological_process;cell communication;regulation of cellular process;regulation of biological process;single organism signaling;response to stimulus;small GTPase mediated signal transduction;nitrogen compound …	purine ribonucleotide binding;anion binding;ribonucleotide binding;small molecule binding;ion binding;ribonucleoside binding;purine ribonucleoside triphosphate binding;carbohydrate derivative binding;nucleoside phosphate binding;molecular_function;guanyl nucleotide binding;nucleotide binding;nucleoside binding;heterocyclic compound binding;binding;purine nucleoside binding;guanyl ribonucleotide b…	cell part;cell;cellular_component;intracellular;membrane;				IPR001806;IPR002041;IPR027417;IPR003579;IPR003578;IPR005225;IPR024156;IPR020849;	Small GTPase superfamily;Ran GTPase;P-loop containing nucleoside triphosphate hydrolase;Small GTPase superfamily, Rab type;Small GTPase superfamily, Rho type;Small GTP-binding protein domain;Small GTPase superfamily, ARF type;Small GTPase superfamily, Ras type;
U3J9M3	Uncharacterized protein	Anapl_10833	1.0557	1.0925	1.0679	1.07203	0.018745	cytosol	biological_process;transport;establishment of localization;localization;vesicle-mediated transport;macromolecule localization;cellular macromolecule localization;cellular process;single-organism process;single-organism cellular process;intracellular transport;protein transport;establishment of protein localization;cellular localization;protein localization;establishment of localization in cell;ce…	molecular_function;binding;protein binding;SNAP receptor activity;	cellular_component;membrane;				IPR000727;IPR010989;IPR006011;IPR006012;	Target SNARE coiled-coil domain;t-SNARE;Syntaxin, N-terminal domain;Syntaxin/epimorphin, conserved site;
R0LQ35	Derlin-2 (Fragment)	DHX33		0.82123				cytosol
Q5ZJ74	Iron-sulfur cluster assembly 1 homolog, mitochondrial	Anapl_11829		1.0751	1.1827		0.0760847	mitochondria	biological_process;metallo-sulfur cluster assembly;biosynthetic process;cellular component assembly;metabolic process;cellular component biogenesis;cellular component organization or biogenesis;cellular component organization;iron-sulfur cluster assembly;	molecular_function;structural molecule activity;binding;metal cluster binding;iron-sulfur cluster binding;cation binding;ion binding;metal ion binding;	intracellular;cytoplasmic part;cytoplasm;organelle;membrane-bounded organelle;cell part;cell;intracellular organelle;intracellular part;cellular_component;intracellular membrane-bounded organelle;mitochondrion;				IPR017870;IPR016092;IPR000361;	FeS cluster insertion, C-terminal, conserved site;FeS cluster insertion protein;FeS cluster biogenesis;
Q9YHD2	Nuclear calmodulin-binding protein (Fragment)	URP	1.0403	0.9852	1.0527	1.02607	0.0359305	mitochondria		molecular_function;binding;protein binding;calmodulin binding;	intracellular;organelle;membrane-bounded organelle;cell part;cell;intracellular organelle;intracellular part;cellular_component;intracellular membrane-bounded organelle;nucleus;				IPR027417;IPR013320;IPR001870;IPR003877;	P-loop containing nucleoside triphosphate hydrolase;Concanavalin A-like lectin/glucanase domain;B30.2/SPRY domain;SPRY domain;
G3UR67	Uncharacterized protein (Fragment)	SPAST						cytosol,nuclear		purine ribonucleotide binding;anion binding;ribonucleotide binding;small molecule binding;ion binding;ribonucleoside binding;purine ribonucleoside triphosphate binding;carbohydrate derivative binding;adenyl ribonucleotide binding;nucleoside phosphate binding;molecular_function;nucleotide binding;nucleoside binding;adenyl nucleotide binding;heterocyclic compound binding;binding;purine nucleoside b…					IPR007330;IPR003593;IPR003960;IPR003959;IPR027417;	MIT;AAA+ ATPase domain;ATPase, AAA-type, conserved site;ATPase, AAA-type, core;P-loop containing nucleoside triphosphate hydrolase;
F1NQ49	Protein-tyrosine-phosphatase	PTPRD	0.46398	0.71711			0.17899	plasma membrane	biological_process;cellular process;metabolic process;phosphate-containing compound metabolic process;cellular metabolic process;phosphorus metabolic process;dephosphorylation;cellular macromolecule metabolic process;macromolecule modification;organic substance metabolic process;cellular protein metabolic process;protein modification process;protein metabolic process;cellular protein modification…	molecular_function;binding;protein binding;phosphoric ester hydrolase activity;hydrolase activity;hydrolase activity, acting on ester bonds;catalytic activity;phosphatase activity;phosphoprotein phosphatase activity;protein tyrosine phosphatase activity;					IPR013098;IPR013783;IPR000387;IPR016130;IPR000242;IPR007110;IPR029021;IPR003961;IPR003595;IPR003598;IPR003599;	Immunoglobulin I-set;Immunoglobulin-like fold;Protein-tyrosine/Dual specificity phosphatase;Protein-tyrosine phosphatase, active site;Protein-tyrosine phosphatase, receptor/non-receptor type;Immunoglobulin-like domain;Protein-tyrosine phosphatase-like;Fibronectin type III;Protein-tyrosine phosphatase, catalytic;Immunoglobulin subtype 2;Immunoglobulin subtype;
F1NQ46	Uncharacterized protein (Fragment)	LOC418339	0.94044		0.9737		0.0235184	cytosol		molecular_function;ligase activity;catalytic activity;ligase activity, forming carbon-nitrogen bonds;carbon-nitrogen ligase activity, with glutamine as amido-N-donor;					IPR000120;IPR020556;IPR023631;	Amidase;Amidase, conserved site;Amidase signature domain;
Q90XD9	Transcriptional coactivator p100 (Fragment)	>tr|Q90XD9|Q90XD9_CHICK	1.3437	1.3133	1.3085	1.32183	0.0190886	mitochondria		molecular_function;hydrolase activity;catalytic activity;hydrolase activity, acting on ester bonds;binding;heterocyclic compound binding;organic cyclic compound binding;nucleic acid binding;		K15979	SND1:staphylococcal nuclease domain-containing protein 1;SND1:staphylococcal nuclease domain-containing protein 1;	Epstein-Barr virus infection ;Viral carcinogenesis ;	IPR002999;IPR016071;	Tudor domain;Staphylococcal nuclease (SNase-like), OB-fold;
R0JVZ8	Myelin expression factor 2 (Fragment)	MYEF2	1.1671	1.1581	1.1893	1.1715	0.0160586	cytosol		molecular_function;binding;heterocyclic compound binding;organic cyclic compound binding;nucleic acid binding;nucleoside phosphate binding;small molecule binding;nucleotide binding;					IPR000504;IPR012677;	RNA recognition motif domain;Nucleotide-binding alpha-beta plait domain;
R0K7Z8	Serine/threonine-protein phosphatase 2A activator (Fragment)	PPP2R4	0.90958	0.86243	0.80265	0.85822	0.0535892	cytosol		molecular_function;phosphatase regulator activity;enzyme regulator activity;enzyme activator activity;phosphatase activator activity;					IPR004327;	Phosphotyrosyl phosphatase activator, PTPA;
U3J9L0	Uncharacterized protein	ARL8B	0.75448	0.80504			0.0357513	cytosol	cellular response to stimulus;cellular process;single-organism process;signaling;single-organism cellular process;biological regulation;intracellular signal transduction;signal transduction;biological_process;cell communication;regulation of cellular process;regulation of biological process;single organism signaling;response to stimulus;small GTPase mediated signal transduction;macromolecule loca…	purine ribonucleotide binding;anion binding;ribonucleotide binding;small molecule binding;ion binding;ribonucleoside binding;purine ribonucleoside triphosphate binding;carbohydrate derivative binding;nucleoside phosphate binding;molecular_function;guanyl nucleotide binding;nucleotide binding;nucleoside binding;heterocyclic compound binding;binding;purine nucleoside binding;guanyl ribonucleotide b…	cell part;cell;cellular_component;intracellular;				IPR006689;IPR006687;IPR027417;IPR024156;IPR003579;IPR005225;	Small GTPase superfamily, ARF/SAR type;Small GTPase superfamily, SAR1-type;P-loop containing nucleoside triphosphate hydrolase;Small GTPase superfamily, ARF type;Small GTPase superfamily, Rab type;Small GTP-binding protein domain;
R0LYR6	Podocalyxin-like protein 2 (Fragment)	PODXL2		0.76226	0.58785		0.123326	cytosol							IPR013836;	CD34/Podocalyxin;
R0K7Z6	Leucine-rich repeat-containing protein 8A (Fragment)	LRRC8A	1.115	1.0129	1.0127	1.04687	0.0590053	plasma membrane		molecular_function;binding;protein binding;					IPR021040;IPR001611;IPR003591;	Leucine-rich repeat-containing protein 8, N-terminal;Leucine-rich repeat;Leucine-rich repeat, typical subtype;
Q5ZJ83	Uncharacterized protein	AP1G1			0.8136			mitochondria	macromolecule localization;cellular macromolecule localization;cellular process;single-organism process;single-organism cellular process;intracellular transport;protein transport;establishment of localization;establishment of protein localization;cellular localization;biological_process;protein localization;transport;establishment of localization in cell;cellular protein localization;organic subs…	molecular_function;binding;transporter activity;substrate-specific transporter activity;protein transporter activity;	coated membrane;cell;cellular_component;AP-type membrane coat adaptor complex;membrane coat;clathrin coat;intracellular;protein complex;cytoplasmic part;cytoplasm;membrane;macromolecular complex;cell part;intracellular part;membrane part;clathrin adaptor complex;Golgi apparatus;organelle;intracellular organelle part;membrane-bounded organelle;intracellular organelle;organelle part;intracellular m…	K12391	AP1G1:AP-1 complex subunit gamma-1;	Lysosome ;	IPR008152;IPR008153;IPR011989;IPR013041;IPR002553;IPR016024;	Clathrin adaptor, alpha/beta/gamma-adaptin, appendage, Ig-like subdomain;Clathrin adaptor, gamma-adaptin, appendage;Armadillo-like helical;Coatomer/clathrin adaptor appendage, Ig-like subdomain;Clathrin/coatomer adaptor, adaptin-like, N-terminal;Armadillo-type fold;
Q5ZIW3	Putative uncharacterized protein (Fragment)	2018-09-05						cytosol	biological_process;cellular process;single-organism process;single-organism cellular process;cell cycle;	purine ribonucleotide binding;anion binding;ribonucleotide binding;small molecule binding;ion binding;ribonucleoside binding;purine ribonucleoside triphosphate binding;carbohydrate derivative binding;nucleoside phosphate binding;molecular_function;guanyl nucleotide binding;nucleotide binding;nucleoside binding;heterocyclic compound binding;binding;purine nucleoside binding;guanyl ribonucleotide b…	cytoskeletal part;cell;cellular_component;cell periphery;intracellular;protein complex;cytoplasmic part;cytoplasm;intracellular non-membrane-bounded organelle;septin cytoskeleton;organelle;cell cortex part;macromolecular complex;non-membrane-bounded organelle;intracellular organelle part;cell part;intracellular organelle;intracellular part;organelle part;cytoskeleton;cell cortex;septin complex;				IPR027417;IPR030379;	P-loop containing nucleoside triphosphate hydrolase;Septin-type guanine nucleotide-binding (G) domain;
R0M1S7	Retinoid-inducible serine carboxypeptidase (Fragment)	SCPEP1	0.44762	0.52166	0.51837	0.495883	0.0418296	cytosol	biological_process;metabolic process;organic substance metabolic process;macromolecule metabolic process;protein metabolic process;primary metabolic process;proteolysis;	peptidase activity, acting on L-amino acid peptides;molecular_function;hydrolase activity;carboxypeptidase activity;serine-type peptidase activity;peptidase activity;serine hydrolase activity;catalytic activity;serine-type exopeptidase activity;exopeptidase activity;serine-type carboxypeptidase activity;					IPR001563;IPR029058;IPR018202;	Peptidase S10, serine carboxypeptidase;Alpha/Beta hydrolase fold;Peptidase S10, serine carboxypeptidase, active site;
R0JVZ1	Enhancer of split groucho-like protein 1 (Fragment)	Anapl_18572		1.0698				nuclear	regulation of gene expression;gene expression;nitrogen compound metabolic process;organic substance biosynthetic process;cellular aromatic compound metabolic process;regulation of nitrogen compound metabolic process;regulation of RNA metabolic process;nucleic acid metabolic process;cellular macromolecule metabolic process;regulation of metabolic process;regulation of primary metabolic process;reg…	molecular_function;binding;protein binding;	intracellular;organelle;membrane-bounded organelle;cell part;cell;intracellular organelle;intracellular part;cellular_component;intracellular membrane-bounded organelle;nucleus;				IPR019775;IPR017986;IPR015943;IPR001680;IPR009146;	WD40 repeat, conserved site;WD40-repeat-containing domain;WD40/YVTN repeat-like-containing domain;WD40 repeat;Groucho/transducin-like enhancer;
U3IXL8	Polypeptide N-acetylgalactosaminyltransferase	Anapl_17841	0.95941		0.98509		0.0181585	cytosol				K00710	GALNT:polypeptide N-acetylgalactosaminyltransferase [EC:2.4.1.41];GALNT:polypeptide N-acetylgalactosaminyltransferase [EC:2.4.1.41];	Metabolic pathways ;Mucin type O-Glycan biosynthesis ;	IPR000772;IPR001173;IPR029044;	Ricin B lectin domain;Glycosyltransferase 2-like;Nucleotide-diphospho-sugar transferases;
R0M1S6	Uncharacterized protein (Fragment)	VAPB	1.2064	1.1451	1.2908	1.2141	0.0731546	cytosol,mitochondria							IPR000535;IPR008962;	MSP domain;PapD-like;
R0LQ46	Leucine-rich repeat and WD repeat-containing protein 1 (Fragment)	Anapl_01656	1.1133	1.0412	1.0128	1.05577	0.0518093	nuclear		molecular_function;binding;protein binding;					IPR017986;IPR015943;IPR019775;IPR001611;IPR001680;	WD40-repeat-containing domain;WD40/YVTN repeat-like-containing domain;WD40 repeat, conserved site;Leucine-rich repeat;WD40 repeat;
R0LED4	Mitotic checkpoint protein BUB3 (Fragment)	BUB3	0.92876	0.93259	0.91982	0.927057	0.00655318	nuclear		molecular_function;binding;protein binding;		K02180	BUB3:cell cycle arrest protein BUB3;BUB3:cell cycle arrest protein BUB3;BUB3:cell cycle arrest protein BUB3;	HTLV-I infection ;Cell cycle ;Cell cycle - yeast ;	IPR001680;IPR015943;IPR017986;IPR020472;	WD40 repeat;WD40/YVTN repeat-like-containing domain;WD40-repeat-containing domain;G-protein beta WD-40 repeat;
G3UR62	Uncharacterized protein (Fragment)	TMED2	1.0157	1.0379	1.0617	1.03843	0.0230046	plasma membrane	biological_process;establishment of localization;localization;transport;single-organism developmental process;single-organism process;multicellular organismal development;embryo development;placenta development;organ development;embryo development ending in birth or egg hatching;chordate embryonic development;anatomical structure development;in utero embryonic development;system development;devel…		membrane;intrinsic to membrane;cellular_component;membrane part;integral to membrane;intracellular;cytoplasmic part;cytoplasm;organelle;membrane-bounded organelle;cell part;cell;intracellular organelle;intracellular part;intracellular membrane-bounded organelle;endoplasmic reticulum;endoplasmic reticulum-Golgi intermediate compartment;Golgi apparatus;				IPR009038;	GOLD;
U3IHM1	Uncharacterized protein	IGSF3	0.8782	0.8547	0.83248	0.855127	0.022863	plasma membrane		molecular_function;binding;protein binding;					IPR007110;IPR013106;IPR013783;IPR003599;IPR003598;	Immunoglobulin-like domain;Immunoglobulin V-set domain;Immunoglobulin-like fold;Immunoglobulin subtype;Immunoglobulin subtype 2;
F1NGR5	Uncharacterized protein	ADPGK	1.08	1.0268	0.94725	1.01802	0.0668094	endoplasmic reticulum	biological_process;metabolic process;organic substance metabolic process;primary metabolic process;carbohydrate metabolic process;	molecular_function;catalytic activity;transferase activity;transferase activity, transferring phosphorus-containing groups;phosphotransferase activity, alcohol group as acceptor;		K08074	ADPGK:ADP-dependent glucokinase [EC:2.7.1.147];ADPGK:ADP-dependent glucokinase [EC:2.7.1.147];ADPGK:ADP-dependent glucokinase [EC:2.7.1.147];ADPGK:ADP-dependent glucokinase [EC:2.7.1.147];ADPGK:ADP-dependent glucokinase [EC:2.7.1.147];	Metabolic pathways ;Biosynthesis of secondary metabolites ;Biosynthesis of antibiotics ;Carbon metabolism ;Glycolysis / Gluconeogenesis ;	IPR007666;IPR029056;	ADP-specific phosphofructokinase/glucokinase;Ribokinase-like;
R0LQ50	TATA-binding protein-associated factor 2N (Fragment)	TAF15	0.90312	0.84441	0.91871	0.888747	0.0391799	nuclear		molecular_function;binding;cation binding;ion binding;transition metal ion binding;metal ion binding;zinc ion binding;heterocyclic compound binding;organic cyclic compound binding;nucleic acid binding;nucleoside phosphate binding;small molecule binding;nucleotide binding;		K14651	TAF15:transcription initiation factor TFIID subunit 15;TAF15:transcription initiation factor TFIID subunit 15;	Transcriptional misregulation in cancer ;Basal transcription factors ;	IPR001876;IPR000504;IPR012677;	Zinc finger, RanBP2-type;RNA recognition motif domain;Nucleotide-binding alpha-beta plait domain;
U3I002	Uncharacterized protein	>tr|U3I002|U3I002_ANAPL		1.0538	1.1246		0.0500632	cytosol							IPR016040;	NAD(P)-binding domain;
Q5ZJ86	Uncharacterized protein	EPRS	1.3412	1.3274	1.3562	1.3416	0.0144042	cytosol	nitrogen compound metabolic process;cellular aromatic compound metabolic process;cellular macromolecule metabolic process;nucleic acid metabolic process;small molecule metabolic process;oxoacid metabolic process;cellular nitrogen compound metabolic process;single-organism metabolic process;cellular metabolic process;macromolecule metabolic process;primary metabolic process;heterocycle metabolic p…	purine ribonucleotide binding;anion binding;ribonucleotide binding;small molecule binding;ion binding;ribonucleoside binding;purine ribonucleoside triphosphate binding;carbohydrate derivative binding;adenyl ribonucleotide binding;nucleoside phosphate binding;molecular_function;nucleotide binding;nucleoside binding;adenyl nucleotide binding;heterocyclic compound binding;binding;purine nucleoside b…	intracellular;cell part;cell;intracellular part;cellular_component;cytoplasm;	K14163	EPRS:bifunctional glutamyl/prolyl-tRNA synthetase [EC:6.1.1.17 6.1.1.15];EPRS:bifunctional glutamyl/prolyl-tRNA synthetase [EC:6.1.1.17 6.1.1.15];EPRS:bifunctional glutamyl/prolyl-tRNA synthetase [EC:6.1.1.17 6.1.1.15];EPRS:bifunctional glutamyl/prolyl-tRNA synthetase [EC:6.1.1.17 6.1.1.15];	Metabolic pathways ;Biosynthesis of secondary metabolites ;Aminoacyl-tRNA biosynthesis ;Porphyrin and chlorophyll metabolism ;	IPR014729;IPR002314;IPR001412;IPR017449;IPR000924;IPR000738;IPR016061;IPR010987;IPR011035;IPR009068;IPR006195;IPR004499;IPR004526;IPR020058;IPR020059;IPR020056;IPR020061;IPR004154;IPR004046;	Rossmann-like alpha/beta/alpha sandwich fold;Aminoacyl-tRNA synthetase, class II (G/ H/ P/ S), conserved domain;Aminoacyl-tRNA synthetase, class I, conserved site;Prolyl-tRNA synthetase, class II;Glutamyl/glutaminyl-tRNA synthetase;WHEP-TRS;Proline-tRNA ligase, class II, C-terminal;Glutathione S-transferase, C-terminal-like;Ribosomal protein L25/Gln-tRNA synthetase, anti-codon-binding domain;S15/…
U3I008	Uncharacterized protein	MDN1	0.86461	0.66311	0.71946		0.10396	cytosol		purine ribonucleotide binding;anion binding;ribonucleotide binding;small molecule binding;ion binding;ribonucleoside binding;purine ribonucleoside triphosphate binding;carbohydrate derivative binding;adenyl ribonucleotide binding;nucleoside phosphate binding;molecular_function;nucleotide binding;nucleoside binding;adenyl nucleotide binding;heterocyclic compound binding;binding;purine nucleoside b…					IPR003593;IPR027417;IPR011704;	AAA+ ATPase domain;P-loop containing nucleoside triphosphate hydrolase;ATPase, dynein-related, AAA domain;
U3II00	Uncharacterized protein	ITSN1		1.2971	1.2214		0.053528	cytosol,nuclear	regulation of small GTPase mediated signal transduction;cellular response to stimulus;regulation of signaling;small GTPase mediated signal transduction;cellular process;single-organism process;signaling;single-organism cellular process;biological regulation;regulation of response to stimulus;Ras protein signal transduction;regulation of signal transduction;regulation of Ras protein signal transdu…	guanyl-nucleotide exchange factor activity;molecular_function;Ras guanyl-nucleotide exchange factor activity;Rho guanyl-nucleotide exchange factor activity;binding;protein binding;cation binding;ion binding;metal ion binding;calcium ion binding;					IPR018247;IPR011993;IPR011992;IPR002048;IPR001849;IPR001331;IPR001452;IPR000219;IPR000261;IPR000008;	EF-Hand 1, calcium-binding site;Pleckstrin homology-like domain;EF-hand domain pair;EF-hand domain;Pleckstrin homology domain;Guanine-nucleotide dissociation stimulator, CDC24, conserved site;SH3 domain;Dbl homology (DH) domain;EPS15 homology (EH);C2 domain;
R0LPL1	Serum paraoxonase/arylesterase 2 (Fragment)	PON2	0.66927	0.56869			0.0711208	cytosol		carboxylic ester hydrolase activity;molecular_function;hydrolase activity;hydrolase activity, acting on ester bonds;catalytic activity;arylesterase activity;	cellular_component;extracellular region;				IPR002640;IPR008364;IPR011042;	Arylesterase;Paraoxonase2;Six-bladed beta-propeller, TolB-like;
R0K7Y6	40S ribosomal protein S6 (Fragment)	RPS6	1.3102	1.3034	1.3392	1.3176	0.0190126	cytosol	gene expression;organic substance biosynthetic process;biosynthetic process;macromolecule biosynthetic process;cellular macromolecule metabolic process;cellular process;biological_process;cellular macromolecule biosynthetic process;metabolic process;organic substance metabolic process;cellular biosynthetic process;cellular protein metabolic process;macromolecule metabolic process;cellular metabol…	molecular_function;structural molecule activity;structural constituent of ribosome;	cell part;cell;cellular_component;intracellular;cytoplasmic part;cytoplasm;intracellular non-membrane-bounded organelle;organelle;macromolecular complex;non-membrane-bounded organelle;ribonucleoprotein complex;intracellular organelle;intracellular part;ribosome;	K02991	RP-S6e:small subunit ribosomal protein S6e;RP-S6e:small subunit ribosomal protein S6e;RP-S6e:small subunit ribosomal protein S6e;RP-S6e:small subunit ribosomal protein S6e;RP-S6e:small subunit ribosomal protein S6e;RP-S6e:small subunit ribosomal protein S6e;	PI3K-Akt signaling pathway ;Proteoglycans in cancer ;Ribosome ;Insulin signaling pathway ;HIF-1 signaling pathway ;mTOR signaling pathway ;	IPR018282;IPR001377;	Ribosomal protein S6e, conserved site;Ribosomal protein S6e;
R0JVY5	Scaffold attachment factor B1 (Fragment)	Anapl_08929	1.1447	1.1291	1.0914	1.12173	0.027403	nuclear		nucleoside phosphate binding;molecular_function;binding;heterocyclic compound binding;small molecule binding;organic cyclic compound binding;nucleotide binding;nucleic acid binding;					IPR000504;IPR012677;	RNA recognition motif domain;Nucleotide-binding alpha-beta plait domain;
U3IY05	Uncharacterized protein	Anapl_00974	1.0887	0.89366	1.0456	1.00932	0.102456	cytosol	organic substance biosynthetic process;quinone metabolic process;biosynthetic process;cellular process;small molecule biosynthetic process;small molecule metabolic process;quinone biosynthetic process;ubiquinone metabolic process;biological_process;single-organism metabolic process;single-organism biosynthetic process;metabolic process;coenzyme biosynthetic process;cellular ketone metabolic proce…						IPR009078;IPR012347;IPR011566;	Ferritin-like superfamily;Ferritin-related;Ubiquinone biosynthesis protein Coq7;
R0LPL6	Asparagine synthetase [glutamine-hydrolyzing] (Fragment)	ASNS	0.85645	0.90451	0.93148	0.89748	0.0380058	cytosol	nitrogen compound metabolic process;organic substance biosynthetic process;aspartate family amino acid biosynthetic process;small molecule biosynthetic process;aspartate family amino acid metabolic process;oxoacid metabolic process;small molecule metabolic process;amide biosynthetic process;cellular amide metabolic process;cellular nitrogen compound metabolic process;organic acid biosynthetic pro…	molecular_function;carbon-nitrogen ligase activity, with glutamine as amido-N-donor;ligase activity;catalytic activity;ligase activity, forming carbon-nitrogen bonds;asparagine synthase (glutamine-hydrolyzing) activity;		K01953	asnB:asparagine synthase (glutamine-hydrolysing) [EC:6.3.5.4];asnB:asparagine synthase (glutamine-hydrolysing) [EC:6.3.5.4];asnB:asparagine synthase (glutamine-hydrolysing) [EC:6.3.5.4];	Metabolic pathways ;Biosynthesis of secondary metabolites ;Alanine, aspartate and glutamate metabolism ;	IPR006426;IPR017932;IPR000583;IPR001962;IPR029055;IPR014729;	Asparagine synthase, glutamine-hydrolyzing;Glutamine amidotransferase type 2 domain;Class II glutamine amidotransferase domain;Asparagine synthase;Nucleophile aminohydrolases, N-terminal;Rossmann-like alpha/beta/alpha sandwich fold;
U3I8M2	Uncharacterized protein	IFI35	8.6949	6.3713	5.1012	6.72247	1.8224	cytosol							IPR009909;	Nmi/IFP 35 domain;
G1N6Y9	Piezo-type mechanosensitive ion channel component	Gga.9931	0.829					plasma membrane	biological_process;metabolic process;organic substance metabolic process;macromolecule metabolic process;protein metabolic process;primary metabolic process;proteolysis;response to external stimulus;detection of stimulus;detection of abiotic stimulus;detection of external stimulus;response to abiotic stimulus;response to stimulus;response to mechanical stimulus;detection of mechanical stimulus;re…	molecular_function;transporter activity;ion gated channel activity;gated channel activity;ion transmembrane transporter activity;substrate-specific transmembrane transporter activity;substrate-specific channel activity;substrate-specific transporter activity;transmembrane transporter activity;mechanically gated channel activity;ion channel activity;passive transmembrane transporter activity;chann…	membrane;intrinsic to membrane;cellular_component;membrane part;integral to membrane;intracellular;cytoplasmic part;cytoplasm;organelle;membrane-bounded organelle;cell part;cell;intracellular organelle;intracellular part;intracellular membrane-bounded organelle;endoplasmic reticulum;cell periphery;plasma membrane;				IPR027272;IPR001995;	Piezo family;Peptidase A2A, retrovirus, catalytic;
R0JBX1	Keratin, type I cytoskeletal 14 (Fragment)	LOC101793978	0.23397	0.1947	0.21103	0.213233	0.0197275	nuclear		molecular_function;structural molecule activity;	cytoskeletal part;cell;cellular_component;intracellular;protein complex;intracellular non-membrane-bounded organelle;organelle;macromolecular complex;non-membrane-bounded organelle;intracellular organelle part;cell part;intracellular organelle;intracellular part;intermediate filament cytoskeleton;organelle part;cytoskeleton;intermediate filament;				IPR009053;IPR001664;IPR002957;IPR018039;	Prefoldin;Intermediate filament protein;Keratin, type I;Intermediate filament protein, conserved site;
U3IY06	Uncharacterized protein	MCOLN1	0.8543	0.86901	0.91059	0.877967	0.0291943	plasma membrane							IPR013122;	Polycystin cation channel, PKD1/PKD2;
R0LZ20	Metaxin-2 (Fragment)	MTX2	1.0635	1.0601	1.0412	1.05493	0.0120143	mitochondria							IPR010987;IPR004046;	Glutathione S-transferase, C-terminal-like;Glutathione S-transferase, C-terminal;
R0JBX0	E3 ubiquitin-protein ligase synoviolin	SYVN1						extracellular				K10601	SYVN1:E3 ubiquitin-protein ligase synoviolin [EC:6.3.2.19];SYVN1:E3 ubiquitin-protein ligase synoviolin [EC:6.3.2.19];	Protein processing in endoplasmic reticulum ;Ubiquitin mediated proteolysis ;
P30352	Serine/arginine-rich splicing factor 2	SRSF2		0.75855				nuclear	gene expression;RNA processing;nitrogen compound metabolic process;cellular aromatic compound metabolic process;RNA metabolic process;cellular macromolecule metabolic process;mRNA metabolic process;nucleic acid metabolic process;cellular process;cellular nitrogen compound metabolic process;biological_process;nucleobase-containing compound metabolic process;organic cyclic compound metabolic proces…	molecular_function;binding;heterocyclic compound binding;organic cyclic compound binding;nucleic acid binding;nucleoside phosphate binding;small molecule binding;nucleotide binding;RNA binding;	intracellular;organelle;membrane-bounded organelle;cell part;cell;intracellular organelle;intracellular part;cellular_component;intracellular membrane-bounded organelle;nucleus;	K12891	SFRS2:splicing factor, arginine/serine-rich 2;SFRS2:splicing factor, arginine/serine-rich 2;	Herpes simplex infection ;Spliceosome ;	IPR012677;IPR000504;IPR003954;	Nucleotide-binding alpha-beta plait domain;RNA recognition motif domain;RNA recognition motif domain, eukaryote;
R0L5F1	Vesicle-fusing ATPase (Fragment)	NSF	0.93004	0.94279	0.96131	0.944713	0.0157235	cytosol		purine ribonucleotide binding;anion binding;ribonucleotide binding;small molecule binding;ion binding;ribonucleoside binding;purine ribonucleoside triphosphate binding;carbohydrate derivative binding;adenyl ribonucleotide binding;nucleoside phosphate binding;molecular_function;nucleotide binding;nucleoside binding;adenyl nucleotide binding;heterocyclic compound binding;binding;purine nucleoside b…		K06027	NSF:vesicle-fusing ATPase [EC:3.6.4.6];NSF:vesicle-fusing ATPase [EC:3.6.4.6];NSF:vesicle-fusing ATPase [EC:3.6.4.6];	GABAergic synapse ;Synaptic vesicle cycle ;Vasopressin-regulated water reabsorption ;	IPR029067;IPR003338;IPR003593;IPR003960;IPR003959;IPR004201;IPR027417;IPR009010;	CDC48 domain 2-like;CDC48, N-terminal subdomain;AAA+ ATPase domain;ATPase, AAA-type, conserved site;ATPase, AAA-type, core;CDC48, domain 2;P-loop containing nucleoside triphosphate hydrolase;Aspartate decarboxylase-like domain;
R0K082	NADH-ubiquinone oxidoreductase 75 kDa subunit, mitochondrial (Fragment)	NDUFS1	0.89186	0.89408	0.88958	0.89184	0.00225007	mitochondria	cellular process;phosphate-containing compound metabolic process;generation of precursor metabolites and energy;phosphorus metabolic process;oxidative phosphorylation;respiratory electron transport chain;phosphorylation;biological_process;cellular respiration;single-organism metabolic process;metabolic process;electron transport chain;cellular metabolic process;energy derivation by oxidation of o…	NADH dehydrogenase activity;molecular_function;oxidoreductase activity, acting on NAD(P)H, quinone or similar = compound as acceptor;oxidoreductase activity, acting on NAD(P)H;NADH dehydrogenase (quinone) activity;oxidoreductase activity;catalytic activity;NADH dehydrogenase (ubiquinone) activity;electron carrier activity;binding;metal cluster binding;iron-sulfur cluster binding;	cellular_component;membrane;	K03934	NDUFS1:NADH dehydrogenase (ubiquinone) Fe-S protein 1 [EC:1.6.5.3 1.6.99.3];NDUFS1:NADH dehydrogenase (ubiquinone) Fe-S protein 1 [EC:1.6.5.3 1.6.99.3];NDUFS1:NADH dehydrogenase (ubiquinone) Fe-S protein 1 [EC:1.6.5.3 1.6.99.3];NDUFS1:NADH dehydrogenase (ubiquinone) Fe-S protein 1 [EC:1.6.5.3 1.6.99.3];NDUFS1:NADH dehydrogenase (ubiquinone) Fe-S protein 1 [EC:1.6.5.3 1.6.99.3];NDUFS1:NADH dehydro…	Metabolic pathways ;Huntington's disease ;Alzheimer's disease ;Parkinson's disease ;Non-alcoholic fatty liver disease (NAFLD) ;Oxidative phosphorylation ;	IPR010228;IPR006963;IPR006656;IPR012675;IPR015405;IPR001041;IPR000283;IPR019574;	NADH:ubiquinone oxidoreductase, subunit G;Molybdopterin oxidoreductase, 4Fe-4S domain;Molybdopterin oxidoreductase;Beta-grasp domain;NADH-quinone oxidoreductase, chain G, C-terminal;2Fe-2S ferredoxin-type domain;NADH:ubiquinone oxidoreductase, 75kDa subunit, conserved site;NADH:ubiquinone oxidoreductase, subunit G, iron-sulphur binding;
U3IXN1	Uncharacterized protein	Anapl_02978	1.0685	1.0708	1.1191	1.08613	0.0285731	cytoskeleton	biological_process;metabolic process;	molecular_function;catalytic activity;hydrolase activity;					IPR002933;IPR011650;	Peptidase M20;Peptidase M20, dimerisation domain;
E1BY89	Uncharacterized protein	RPL23	1.3696	1.3111	1.368	1.34957	0.0333227	cytosol	gene expression;organic substance biosynthetic process;biosynthetic process;macromolecule biosynthetic process;cellular macromolecule metabolic process;cellular process;biological_process;cellular macromolecule biosynthetic process;metabolic process;organic substance metabolic process;cellular biosynthetic process;cellular protein metabolic process;macromolecule metabolic process;cellular metabol…	molecular_function;structural molecule activity;structural constituent of ribosome;	cell;cellular_component;intracellular;cytoplasmic part;cytoplasm;intracellular non-membrane-bounded organelle;organelle;macromolecular complex;non-membrane-bounded organelle;ribonucleoprotein complex;cell part;intracellular organelle;intracellular part;ribosome;large ribosomal subunit;ribosomal subunit;cytosol;cytosolic part;cytosolic ribosome;intracellular organelle part;organelle part;cytosolic…	K02894	RP-L23e:large subunit ribosomal protein L23e;	Ribosome ;	IPR023571;IPR000218;IPR019972;	Ribosomal protein L14 domain;Ribosomal protein L14b/L23e;Ribosomal protein L14 conserved site;
R0K898	Dynein light chain 2, cytoplasmic (Fragment)	DYNLL2	1.2033	1.0485	1.08	1.1106	0.0818109	cytosol	biological_process;cellular process;single-organism process;single-organism cellular process;microtubule-based process;		cytoskeletal part;cell;cellular_component;intracellular;protein complex;intracellular non-membrane-bounded organelle;organelle;macromolecular complex;non-membrane-bounded organelle;intracellular organelle part;microtubule cytoskeleton;cell part;intracellular organelle;intracellular part;organelle part;cytoskeleton;microtubule associated complex;	K10418	DYNLL:dynein light chain LC8-type;	Vasopressin-regulated water reabsorption ;	IPR019763;IPR001372;	Dynein light chain, type 1/2, conserved site;Dynein light chain, type 1/2;
R0JC80	Sulfotransferase (Fragment)	CHST6	0.60461	0.59556	0.56612	0.588763	0.020125	extracellular		molecular_function;transferase activity, transferring sulfur-containing groups;catalytic activity;transferase activity;sulfotransferase activity;		K09671	CHST6:carbohydrate 6-sulfotransferase 6 [EC:2.8.2.-];	Glycosaminoglycan biosynthesis - keratan sulfate ;	IPR000863;IPR027417;	Sulfotransferase domain;P-loop containing nucleoside triphosphate hydrolase;
U3I8N2	Uncharacterized protein	Anapl_05541	1.4252	1.3875	1.3098	1.37417	0.0588441	nuclear			organellar ribosome;organellar small ribosomal subunit;small ribosomal subunit;mitochondrial ribosome;membrane-enclosed lumen;intracellular membrane-bounded organelle;intracellular;mitochondrion;cytoplasm;organelle;mitochondrial matrix;non-membrane-bounded organelle;macromolecular complex;membrane-bounded organelle;intracellular organelle;cell;cellular_component;ribosomal subunit;cytoplasmic part…				IPR026140;	28S ribosomal protein S26;
G1MV96	Uncharacterized protein (Fragment)	RPN2			1.0305			cytosol	organic substance biosynthetic process;glycosylation;cellular macromolecule metabolic process;glycoprotein metabolic process;glycoprotein biosynthetic process;cellular macromolecule biosynthetic process;cellular metabolic process;macromolecule metabolic process;primary metabolic process;biosynthetic process;cellular process;macromolecule biosynthetic process;carbohydrate metabolic process;carbohy…	oligosaccharyl transferase activity;molecular_function;transferase activity, transferring hexosyl groups;transferase activity, transferring glycosyl groups;catalytic activity;transferase activity;dolichyl-diphosphooligosaccharide-protein glycotransferase = activity;	catalytic complex;endoplasmic reticulum;nuclear outer membrane-endoplasmic reticulum membrane network;cell;cellular_component;intracellular membrane-bounded organelle;endomembrane system;intracellular;endoplasmic reticulum part;cytoplasmic part;protein complex;cytoplasm;membrane;organelle;macromolecular complex;intracellular organelle part;cell part;organelle membrane;membrane-bounded organelle;e…	K12667	SWP1:oligosaccharyltransferase complex subunit delta (ribophorin II);SWP1:oligosaccharyltransferase complex subunit delta (ribophorin II);SWP1:oligosaccharyltransferase complex subunit delta (ribophorin II);SWP1:oligosaccharyltransferase complex subunit delta (ribophorin II);	Metabolic pathways ;Protein processing in endoplasmic reticulum ;N-Glycan biosynthesis ;Various types of N-glycan biosynthesis ;	IPR008814;	Dolichyl-diphosphooligosaccharide--protein glycosyltransferase subunit Swp1;
G1MUX7	Uncharacterized protein (Fragment)	BICC1	0.98494	0.93765			0.0334391	nuclear	cellular response to stimulus;regulation of Wnt receptor signaling pathway;single-organism cellular process;negative regulation of Wnt receptor signaling pathway;negative regulation of biological process;negative regulation of cell communication;cell communication;regulation of biological process;negative regulation of signal transduction;Wnt receptor signaling pathway;canonical Wnt receptor sign…	molecular_function;binding;heterocyclic compound binding;organic cyclic compound binding;nucleic acid binding;RNA binding;protein binding;					IPR004088;IPR004087;IPR001660;IPR013761;IPR021129;	K Homology domain, type 1;K Homology domain;Sterile alpha motif domain;Sterile alpha motif/pointed domain;Sterile alpha motif, type 1;
G1MV95	Uncharacterized protein	VDAC3	0.92703	0.92488	0.92319	0.925033	0.00192459	cytosol	biological_process;single-organism transport;cellular process;single-organism process;single-organism cellular process;transport;establishment of localization;localization;transmembrane transport;ion transport;anion transport;regulation of transport;regulation of localization;biological regulation;regulation of ion transport;regulation of biological process;regulation of anion transport;	ion gated channel activity;anion transmembrane transporter activity;transporter activity;voltage-gated ion channel activity;gated channel activity;ion transmembrane transporter activity;substrate-specific channel activity;transmembrane transporter activity;voltage-gated channel activity;anion channel activity;passive transmembrane transporter activity;molecular_function;substrate-specific transme…	organelle envelope;organelle outer membrane;mitochondrial membrane;cell;mitochondrial envelope;cellular_component;intracellular membrane-bounded organelle;envelope;mitochondrion;intracellular;cytoplasmic part;cytoplasm;membrane;organelle;outer membrane;mitochondrial part;organelle membrane;membrane-bounded organelle;intracellular organelle part;cell part;intracellular organelle;intracellular part…	K15041	VDAC3:voltage-dependent anion channel protein 3;VDAC3:voltage-dependent anion channel protein 3;VDAC3:voltage-dependent anion channel protein 3;VDAC3:voltage-dependent anion channel protein 3;VDAC3:voltage-dependent anion channel protein 3;VDAC3:voltage-dependent anion channel protein 3;VDAC3:voltage-dependent anion channel protein 3;	HTLV-I infection ;Huntington's disease ;Calcium signaling pathway ;Viral carcinogenesis ;Parkinson's disease ;cGMP-PKG signaling pathway ;Hepatitis B ;	IPR023614;IPR027246;IPR001925;	Porin domain;Eukaryotic porin/Tom40;Porin, eukaryotic type;
R0JC86	40S ribosomal protein S5 (Fragment)	RPS5	1.3447	1.3675	1.3594	1.3572	0.0115581	cytosol	gene expression;organic substance biosynthetic process;biosynthetic process;macromolecule biosynthetic process;cellular macromolecule metabolic process;cellular process;biological_process;cellular macromolecule biosynthetic process;metabolic process;organic substance metabolic process;cellular biosynthetic process;cellular protein metabolic process;macromolecule metabolic process;cellular metabol…	molecular_function;binding;heterocyclic compound binding;organic cyclic compound binding;nucleic acid binding;RNA binding;structural molecule activity;structural constituent of ribosome;	cell;cellular_component;ribosomal subunit;intracellular;cytoplasmic part;cytoplasm;intracellular non-membrane-bounded organelle;organelle;macromolecular complex;ribonucleoprotein complex;non-membrane-bounded organelle;cell part;intracellular organelle part;ribosome;intracellular organelle;intracellular part;organelle part;small ribosomal subunit;	K02989	RP-S5e:small subunit ribosomal protein S5e;	Ribosome ;	IPR023798;IPR020606;IPR005716;	Ribosomal protein S7 domain;Ribosomal protein S7, conserved site;Ribosomal protein S5/S7, eukaryotic/archaeal;
R0L5E6	Integrin beta (Fragment)	Anapl_11140	1.0142	1.0101	1.0084	1.0109	0.00298161	peroxisome	developmental process;biological_process;multicellular organismal process;single-multicellular organism process;single-organism process;multicellular organismal development;	molecular_function;receptor activity;	cellular_component;membrane;	K05719	ITGB1:integrin beta 1;ITGB1:integrin beta 1;ITGB1:integrin beta 1;ITGB1:integrin beta 1;ITGB1:integrin beta 1;ITGB1:integrin beta 1;ITGB1:integrin beta 1;ITGB1:integrin beta 1;ITGB1:integrin beta 1;ITGB1:integrin beta 1;ITGB1:integrin beta 1;ITGB1:integrin beta 1;ITGB1:integrin beta 1;ITGB1:integrin beta 1;ITGB1:integrin beta 1;ITGB1:integrin beta 1;ITGB1:integrin beta 1;ITGB1:integrin beta 1;ITG…	Pathways in cancer ;PI3K-Akt signaling pathway ;Proteoglycans in cancer ;Rap1 signaling pathway ;Focal adhesion ;Regulation of actin cytoskeleton ;Cell adhesion molecules (CAMs) ;Phagosome ;Axon guidance ;Platelet activation ;Toxoplasmosis ;Dilated cardiomyopathy ;Leukocyte transendothelial migration ;Hypertrophic cardiomyopathy (HCM) ;Small cell lung cancer ;Arrhythmogenic right ventricular card…	IPR016201;IPR002035;IPR002369;IPR014836;IPR015812;IPR012896;IPR013111;	Plexin-like fold;von Willebrand factor, type A;Integrin beta subunit, N-terminal;Integrin beta subunit, cytoplasmic domain;Integrin beta subunit;Integrin beta subunit, tail;EGF-like domain, extracellular;
Q5ZIZ6	Uncharacterized protein	Anapl_00028	0.82767	0.83837	0.83051	0.832183	0.00554279	mitochondria	biological_process;single-organism metabolic process;metabolic process;oxidation-reduction process;	nucleoside phosphate binding;molecular_function;coenzyme binding;cofactor binding;nucleotide binding;heterocyclic compound binding;binding;small molecule binding;organic cyclic compound binding;NAD binding;oxidoreductase activity;oxidoreductase activity, acting on CH-OH group of donors;catalytic activity;oxidoreductase activity, acting on the CH-OH group of donors, NAD = or NADP as acceptor;		K04496	CTBP:C-terminal binding protein;CTBP:C-terminal binding protein;CTBP:C-terminal binding protein;CTBP:C-terminal binding protein;	Pathways in cancer ;Wnt signaling pathway ;Chronic myeloid leukemia ;Notch signaling pathway ;	IPR006140;IPR006139;IPR029752;IPR029753;IPR016040;	D-isomer specific 2-hydroxyacid dehydrogenase, NAD-binding domain;D-isomer specific 2-hydroxyacid dehydrogenase, catalytic domain;D-isomer specific 2-hydroxyacid dehydrogenase, NAD-binding domain conserved site 1;D-isomer specific 2-hydroxyacid dehydrogenase, NAD-binding domain conserved site;NAD(P)-binding domain;
Q5ZIZ5	Uncharacterized protein	NONO		1.0236	1.0099		0.00968736	nuclear		molecular_function;binding;heterocyclic compound binding;organic cyclic compound binding;nucleic acid binding;nucleoside phosphate binding;small molecule binding;nucleotide binding;	cell;nucleus;cellular_component;nuclear lumen;membrane-enclosed lumen;intracellular membrane-bounded organelle;intracellular;organelle lumen;intracellular organelle lumen;organelle;nuclear periphery;nuclear part;membrane-bounded organelle;intracellular organelle part;cell part;intracellular organelle;intracellular part;organelle part;nuclear matrix;nucleoplasm part;nuclear body;nucleoplasm;parasp…				IPR012975;IPR000504;IPR012677;	NOPS;RNA recognition motif domain;Nucleotide-binding alpha-beta plait domain;
G1NHZ3	Uncharacterized protein	ABCB6	0.90573		0.69968		0.145699	plasma membrane	biological_process;establishment of localization;localization;transport;single-organism transport;cellular process;single-organism process;single-organism cellular process;transmembrane transport;nitrogen compound metabolic process;purine nucleoside triphosphate catabolic process;purine nucleoside triphosphate metabolic process;nucleoside triphosphate catabolic process;ribonucleoside triphosphate…	purine ribonucleotide binding;anion binding;ribonucleotide binding;small molecule binding;ion binding;ribonucleoside binding;purine ribonucleoside triphosphate binding;carbohydrate derivative binding;adenyl ribonucleotide binding;nucleoside phosphate binding;molecular_function;nucleotide binding;nucleoside binding;adenyl nucleotide binding;heterocyclic compound binding;binding;purine nucleoside b…	membrane;intrinsic to membrane;cellular_component;membrane part;integral to membrane;intracellular;cytoplasmic part;cytoplasm;organelle;membrane-bounded organelle;cell part;cell;intracellular organelle;intracellular part;intracellular membrane-bounded organelle;endoplasmic reticulum;Golgi apparatus;mitochondrial outer membrane;mitochondrial envelope;envelope;mitochondrion;outer membrane;mitochond…				IPR003439;IPR003593;IPR011527;IPR027417;	ABC transporter-like;AAA+ ATPase domain;ABC transporter type 1, transmembrane domain;P-loop containing nucleoside triphosphate hydrolase;
U3I8K7	Uncharacterized protein			1.037				extracellular							IPR019154;IPR029058;	Arb2 domain;Alpha/Beta hydrolase fold;
R0LPN1	Nucleolar complex protein 4-like protein (Fragment)	NOC4L	1.3498	1.3211	1.3749	1.3486	0.0269201	cytosol							IPR005612;	CCAAT-binding factor;
R0JW80	Collagen alpha-1(XV) chain (Fragment)	Anapl_17866	0.71246	0.85935	0.81542	0.795743	0.0753959	cytoskeleton	biological_process;cellular process;single-organism process;single-organism cellular process;biological adhesion;cell adhesion;	molecular_function;structural molecule activity;	cellular_component;extracellular matrix;	K08135	COL15A:collagen, type XV, alpha;	Protein digestion and absorption ;	IPR010515;IPR016186;IPR016187;	Collagenase NC10/endostatin;C-type lectin-like;C-type lectin fold;
R0LEA0	Acetyl-CoA acetyltransferase, cytosolic (Fragment)	ACAT2		0.4748				cytosol	biological_process;metabolic process;	molecular_function;transferase activity, transferring acyl groups;catalytic activity;transferase activity;transferase activity, transferring acyl groups other than = amino-acyl groups;		K00626	E2.3.1.9:acetyl-CoA C-acetyltransferase [EC:2.3.1.9];E2.3.1.9:acetyl-CoA C-acetyltransferase [EC:2.3.1.9];E2.3.1.9:acetyl-CoA C-acetyltransferase [EC:2.3.1.9];E2.3.1.9:acetyl-CoA C-acetyltransferase [EC:2.3.1.9];E2.3.1.9:acetyl-CoA C-acetyltransferase [EC:2.3.1.9];E2.3.1.9:acetyl-CoA C-acetyltransferase [EC:2.3.1.9];E2.3.1.9:acetyl-CoA C-acetyltransferase [EC:2.3.1.9];E2.3.1.9:acetyl-CoA C-acetyl…	Metabolic pathways ;Biosynthesis of secondary metabolites ;Biosynthesis of antibiotics ;Microbial metabolism in diverse environments ;Carbon metabolism ;Valine, leucine and isoleucine degradation ;Lysine degradation ;Fatty acid metabolism ;Tryptophan metabolism ;Pyruvate metabolism ;Fatty acid degradation ;Glyoxylate and dicarboxylate metabolism ;Propanoate metabolism ;Terpenoid backbone biosynth…	IPR002155;IPR016039;IPR016038;IPR020610;IPR020613;IPR020617;IPR020616;	Thiolase;Thiolase-like;Thiolase-like, subgroup;Thiolase, active site;Thiolase, conserved site;Thiolase, C-terminal;Thiolase, N-terminal;
M4MBM4	Heat shock protein 70 (Fragment)	HSP70	0.87822					cytosol							IPR029048;IPR013126;	Heat shock protein 70kD, C-terminal domain;Heat shock protein 70 family;
G1NHZ1	Uncharacterized protein (Fragment)	SPAG1		0.97541				cytosol		molecular_function;binding;protein binding;					IPR013026;IPR011990;IPR025986;IPR001440;IPR019734;	Tetratricopeptide repeat-containing domain;Tetratricopeptide-like helical domain;RNA-polymerase II-associated protein 3-like, C-terminal domain;Tetratricopeptide TPR1;Tetratricopeptide repeat;
R0K096	Sorting nexin-1 (Fragment)	SN	1.1406					nuclear	macromolecule localization;cellular macromolecule localization;cellular process;single-organism process;single-organism cellular process;intracellular transport;protein transport;establishment of localization;establishment of protein localization;cellular localization;biological_process;protein localization;transport;establishment of localization in cell;cellular protein localization;organic subs…	molecular_function;phospholipid binding;anion binding;binding;ion binding;lipid binding;phosphatidylinositol binding;		K17917	SNX1_2:sorting nexin-1/2;	Endocytosis ;	IPR005329;IPR001683;IPR015404;	Sorting nexin, N-terminal;Phox homologous domain;Vps5 C-terminal;
U3I8K1	Uncharacterized protein	CALR	0.91056	0.90167	0.93286	0.91503	0.0160683	cytosol	biological_process;cellular process;cellular macromolecule metabolic process;metabolic process;organic substance metabolic process;cellular protein metabolic process;protein metabolic process;macromolecule metabolic process;cellular metabolic process;primary metabolic process;protein folding;	molecular_function;binding;cation binding;ion binding;metal ion binding;calcium ion binding;protein binding;unfolded protein binding;	intracellular;cytoplasmic part;cytoplasm;organelle;membrane-bounded organelle;cell part;cell;intracellular organelle;intracellular part;cellular_component;intracellular membrane-bounded organelle;endoplasmic reticulum;				IPR013320;IPR001580;IPR018124;	Concanavalin A-like lectin/glucanase domain;Calreticulin/calnexin;Calreticulin/calnexin, conserved site;
E1BY97	Uncharacterized protein	Anapl_17946		0.76233				nuclear							IPR007998;	Protein of unknown function DUF719;
R0M1N7	Cathepsin Z (Fragment)	CTSZ	1.1334	1.1802	1.1512	1.15493	0.0236223	cytosol,nuclear	biological_process;metabolic process;organic substance metabolic process;macromolecule metabolic process;protein metabolic process;primary metabolic process;proteolysis;	peptidase activity, acting on L-amino acid peptides;molecular_function;hydrolase activity;peptidase activity;catalytic activity;cysteine-type peptidase activity;		K08568	CTSZ:cathepsin X [EC:3.4.18.1];	Lysosome ;	IPR025661;IPR000668;	Cysteine peptidase, asparagine active site;Peptidase C1A, papain C-terminal;
U3IXQ7	Uncharacterized protein	Anapl_06376	1.4434	1.4594	1.6686		0.125655	cytosol	regulation of small GTPase mediated signal transduction;cellular response to stimulus;regulation of signaling;small GTPase mediated signal transduction;cellular process;single-organism process;signaling;single-organism cellular process;biological regulation;regulation of response to stimulus;Ras protein signal transduction;regulation of signal transduction;regulation of Ras protein signal transdu…	guanyl-nucleotide exchange factor activity;molecular_function;ARF guanyl-nucleotide exchange factor activity;binding;		K18443	GBF1:golgi-specific brefeldin A-resistance guanine nucleotide exchange factor 1;	Endocytosis ;	IPR000904;IPR023394;IPR016024;	Sec7 domain;Sec7 domain, alpha orthogonal bundle;Armadillo-type fold;
R0JVW5	Ninjurin-1 (Fragment)	NINJ1		0.60299	0.76663		0.115711	plasma membrane	biological_process;cellular process;single-organism process;single-organism cellular process;biological adhesion;cell adhesion;single-organism developmental process;regeneration;response to wounding;response to stress;anatomical structure development;developmental process;developmental growth;wound healing;tissue development;growth;response to stimulus;tissue regeneration;		membrane;intrinsic to membrane;cellular_component;membrane part;integral to membrane;				IPR007007;	Ninjurin;
R0L5D0	Dehydrodolichyl diphosphate synthase (Fragment)	DHDDS						cytosol		molecular_function;catalytic activity;transferase activity;transferase activity, transferring alkyl or aryl (other than = methyl) groups;					IPR001441;IPR018520;	Decaprenyl diphosphate synthase-like;Di-trans-poly-cis-decaprenylcistransferase-like, conserved site;
F1NH05	Uncharacterized protein	Gga.54520			1.1374			nuclear		molecular_function;binding;protein binding;	occluding junction;apical junction complex;cell junction;cell-cell junction;cellular_component;tight junction;				IPR008145;IPR008144;IPR005417;IPR027417;IPR001452;IPR001478;IPR000906;IPR011511;	Guanylate kinase/L-type calcium channel beta subunit;Guanylate kinase-like;Tight junction protein ZO;P-loop containing nucleoside triphosphate hydrolase;SH3 domain;PDZ domain;ZU5 domain;Variant SH3 domain;
R4GLE1	Uncharacterized protein	ASNA1	1.103	1.147	1.1308	1.12693	0.0222534	cytosol		purine ribonucleotide binding;anion binding;ribonucleotide binding;small molecule binding;ion binding;ribonucleoside binding;purine ribonucleoside triphosphate binding;carbohydrate derivative binding;adenyl ribonucleotide binding;nucleoside phosphate binding;molecular_function;nucleotide binding;nucleoside binding;adenyl nucleotide binding;heterocyclic compound binding;binding;purine nucleoside b…					IPR027417;IPR025723;IPR016300;	P-loop containing nucleoside triphosphate hydrolase;Anion-transporting ATPase-like domain;Arsenical pump ATPase, ArsA/GET3;
E1BXY5	Uncharacterized protein	MIA3			1.0404			endoplasmic reticulum	single-organism transport;biological_process;cellular localization;cellular process;single-organism process;single-organism cellular process;transport;establishment of localization in cell;vesicle-mediated transport;establishment of localization;secretion by cell;secretion;localization;exocytosis;regulation of cellular process;regulation of biological process;biological regulation;negative regula…	molecular_function;binding;protein binding;	endoplasmic reticulum;nuclear outer membrane-endoplasmic reticulum membrane network;cell;cellular_component;endomembrane system;intracellular membrane-bounded organelle;endoplasmic reticulum part;intracellular;cytoplasmic part;cytoplasm;organelle;membrane;organelle membrane;intracellular organelle part;membrane-bounded organelle;cell part;intracellular organelle;intracellular part;membrane part;o…				IPR001452;IPR011511;	SH3 domain;Variant SH3 domain;
R0JBZ4	Coiled-coil domain-containing protein 47 (Fragment)	CCDC47	1.1313	1.13	1.1881	1.1498	0.0331751	endoplasmic reticulum							IPR012879;	Protein of unknown function DUF1682;
G1N6W1	Uncharacterized protein	RCJMB04_1			3.1478			cytosol	biological_process;transport;establishment of localization;localization;vesicle-mediated transport;	molecular_function;binding;protein binding;	cellular_component;membrane;	K08491	STX17:syntaxin 17;	SNARE interactions in vesicular transport ;	IPR010989;IPR000727;	t-SNARE;Target SNARE coiled-coil domain;
G1N6W4	Uncharacterized protein (Fragment)	VIM	1.0193	1.0005	1.0082	1.00933	0.0094511	cytosol	single-organism developmental process;cellular process;astrocyte differentiation;single-organism process;single-organism cellular process;cellular developmental process;multicellular organismal development;central nervous system development;anatomical structure development;cell differentiation;system development;nervous system development;gliogenesis;biological_process;developmental process;multi…	molecular_function;structural molecule activity;structural constituent of cytoskeleton;structural constituent of eye lens;	cytoskeletal part;cell;cellular_component;intracellular;protein complex;intracellular non-membrane-bounded organelle;organelle;macromolecular complex;non-membrane-bounded organelle;intracellular organelle part;cell part;intracellular organelle;intracellular part;intermediate filament cytoskeleton;organelle part;cytoskeleton;intermediate filament;cell leading edge;cell projection;cytoplasmic part;…	K07606	VIM:vimentin;VIM:vimentin;	Epstein-Barr virus infection ;MicroRNAs in cancer ;	IPR018039;IPR001664;	Intermediate filament protein, conserved site;Intermediate filament protein;
E1BXY4	Uncharacterized protein	LOC430067	0.74287					cytosol	biological_process;organelle organization;cellular process;single-organism process;single-organism cellular process;cellular component organization or biogenesis;cellular component organization;endosome organization;nitrogen compound metabolic process;purine nucleoside triphosphate catabolic process;purine nucleoside triphosphate metabolic process;nucleoside triphosphate catabolic process;ribonuc…	molecular_function;pyrophosphatase activity;nucleoside-triphosphatase activity;hydrolase activity, acting on acid anhydrides;hydrolase activity;catalytic activity;hydrolase activity, acting on acid anhydrides, in = phosphorus-containing anhydrides;GTPase activity;purine ribonucleotide binding;anion binding;ribonucleotide binding;small molecule binding;ion binding;ribonucleoside binding;purine rib…	intracellular;protein complex;cytoplasmic part;cytoplasm;membrane;macromolecular complex;coated membrane;cell part;cell;intracellular part;membrane part;cellular_component;membrane coat;	K01528	DNM:dynamin GTPase [EC:3.6.5.5];DNM:dynamin GTPase [EC:3.6.5.5];DNM:dynamin GTPase [EC:3.6.5.5];DNM:dynamin GTPase [EC:3.6.5.5];	Endocytosis ;Bacterial invasion of epithelial cells ;Synaptic vesicle cycle ;Endocrine and other factor-regulated calcium reabsorption ;	IPR011993;IPR022812;IPR027417;IPR030381;IPR020850;IPR019762;IPR003130;IPR000375;IPR001849;IPR001401;	Pleckstrin homology-like domain;Dynamin superfamily;P-loop containing nucleoside triphosphate hydrolase;Dynamin-type guanine nucleotide-binding (G) domain;GTPase effector domain, GED;Dynamin, GTPase region, conserved site;Dynamin GTPase effector;Dynamin central domain;Pleckstrin homology domain;Dynamin, GTPase domain;
P62207	Serine/threonine-protein phosphatase PP1-beta catalytic subunit	Anapl_08363			1.2044			cytosol	biological_process;cellular process;single-organism process;single-organism cellular process;cell cycle;cell division;cellular polysaccharide metabolic process;cellular carbohydrate metabolic process;polysaccharide metabolic process;cellular macromolecule metabolic process;carbohydrate metabolic process;generation of precursor metabolites and energy;cellular glucan metabolic process;energy reserv…	molecular_function;catalytic activity;hydrolase activity;binding;cation binding;ion binding;metal ion binding;phosphoric ester hydrolase activity;phosphatase activity;hydrolase activity, acting on ester bonds;phosphoprotein phosphatase activity;protein serine/threonine phosphatase activity;myosin phosphatase activity;myosin-light-chain-phosphatase activity;	intracellular;cell part;cell;intracellular part;cellular_component;cytoplasm;catalytic complex;nucleus;nucleoplasm part;nuclear lumen;membrane-enclosed lumen;methyltransferase complex;intracellular membrane-bounded organelle;protein complex;organelle lumen;histone methyltransferase complex;intracellular organelle lumen;organelle;macromolecular complex;nuclear part;membrane-bounded organelle;intra…	K06269	PPP1C:serine/threonine-protein phosphatase PP1 catalytic subunit [EC:3.1.3.16];PPP1C:serine/threonine-protein phosphatase PP1 catalytic subunit [EC:3.1.3.16];PPP1C:serine/threonine-protein phosphatase PP1 catalytic subunit [EC:3.1.3.16];PPP1C:serine/threonine-protein phosphatase PP1 catalytic subunit [EC:3.1.3.16];PPP1C:serine/threonine-protein phosphatase PP1 catalytic subunit [EC:3.1.3.16];PPP1…	Proteoglycans in cancer ;cAMP signaling pathway ;Focal adhesion ;Regulation of actin cytoskeleton ;Herpes simplex infection ;Hippo signaling pathway ;cGMP-PKG signaling pathway ;Oxytocin signaling pathway ;Adrenergic signaling in cardiomyocytes ;Platelet activation ;Insulin signaling pathway ;Alcoholism ;Dopaminergic synapse ;Vascular smooth muscle contraction ;Oocyte meiosis ;Insulin resistance …	IPR006186;IPR029052;IPR004843;	Serine/threonine-specific protein phosphatase/bis(5-nucleosyl)-tetraphosphatase;Metallo-dependent phosphatase-like;Calcineurin-like phosphoesterase domain, apaH type;
G1NHY8	Uncharacterized protein	COX6C	0.8641	0.89544	0.86881	0.876117	0.0168994	mitochondria		transporter activity;ion transmembrane transporter activity;hydrogen ion transmembrane transporter activity;transmembrane transporter activity;monovalent inorganic cation transmembrane transporter activity;cation transmembrane transporter activity;catalytic activity;heme-copper terminal oxidase activity;molecular_function;inorganic cation transmembrane transporter activity;substrate-specific tran…	organelle envelope;mitochondrial membrane;cell;mitochondrial envelope;cellular_component;intracellular membrane-bounded organelle;envelope;mitochondrion;intracellular;cytoplasmic part;cytoplasm;membrane;organelle;organelle inner membrane;organelle membrane;mitochondrial part;membrane-bounded organelle;intracellular organelle part;cell part;intracellular organelle;intracellular part;organelle part…	K02268	COX6C:cytochrome c oxidase subunit 6c;COX6C:cytochrome c oxidase subunit 6c;COX6C:cytochrome c oxidase subunit 6c;COX6C:cytochrome c oxidase subunit 6c;COX6C:cytochrome c oxidase subunit 6c;COX6C:cytochrome c oxidase subunit 6c;COX6C:cytochrome c oxidase subunit 6c;	Metabolic pathways ;Huntington's disease ;Alzheimer's disease ;Parkinson's disease ;Non-alcoholic fatty liver disease (NAFLD) ;Oxidative phosphorylation ;Cardiac muscle contraction ;	IPR004204;	Cytochrome c oxidase subunit 6C;
Q5ZIZ7	Uncharacterized protein	DNAJA2	0.83197	0.84205	0.76711	0.81371	0.0406703	cytosol	biological_process;cellular process;cellular macromolecule metabolic process;metabolic process;organic substance metabolic process;cellular protein metabolic process;protein metabolic process;macromolecule metabolic process;cellular metabolic process;primary metabolic process;protein folding;response to temperature stimulus;response to abiotic stimulus;response to stress;response to stimulus;resp…	purine ribonucleotide binding;anion binding;ribonucleotide binding;small molecule binding;ion binding;ribonucleoside binding;purine ribonucleoside triphosphate binding;carbohydrate derivative binding;adenyl ribonucleotide binding;nucleoside phosphate binding;molecular_function;nucleotide binding;nucleoside binding;adenyl nucleotide binding;heterocyclic compound binding;binding;purine nucleoside b…		K09503	DNAJA2:DnaJ homolog subfamily A member 2;	Protein processing in endoplasmic reticulum ;	IPR018253;IPR001305;IPR001623;IPR002939;IPR012724;IPR008971;	DnaJ domain, conserved site;Heat shock protein DnaJ, cysteine-rich domain;DnaJ domain;Chaperone DnaJ, C-terminal;Chaperone DnaJ;HSP40/DnaJ peptide-binding;
U3I8L8	Uncharacterized protein	PDLIM5	1.2509	1.286	1.3021	1.27967	0.026181	nuclear		molecular_function;binding;cation binding;ion binding;transition metal ion binding;metal ion binding;zinc ion binding;					IPR001781;	Zinc finger, LIM-type;
R0K870	NADH dehydrogenase [ubiquinone] 1 alpha subcomplex subunit 9, mitochondrial (Fragment)	NDUFA9	0.837	0.80148	0.7455	0.79466	0.0461297	mitochondria				K03953	NDUFA9:NADH dehydrogenase (ubiquinone) 1 alpha subcomplex subunit 9;NDUFA9:NADH dehydrogenase (ubiquinone) 1 alpha subcomplex subunit 9;NDUFA9:NADH dehydrogenase (ubiquinone) 1 alpha subcomplex subunit 9;NDUFA9:NADH dehydrogenase (ubiquinone) 1 alpha subcomplex subunit 9;NDUFA9:NADH dehydrogenase (ubiquinone) 1 alpha subcomplex subunit 9;NDUFA9:NADH dehydrogenase (ubiquinone) 1 alpha subcomplex s…	Metabolic pathways ;Huntington's disease ;Alzheimer's disease ;Parkinson's disease ;Non-alcoholic fatty liver disease (NAFLD) ;Oxidative phosphorylation ;	IPR016040;	NAD(P)-binding domain;
U3IHR4	Uncharacterized protein	Anapl_05516	1.2213	1.2138	1.2712	1.23543	0.031201	nuclear							IPR000938;	CAP Gly-rich domain;
R0LQ01	LYR motif-containing protein 4 (Fragment)	LYRM4	0.87064	0.92572	0.95193	0.916097	0.0414906	cytosol							IPR008011;	Complex 1 LYR protein;
R0M207	Putative rRNA-processing protein EBP2 (Fragment)	EBNA1BP2	0.95627	0.88268	0.97573	0.938227	0.049079	nuclear							IPR008610;	Eukaryotic rRNA processing;
F6SKR2	Uncharacterized protein (Fragment)	RCJMB04_1l21	0.19527	0.6646			0.331866	cytosol	nitrogen compound metabolic process;organic substance biosynthetic process;cellular aromatic compound metabolic process;nucleoside biosynthetic process;purine ribonucleoside biosynthetic process;small molecule metabolic process;cellular metabolic compound salvage;purine ribonucleoside metabolic process;cellular nitrogen compound metabolic process;single-organism metabolic process;purine-containin…	molecular_function;kinase activity;catalytic activity;nucleoside kinase activity;transferase activity;transferase activity, transferring phosphorus-containing groups;nucleobase-containing compound kinase activity;adenosine kinase activity;phosphotransferase activity, alcohol group as acceptor;		K00856	E2.7.1.20:adenosine kinase [EC:2.7.1.20];E2.7.1.20:adenosine kinase [EC:2.7.1.20];	Metabolic pathways ;Purine metabolism ;	IPR011611;IPR029056;IPR001805;IPR002173;	Carbohydrate kinase PfkB;Ribokinase-like;Adenosine kinase;Carbohydrate/puine kinase, PfkB, conserved site;
U3IY14	Uncharacterized protein	TAPBPL			1.0628			nuclear		molecular_function;binding;protein binding;					IPR007110;IPR003599;IPR003598;IPR003597;IPR003006;IPR013106;IPR013783;	Immunoglobulin-like domain;Immunoglobulin subtype;Immunoglobulin subtype 2;Immunoglobulin C1-set;Immunoglobulin/major histocompatibility complex, conserved site;Immunoglobulin V-set domain;Immunoglobulin-like fold;
U3I8L3	Uncharacterized protein	RPL27A	1.4249	1.4693	1.4818	1.45867	0.0299032	cytosol	gene expression;organic substance biosynthetic process;biosynthetic process;macromolecule biosynthetic process;cellular macromolecule metabolic process;cellular process;biological_process;cellular macromolecule biosynthetic process;metabolic process;organic substance metabolic process;cellular biosynthetic process;cellular protein metabolic process;macromolecule metabolic process;cellular metabol…	molecular_function;structural molecule activity;structural constituent of ribosome;	cell part;cell;cellular_component;intracellular;cytoplasmic part;cytoplasm;intracellular non-membrane-bounded organelle;organelle;macromolecular complex;non-membrane-bounded organelle;ribonucleoprotein complex;intracellular organelle;intracellular part;ribosome;	K02900	RP-L27Ae:large subunit ribosomal protein L27Ae;	Ribosome ;	IPR021131;IPR001196;	Ribosomal protein L18e/L15P;Ribosomal protein L15, conserved site;
U3IXP3	Uncharacterized protein	Gga.53230		1.0726	1.1765		0.0734684	mitochondria	cellular process;cellular macromolecule metabolic process;phosphate-containing compound metabolic process;phosphorus metabolic process;biological_process;dephosphorylation;metabolic process;macromolecule modification;organic substance metabolic process;cellular protein metabolic process;protein modification process;protein metabolic process;cellular metabolic process;cellular protein modification…	molecular_function;phosphoric ester hydrolase activity;phosphatase activity;hydrolase activity;hydrolase activity, acting on ester bonds;phosphoprotein phosphatase activity;catalytic activity;protein tyrosine phosphatase activity;					IPR000387;IPR000242;IPR029021;IPR003595;IPR016130;	Protein-tyrosine/Dual specificity phosphatase;Protein-tyrosine phosphatase, receptor/non-receptor type;Protein-tyrosine phosphatase-like;Protein-tyrosine phosphatase, catalytic;Protein-tyrosine phosphatase, active site;
U3IY16	Uncharacterized protein	ABHD14B		0.63999	0.80817		0.118921	cytosol,nuclear							IPR029058;	Alpha/Beta hydrolase fold;
G1N6V8	Uncharacterized protein	Anapl_00970	1.2467	1.2035	1.215	1.22173	0.0223733	cytosol	gene expression;organic substance biosynthetic process;biosynthetic process;macromolecule biosynthetic process;cellular macromolecule metabolic process;cellular process;biological_process;cellular macromolecule biosynthetic process;metabolic process;organic substance metabolic process;cellular biosynthetic process;cellular protein metabolic process;macromolecule metabolic process;cellular metabol…	molecular_function;structural molecule activity;structural constituent of ribosome;	cell;cellular_component;intracellular;cytoplasmic part;cytoplasm;intracellular non-membrane-bounded organelle;organelle;macromolecular complex;non-membrane-bounded organelle;ribonucleoprotein complex;cell part;intracellular organelle;intracellular part;ribosome;small ribosomal subunit;ribosomal subunit;cytosol;cytosolic part;cytosolic ribosome;intracellular organelle part;organelle part;cytosolic…	K02957	RP-S15Ae:small subunit ribosomal protein S15Ae;	Ribosome ;	IPR000630;	Ribosomal protein S8;
U3IXP5	Uncharacterized protein	Anapl_15539	1.0221	1.0499	1.0689	1.04697	0.0235375	cytosol	biological_process;single-organism metabolic process;metabolic process;oxidation-reduction process;	molecular_function;oxidoreductase activity;catalytic activity;oxidoreductase activity, acting on the CH-CH group of donors;acyl-CoA dehydrogenase activity;nucleoside phosphate binding;coenzyme binding;cofactor binding;nucleotide binding;anion binding;heterocyclic compound binding;binding;small molecule binding;ion binding;organic cyclic compound binding;flavin adenine dinucleotide binding;		K11538	ACAD8:isobutyryl-CoA dehydrogenase [EC:1.3.99.-];ACAD8:isobutyryl-CoA dehydrogenase [EC:1.3.99.-];	Metabolic pathways ;Valine, leucine and isoleucine degradation ;	IPR013786;IPR009075;IPR009100;IPR006091;IPR006089;	Acyl-CoA dehydrogenase/oxidase, N-terminal;Acyl-CoA dehydrogenase/oxidase C-terminal;Acyl-CoA dehydrogenase/oxidase, N-terminal and middle domain;Acyl-CoA oxidase/dehydrogenase, central domain;Acyl-CoA dehydrogenase, conserved site;
G1MV79	Uncharacterized protein (Fragment)	NAA15	1.0411					nuclear	cellular macromolecule metabolic process;cellular process;biological_process;protein acylation;metabolic process;macromolecule modification;organic substance metabolic process;cellular protein metabolic process;protein acetylation;protein modification process;N-terminal protein amino acid modification;cellular protein modification process;cellular metabolic process;macromolecule metabolic process…	molecular_function;binding;protein binding;transferase activity, transferring acyl groups other than = amino-acyl groups;transferase activity, transferring acyl groups;N-acyltransferase activity;acetyltransferase activity;catalytic activity;transferase activity;N-acetyltransferase activity;ribonucleoprotein complex binding;ribosome binding;	intracellular;cell part;cell;intracellular part;cellular_component;cytoplasm;protein complex;macromolecular complex;transcription factor complex;				IPR021183;IPR013026;IPR013105;IPR011990;IPR019734;	N-terminal acetyltransferase A, auxiliary subunit;Tetratricopeptide repeat-containing domain;Tetratricopeptide TPR2;Tetratricopeptide-like helical domain;Tetratricopeptide repeat;
U3J9P1	Uncharacterized protein	DMD	0.8812	0.82487	0.79572	0.83393	0.0434542	cytosol,nuclear		molecular_function;binding;protein binding;cation binding;ion binding;transition metal ion binding;metal ion binding;zinc ion binding;		K10366	DMD:dystrophin;DMD:dystrophin;DMD:dystrophin;DMD:dystrophin;	Dilated cardiomyopathy ;Hypertrophic cardiomyopathy (HCM) ;Arrhythmogenic right ventricular cardiomyopathy (ARVC) ;Viral myocarditis ;	IPR002017;IPR018159;IPR001202;IPR015153;IPR015154;IPR000433;IPR011992;	Spectrin repeat;Spectrin/alpha-actinin;WW domain;EF-hand domain, type 1;EF-hand domain, type 2;Zinc finger, ZZ-type;EF-hand domain pair;
R4GLF4	Uncharacterized protein	SLC12A9			1.0182			plasma membrane	biological_process;establishment of localization;localization;transport;single-organism transport;cellular process;single-organism process;single-organism cellular process;transmembrane transport;		cellular_component;membrane;				IPR004841;	Amino acid permease/ SLC12A domain;
R0L5C3	Putative splicing factor, arginine/serine-rich 14 (Fragment)	SUGP2	1.0835					nuclear	nitrogen compound metabolic process;gene expression;cellular aromatic compound metabolic process;RNA metabolic process;cellular macromolecule metabolic process;nucleic acid metabolic process;cellular process;cellular nitrogen compound metabolic process;biological_process;nucleobase-containing compound metabolic process;organic cyclic compound metabolic process;metabolic process;organic substance …	molecular_function;binding;heterocyclic compound binding;organic cyclic compound binding;nucleic acid binding;RNA binding;					IPR000467;IPR000061;	G-patch domain;SWAP/Surp;
R0L5C5	Inorganic pyrophosphatase 2, mitochondrial (Fragment)	PPA2	0.97166	0.98168	0.91914	0.957493	0.0335907	cytosol	biological_process;cellular process;metabolic process;cellular metabolic process;phosphorus metabolic process;phosphate-containing compound metabolic process;	molecular_function;binding;cation binding;ion binding;metal ion binding;magnesium ion binding;pyrophosphatase activity;hydrolase activity, acting on acid anhydrides;hydrolase activity;catalytic activity;hydrolase activity, acting on acid anhydrides, in = phosphorus-containing anhydrides;inorganic diphosphatase activity;	intracellular;cell part;cell;intracellular part;cellular_component;cytoplasm;				IPR008162;	Inorganic pyrophosphatase;
U3II25	Uncharacterized protein	WBP2NL		0.78917	0.74123		0.0338987	cytosol							IPR018826;IPR011993;IPR004182;	WW-domain-binding protein;Pleckstrin homology-like domain;GRAM domain;
R0K8G5	Palmitoyl-protein thioesterase 1	PPT1	1.1162	1.0502	1.0525	1.07297	0.0374588	extracellular							IPR029058;IPR002472;	Alpha/Beta hydrolase fold;Palmitoyl protein thioesterase;
U3IHR9	Uncharacterized protein	Anapl_06609						cytosol		molecular_function;binding;protein binding;					IPR016024;IPR021133;IPR011989;IPR000357;	Armadillo-type fold;HEAT, type 2;Armadillo-like helical;HEAT;
U3I8Y3	Uncharacterized protein	VAMP4	1.1887	1.1471	1.2762	1.204	0.0658959	cytosol	biological_process;transport;establishment of localization;localization;vesicle-mediated transport;		membrane;intrinsic to membrane;cellular_component;membrane part;integral to membrane;	K08513	VAMP4:vesicle-associated membrane protein 4;	SNARE interactions in vesicular transport ;	IPR001388;	Synaptobrevin;
U3II36	Uncharacterized protein	numb	1.4209		1.4711		0.0354968	nuclear		molecular_function;binding;protein binding;		K06057	NUMBL:numb;	Notch signaling pathway ;	IPR006020;IPR011993;IPR010449;	PTB/PI domain;Pleckstrin homology-like domain;NUMB domain;
G1N7F6	Uncharacterized protein (Fragment)	LOC100540535	1.0974		1.1385		0.0290621	mitochondria	gene expression;organic substance biosynthetic process;biosynthetic process;macromolecule biosynthetic process;cellular macromolecule metabolic process;cellular process;biological_process;cellular macromolecule biosynthetic process;metabolic process;organic substance metabolic process;cellular biosynthetic process;cellular protein metabolic process;macromolecule metabolic process;cellular metabol…	molecular_function;structural molecule activity;structural constituent of ribosome;nucleoside phosphate binding;binding;heterocyclic compound binding;small molecule binding;organic cyclic compound binding;nucleotide binding;	cell part;cell;cellular_component;intracellular;cytoplasmic part;cytoplasm;intracellular non-membrane-bounded organelle;organelle;macromolecular complex;non-membrane-bounded organelle;ribonucleoprotein complex;intracellular organelle;intracellular part;ribosome;membrane-bounded organelle;intracellular membrane-bounded organelle;mitochondrion;	K02892	RP-L23:large subunit ribosomal protein L23;	Ribosome ;	IPR013025;IPR012677;IPR012678;	Ribosomal protein L25/L23;Nucleotide-binding alpha-beta plait domain;Ribosomal protein L23/L15e core domain;
U3I074	Uncharacterized protein	NDUFV3	0.83521	0.7858	0.81377	0.811593	0.0247768	cytosol
P09426	Histone H1	>sp|P09426|H1_ANAPL	1.0402		1.1019		0.0436285	nuclear	nitrogen compound metabolic process;chromosome organization;cellular aromatic compound metabolic process;protein-DNA complex subunit organization;nucleic acid metabolic process;cellular macromolecule metabolic process;protein complex subunit organization;single-organism cellular process;cellular component biogenesis;chromatin organization;protein complex biogenesis;DNA packaging;macromolecular co…	molecular_function;binding;heterocyclic compound binding;organic cyclic compound binding;nucleic acid binding;DNA binding;	chromosome;cell;cellular_component;intracellular;protein complex;intracellular non-membrane-bounded organelle;organelle;DNA bending complex;protein-DNA complex;non-membrane-bounded organelle;macromolecular complex;intracellular organelle part;cell part;chromosomal part;intracellular organelle;intracellular part;organelle part;chromatin;DNA packaging complex;nucleosome;membrane-bounded organelle;i…				IPR011991;IPR005818;IPR005819;	Winged helix-turn-helix DNA-binding domain;Linker histone H1/H5, domain H15;Histone H5;
U3J9S1	Proteasome subunit alpha type	PSMA4		0.95162	0.95205		0.000304056	mitochondria	cellular macromolecule catabolic process;organic substance catabolic process;cellular macromolecule metabolic process;cellular process;catabolic process;macromolecule catabolic process;modification-dependent macromolecule catabolic process;protein catabolic process;biological_process;modification-dependent protein catabolic process;proteolysis involved in cellular protein catabolic process;metabo…	peptidase activity, acting on L-amino acid peptides;molecular_function;hydrolase activity;peptidase activity;catalytic activity;endopeptidase activity;threonine-type peptidase activity;threonine-type endopeptidase activity;	intracellular;protein complex;proteasome complex;proteasome core complex;macromolecular complex;cell part;cell;intracellular part;cellular_component;proteasome core complex, alpha-subunit complex;	K02728	PSMA4:20S proteasome subunit alpha 3 [EC:3.4.25.1];	Proteasome ;	IPR023332;IPR001353;IPR000426;IPR016050;IPR029055;	Proteasome A-type subunit;Proteasome, subunit alpha/beta;Proteasome alpha-subunit, N-terminal domain;Proteasome beta-type subunit, conserved site;Nucleophile aminohydrolases, N-terminal;
F1NYW0	Tyrosine-protein phosphatase non-receptor type	PTPN2	1.3133	1.3245	1.1942	1.27733	0.072213	nuclear	cellular process;cellular macromolecule metabolic process;phosphate-containing compound metabolic process;phosphorus metabolic process;biological_process;dephosphorylation;metabolic process;macromolecule modification;organic substance metabolic process;cellular protein metabolic process;protein modification process;protein metabolic process;cellular metabolic process;cellular protein modification…	molecular_function;phosphoric ester hydrolase activity;phosphatase activity;hydrolase activity;hydrolase activity, acting on ester bonds;phosphoprotein phosphatase activity;catalytic activity;protein tyrosine phosphatase activity;	intracellular;cytoplasmic part;cytoplasm;organelle;membrane-bounded organelle;cell part;cell;intracellular organelle;intracellular part;cellular_component;intracellular membrane-bounded organelle;endoplasmic reticulum;				IPR003595;IPR016130;IPR029021;IPR000242;IPR000387;	Protein-tyrosine phosphatase, catalytic;Protein-tyrosine phosphatase, active site;Protein-tyrosine phosphatase-like;Protein-tyrosine phosphatase, receptor/non-receptor type;Protein-tyrosine/Dual specificity phosphatase;
R0L5J9	Serine protease 23 (Fragment)	P	0.71453	0.52113	0.77721		0.133485	extracellular	biological_process;metabolic process;organic substance metabolic process;macromolecule metabolic process;protein metabolic process;primary metabolic process;proteolysis;	molecular_function;catalytic activity;peptidase activity, acting on L-amino acid peptides;endopeptidase activity;hydrolase activity;serine-type peptidase activity;peptidase activity;serine hydrolase activity;serine-type endopeptidase activity;					IPR001254;IPR018114;IPR009003;	Peptidase S1;Peptidase S1, trypsin family, active site;Trypsin-like cysteine/serine peptidase domain;
U3IY40	Uncharacterized protein	ABCC4	1.0632	0.88632	0.90964	0.953053	0.0960998	plasma membrane	biological_process;establishment of localization;localization;transport;single-organism transport;cellular process;single-organism process;single-organism cellular process;transmembrane transport;	purine ribonucleotide binding;anion binding;ribonucleotide binding;small molecule binding;ion binding;ribonucleoside binding;purine ribonucleoside triphosphate binding;carbohydrate derivative binding;adenyl ribonucleotide binding;nucleoside phosphate binding;molecular_function;nucleotide binding;nucleoside binding;adenyl nucleotide binding;heterocyclic compound binding;binding;purine nucleoside b…	membrane;intrinsic to membrane;cellular_component;membrane part;integral to membrane;	K05673	ABCC4:ATP-binding cassette, subfamily C (CFTR/MRP), member 4;ABCC4:ATP-binding cassette, subfamily C (CFTR/MRP), member 4;ABCC4:ATP-binding cassette, subfamily C (CFTR/MRP), member 4;	cAMP signaling pathway ;Bile secretion ;ABC transporters ;	IPR027417;IPR011527;IPR017871;IPR003439;IPR003593;	P-loop containing nucleoside triphosphate hydrolase;ABC transporter type 1, transmembrane domain;ABC transporter, conserved site;ABC transporter-like;AAA+ ATPase domain;
R0JC55	Protein S100 (Fragment)	S100A11			0.60904			cytosol		molecular_function;binding;cation binding;ion binding;metal ion binding;calcium ion binding;					IPR013787;IPR011992;IPR018247;IPR001751;IPR002048;	S100/CaBP-9k-type, calcium binding, subdomain;EF-hand domain pair;EF-Hand 1, calcium-binding site;S100/Calbindin-D9k, conserved site;EF-hand domain;
R0K8G0	Adenylate kinase isoenzyme 2, mitochondrial	Anapl_06044		1.0788				cytosol	nitrogen compound metabolic process;cellular nitrogen compound metabolic process;biological_process;cellular aromatic compound metabolic process;organic cyclic compound metabolic process;cellular process;metabolic process;organic substance metabolic process;cellular metabolic process;primary metabolic process;heterocycle metabolic process;nucleobase-containing compound metabolic process;	molecular_function;kinase activity;phosphotransferase activity, phosphate group as acceptor;nucleotide kinase activity;catalytic activity;transferase activity;transferase activity, transferring phosphorus-containing groups;nucleobase-containing compound kinase activity;adenylate kinase activity;purine ribonucleotide binding;anion binding;ribonucleotide binding;small molecule binding;ion binding;r…		K00939	adk:adenylate kinase [EC:2.7.4.3];adk:adenylate kinase [EC:2.7.4.3];adk:adenylate kinase [EC:2.7.4.3];adk:adenylate kinase [EC:2.7.4.3];	Metabolic pathways ;Biosynthesis of secondary metabolites ;Biosynthesis of antibiotics ;Purine metabolism ;	IPR027417;IPR000850;IPR006259;IPR007862;	P-loop containing nucleoside triphosphate hydrolase;Adenylate kinase/UMP-CMP kinase;Adenylate kinase subfamily;Adenylate kinase, active site lid domain;
U3IXS2	Uncharacterized protein	TTC3	0.65531	0.72074	0.68554		0.0327464	nuclear		molecular_function;binding;protein binding;cation binding;ion binding;transition metal ion binding;metal ion binding;zinc ion binding;					IPR001841;IPR001440;IPR019734;IPR013026;IPR013083;IPR011990;	Zinc finger, RING-type;Tetratricopeptide TPR1;Tetratricopeptide repeat;Tetratricopeptide repeat-containing domain;Zinc finger, RING/FYVE/PHD-type;Tetratricopeptide-like helical domain;
R0JBT4	RING finger protein 213 (Fragment)	RNF213	3.6858	3.929	6.48	4.69827	1.54781	plasma membrane		purine ribonucleotide binding;anion binding;ribonucleotide binding;small molecule binding;ion binding;ribonucleoside binding;purine ribonucleoside triphosphate binding;carbohydrate derivative binding;adenyl ribonucleotide binding;nucleoside phosphate binding;molecular_function;nucleotide binding;nucleoside binding;adenyl nucleotide binding;heterocyclic compound binding;binding;purine nucleoside b…					IPR003959;IPR003593;IPR017907;IPR001841;IPR013083;IPR027417;	ATPase, AAA-type, core;AAA+ ATPase domain;Zinc finger, RING-type, conserved site;Zinc finger, RING-type;Zinc finger, RING/FYVE/PHD-type;P-loop containing nucleoside triphosphate hydrolase;
U3IXS5	Uncharacterized protein	TRIM35		1.0703				nuclear		molecular_function;binding;cation binding;ion binding;transition metal ion binding;metal ion binding;zinc ion binding;protein binding;	cell part;cell;cellular_component;intracellular;				IPR006574;IPR013320;IPR013083;IPR001841;IPR001870;IPR003877;IPR003879;IPR017907;IPR000315;	SPRY-associated;Concanavalin A-like lectin/glucanase domain;Zinc finger, RING/FYVE/PHD-type;Zinc finger, RING-type;B30.2/SPRY domain;SPRY domain;Butyrophylin-like;Zinc finger, RING-type, conserved site;Zinc finger, B-box;
Q6KDZ1	Basement membrane-specific heparan sulfate proteoglycan core protein	HSPG	1.1427	1.1289	1.1518	1.14113	0.0115301	extracellular		molecular_function;binding;protein binding;cation binding;ion binding;metal ion binding;calcium ion binding;		K06255	HSPG2:heparan sulfate proteoglycan 2 (perlecan);HSPG2:heparan sulfate proteoglycan 2 (perlecan);HSPG2:heparan sulfate proteoglycan 2 (perlecan);	Proteoglycans in cancer ;Hepatitis B ;ECM-receptor interaction ;	IPR002172;IPR002049;IPR001881;IPR001791;IPR018031;IPR003598;IPR003599;IPR013783;IPR013320;IPR013106;IPR013032;IPR013098;IPR000742;IPR000082;IPR000034;IPR023415;IPR007110;	Low-density lipoprotein (LDL) receptor class A repeat;EGF-like, laminin;EGF-like calcium-binding domain;Laminin G domain;Laminin B, subgroup;Immunoglobulin subtype 2;Immunoglobulin subtype;Immunoglobulin-like fold;Concanavalin A-like lectin/glucanase domain;Immunoglobulin V-set domain;EGF-like, conserved site;Immunoglobulin I-set;Epidermal growth factor-like domain;SEA domain;Laminin B type IV;Lo…
U3IXS7	Uncharacterized protein	LO			0.184			cytosol	biological_process;cellular process;metabolic process;phosphate-containing compound metabolic process;cellular metabolic process;phosphorus metabolic process;dephosphorylation;cellular macromolecule metabolic process;macromolecule modification;organic substance metabolic process;cellular protein metabolic process;protein modification process;protein metabolic process;cellular protein modification…	molecular_function;phosphoric ester hydrolase activity;phosphatase activity;hydrolase activity;hydrolase activity, acting on ester bonds;phosphoprotein phosphatase activity;catalytic activity;protein tyrosine phosphatase activity;binding;protein binding;					IPR013783;IPR000387;IPR000242;IPR016130;IPR003595;IPR003961;IPR029021;	Immunoglobulin-like fold;Protein-tyrosine/Dual specificity phosphatase;Protein-tyrosine phosphatase, receptor/non-receptor type;Protein-tyrosine phosphatase, active site;Protein-tyrosine phosphatase, catalytic;Fibronectin type III;Protein-tyrosine phosphatase-like;
R0L5J2	Uncharacterized protein (Fragment)	ZADH2	1.0105	1.0166	1.0569	1.028	0.0252133	cytosol	biological_process;single-organism metabolic process;metabolic process;oxidation-reduction process;	molecular_function;catalytic activity;oxidoreductase activity;binding;cation binding;ion binding;transition metal ion binding;metal ion binding;zinc ion binding;					IPR016040;IPR013154;IPR013149;IPR002364;IPR011032;IPR020843;	NAD(P)-binding domain;Alcohol dehydrogenase GroES-like;Alcohol dehydrogenase, C-terminal;Quinone oxidoreductase/zeta-crystallin, conserved site;GroES (chaperonin 10)-like;Polyketide synthase, enoylreductase domain;
Q5ZJA1	Uncharacterized protein	COPS7A		0.85462	0.77122		0.0589727	cytosol		molecular_function;binding;protein binding;					IPR000717;	Proteasome component (PCI) domain;
R0M1H1	ATP-dependent RNA helicase DDX1 (Fragment)	DDX1	1.1675	1.1674	1.1819	1.17227	0.00834286	cytosol		molecular_function;binding;protein binding;heterocyclic compound binding;organic cyclic compound binding;nucleic acid binding;purine ribonucleotide binding;anion binding;ribonucleotide binding;small molecule binding;ion binding;ribonucleoside binding;purine ribonucleoside triphosphate binding;carbohydrate derivative binding;adenyl ribonucleotide binding;nucleoside phosphate binding;nucleotide bin…					IPR013320;IPR001870;IPR001650;IPR014001;IPR003877;IPR027417;IPR011545;	Concanavalin A-like lectin/glucanase domain;B30.2/SPRY domain;Helicase, C-terminal;Helicase superfamily 1/2, ATP-binding domain;SPRY domain;P-loop containing nucleoside triphosphate hydrolase;DEAD/DEAH box helicase domain;
Q5ZJA5	Uncharacterized protein	SRPRB			1.0478			extracellular	cellular response to stimulus;cellular process;single-organism process;signaling;single-organism cellular process;biological regulation;intracellular signal transduction;signal transduction;biological_process;cell communication;regulation of cellular process;regulation of biological process;single organism signaling;response to stimulus;small GTPase mediated signal transduction;	purine ribonucleotide binding;anion binding;ribonucleotide binding;small molecule binding;ion binding;ribonucleoside binding;purine ribonucleoside triphosphate binding;carbohydrate derivative binding;nucleoside phosphate binding;molecular_function;guanyl nucleotide binding;nucleotide binding;nucleoside binding;heterocyclic compound binding;binding;purine nucleoside binding;guanyl ribonucleotide b…	cell part;cell;cellular_component;intracellular;	K12272	SRPRB:signal recognition particle receptor subunit beta;	Protein export ;	IPR024156;IPR027417;IPR019009;	Small GTPase superfamily, ARF type;P-loop containing nucleoside triphosphate hydrolase;Signal recognition particle receptor, beta subunit;
R0LEK8	rRNA-processing protein FCF1-like protein (Fragment)	FCF1		1.2242	1.3595		0.0956715	cytosol			intracellular;macromolecular complex;ribonucleoprotein complex;cell part;cell;preribosome;intracellular part;cellular_component;small-subunit processome;				IPR002716;IPR029060;IPR006984;	PIN domain;PIN domain-like;rRNA-processing protein Fcf1/Utp23;
G1N7G2	Uncharacterized protein	CIRH1A	1.2298	1.1911	1.1751	1.19867	0.0281241	nuclear	regulation of gene expression;gene expression;nitrogen compound metabolic process;organic substance biosynthetic process;cellular aromatic compound metabolic process;regulation of nitrogen compound metabolic process;regulation of RNA metabolic process;nucleic acid metabolic process;cellular macromolecule metabolic process;regulation of metabolic process;regulation of primary metabolic process;reg…	molecular_function;binding;protein binding;	cell;nucleus;cellular_component;nuclear lumen;membrane-enclosed lumen;intracellular membrane-bounded organelle;intracellular;intracellular organelle lumen;organelle lumen;intracellular non-membrane-bounded organelle;organelle;non-membrane-bounded organelle;nuclear part;membrane-bounded organelle;intracellular organelle part;cell part;intracellular organelle;intracellular part;organelle part;nucle…	K14548	UTP4:U3 small nucleolar RNA-associated protein 4;	Ribosome biogenesis in eukaryotes ;	IPR017986;IPR015943;IPR001680;	WD40-repeat-containing domain;WD40/YVTN repeat-like-containing domain;WD40 repeat;
Q5ZJA7	Uncharacterized protein	OGDH	1.0698	1.0552	1.0428	1.05593	0.0135149	mitochondria	aerobic respiration;biological_process;cellular respiration;single-organism metabolic process;cellular process;metabolic process;generation of precursor metabolites and energy;cellular metabolic process;energy derivation by oxidation of organic compounds;primary metabolic process;oxidation-reduction process;tricarboxylic acid cycle;	molecular_function;oxidoreductase activity, acting on the aldehyde or oxo group of = donors;oxidoreductase activity;oxidoreductase activity, acting on the aldehyde or oxo group of = donors, disulfide as acceptor;catalytic activity;oxoglutarate dehydrogenase (succinyl-transferring) activity;coenzyme binding;cofactor binding;anion binding;cation binding;heterocyclic compound binding;binding;sulfur …		K00164	OGDH:2-oxoglutarate dehydrogenase E1 component [EC:1.2.4.2];OGDH:2-oxoglutarate dehydrogenase E1 component [EC:1.2.4.2];OGDH:2-oxoglutarate dehydrogenase E1 component [EC:1.2.4.2];OGDH:2-oxoglutarate dehydrogenase E1 component [EC:1.2.4.2];OGDH:2-oxoglutarate dehydrogenase E1 component [EC:1.2.4.2];OGDH:2-oxoglutarate dehydrogenase E1 component [EC:1.2.4.2];OGDH:2-oxoglutarate dehydrogenase E1 co…	Metabolic pathways ;Biosynthesis of secondary metabolites ;Biosynthesis of antibiotics ;Microbial metabolism in diverse environments ;Carbon metabolism ;Lysine degradation ;Tryptophan metabolism ;Citrate cycle (TCA cycle) ;	IPR005475;IPR029061;IPR001017;IPR011603;	Transketolase-like, pyrimidine-binding domain;Thiamin diphosphate-binding fold;Dehydrogenase, E1 component;2-oxoglutarate dehydrogenase E1 component;
R0L5I6	Nuclear pore complex protein Nup133 (Fragment)	NUP133	1.1054	1.0568	1.0519	1.07137	0.0295754	mitochondria		molecular_function;binding;protein binding;		K14300	NUP133:nuclear pore complex protein Nup133;	RNA transport ;	IPR007187;IPR014908;IPR015943;	Nucleoporin, Nup133/Nup155-like, C-terminal;Nucleoporin, Nup133/Nup155-like, N-terminal;WD40/YVTN repeat-like-containing domain;
R0L5I5	Dolichyl-diphosphooligosaccharide--protein glycosyltransferase 48 kDa subunit (Fragment)	Anapl_13061	1.0105	1.0462	1.0207	1.0258	0.0183883	cytosol	organic substance biosynthetic process;glycosylation;cellular macromolecule metabolic process;peptidyl-asparagine modification;glycoprotein metabolic process;glycoprotein biosynthetic process;cellular macromolecule biosynthetic process;peptidyl-amino acid modification;macromolecule metabolic process;cellular metabolic process;primary metabolic process;biosynthetic process;carbohydrate metabolic p…	oligosaccharyl transferase activity;molecular_function;transferase activity, transferring hexosyl groups;transferase activity, transferring glycosyl groups;catalytic activity;transferase activity;dolichyl-diphosphooligosaccharide-protein glycotransferase = activity;	endoplasmic reticulum;nuclear outer membrane-endoplasmic reticulum membrane network;cell;cellular_component;endomembrane system;intracellular membrane-bounded organelle;endoplasmic reticulum part;intracellular;cytoplasmic part;cytoplasm;organelle;membrane;organelle membrane;intracellular organelle part;membrane-bounded organelle;cell part;intracellular organelle;intracellular part;membrane part;o…				IPR005013;	Dolichyl-diphosphooligosaccharide--protein glycosyltransferase subunit WBP1;
R0JC44	Septin-4 (Fragment)	2018-09-04	5.3528					cytosol		purine ribonucleotide binding;anion binding;ribonucleotide binding;small molecule binding;ion binding;ribonucleoside binding;purine ribonucleoside triphosphate binding;carbohydrate derivative binding;nucleoside phosphate binding;molecular_function;guanyl nucleotide binding;nucleotide binding;nucleoside binding;heterocyclic compound binding;binding;purine nucleoside binding;guanyl ribonucleotide b…					IPR030379;IPR027417;	Septin-type guanine nucleotide-binding (G) domain;P-loop containing nucleoside triphosphate hydrolase;
R0K0E7	DNA-directed RNA polymerase (Fragment)	POLR1B	1.5018					nuclear	gene expression;nitrogen compound metabolic process;organic substance biosynthetic process;cellular aromatic compound metabolic process;nucleic acid metabolic process;cellular macromolecule metabolic process;cellular nitrogen compound metabolic process;cellular macromolecule biosynthetic process;heterocycle biosynthetic process;cellular metabolic process;macromolecule metabolic process;aromatic c…	molecular_function;binding;heterocyclic compound binding;organic cyclic compound binding;nucleic acid binding;DNA binding;RNA polymerase activity;nucleotidyltransferase activity;catalytic activity;transferase activity;transferase activity, transferring phosphorus-containing groups;DNA-directed RNA polymerase activity;	intracellular;organelle;membrane-bounded organelle;cell part;cell;intracellular organelle;intracellular part;cellular_component;intracellular membrane-bounded organelle;nucleus;	K03002	RPA2:DNA-directed RNA polymerase I subunit RPA2 [EC:2.7.7.6];RPA2:DNA-directed RNA polymerase I subunit RPA2 [EC:2.7.7.6];RPA2:DNA-directed RNA polymerase I subunit RPA2 [EC:2.7.7.6];RPA2:DNA-directed RNA polymerase I subunit RPA2 [EC:2.7.7.6];	Metabolic pathways ;Purine metabolism ;Pyrimidine metabolism ;RNA polymerase ;	IPR009674;IPR007121;IPR007120;IPR007642;IPR007641;IPR007644;IPR007645;	RNA polymerase I, Rpa2 specific;RNA polymerase, beta subunit, conserved site;DNA-directed RNA polymerase, subunit 2, domain 6;RNA polymerase Rpb2, domain 2;RNA polymerase Rpb2, domain 7;RNA polymerase, beta subunit, protrusion;RNA polymerase Rpb2, domain 3;
R0L5I3	Ras-related protein Rab-30 (Fragment)	RAB30	0.9952	0.96018	0.88165	0.945677	0.0581477	cytoskeleton	cellular response to stimulus;cellular process;single-organism process;signaling;single-organism cellular process;biological regulation;intracellular signal transduction;signal transduction;biological_process;cell communication;regulation of cellular process;regulation of biological process;single organism signaling;response to stimulus;small GTPase mediated signal transduction;nitrogen compound …	purine ribonucleotide binding;anion binding;ribonucleotide binding;small molecule binding;ion binding;ribonucleoside binding;purine ribonucleoside triphosphate binding;carbohydrate derivative binding;nucleoside phosphate binding;molecular_function;guanyl nucleotide binding;nucleotide binding;nucleoside binding;heterocyclic compound binding;binding;purine nucleoside binding;guanyl ribonucleotide b…	cell part;cell;cellular_component;intracellular;membrane;				IPR003578;IPR003579;IPR027417;IPR002041;IPR001806;IPR005225;IPR020849;	Small GTPase superfamily, Rho type;Small GTPase superfamily, Rab type;P-loop containing nucleoside triphosphate hydrolase;Ran GTPase;Small GTPase superfamily;Small GTP-binding protein domain;Small GTPase superfamily, Ras type;
U3IXR7	Uncharacterized protein	RBMS3	1.1613	1.2536	1.233	1.21597	0.0484502	nuclear		molecular_function;binding;heterocyclic compound binding;organic cyclic compound binding;nucleic acid binding;nucleoside phosphate binding;small molecule binding;nucleotide binding;RNA binding;					IPR012677;IPR002343;IPR000504;	Nucleotide-binding alpha-beta plait domain;Paraneoplastic encephalomyelitis antigen;RNA recognition motif domain;
R0M1I3	Protein EFR3-like protein A (Fragment)	EFR3A	0.60441		0.87942		0.194461	plasma membrane		molecular_function;binding;					IPR011989;IPR016024;	Armadillo-like helical;Armadillo-type fold;
R0L5I1	Endothelin-converting enzyme 1 (Fragment)	ECE1	0.74906	0.68487	0.7635	0.732477	0.041856	extracellular	biological_process;metabolic process;organic substance metabolic process;macromolecule metabolic process;protein metabolic process;primary metabolic process;proteolysis;	peptidase activity, acting on L-amino acid peptides;molecular_function;hydrolase activity;peptidase activity;catalytic activity;metallopeptidase activity;endopeptidase activity;metalloendopeptidase activity;					IPR018497;IPR024079;IPR008753;	Peptidase M13, C-terminal domain;Metallopeptidase, catalytic domain;Peptidase M13, N-terminal domain;
U3J9R8	Alpha-1,4 glucan phosphorylase	PYGL	0.70143		0.74639		0.0317915	cytosol	biological_process;metabolic process;organic substance metabolic process;primary metabolic process;carbohydrate metabolic process;	molecular_function;transferase activity, transferring hexosyl groups;transferase activity, transferring glycosyl groups;catalytic activity;phosphorylase activity;transferase activity;glycogen phosphorylase activity;cofactor binding;anion binding;binding;ion binding;pyridoxal phosphate binding;		K00688	E2.4.1.1:starch phosphorylase [EC:2.4.1.1];E2.4.1.1:starch phosphorylase [EC:2.4.1.1];E2.4.1.1:starch phosphorylase [EC:2.4.1.1];E2.4.1.1:starch phosphorylase [EC:2.4.1.1];E2.4.1.1:starch phosphorylase [EC:2.4.1.1];E2.4.1.1:starch phosphorylase [EC:2.4.1.1];	Metabolic pathways ;Biosynthesis of secondary metabolites ;Insulin signaling pathway ;Insulin resistance ;Glucagon signaling pathway ;Starch and sucrose metabolism ;	IPR000811;IPR011833;	Glycosyl transferase, family 35;Glycogen/starch/alpha-glucan phosphorylase;
U3IXR8	Uncharacterized protein	LOC101802453	0.66974	0.75042	0.70813	0.70943	0.0403557	plasma membrane	biological_process;single-organism metabolic process;metabolic process;oxidation-reduction process;	molecular_function;catalytic activity;oxidoreductase activity;oxidoreductase activity, acting on CH-OH group of donors;oxidoreductase activity, acting on the CH-OH group of donors, NAD = or NADP as acceptor;UDP-N-acetylmuramate dehydrogenase activity;nucleoside phosphate binding;coenzyme binding;cofactor binding;nucleotide binding;anion binding;heterocyclic compound binding;binding;small molecule…	cellular_component;membrane;	K00103	GULO:L-gulonolactone oxidase [EC:1.1.3.8];GULO:L-gulonolactone oxidase [EC:1.1.3.8];	Metabolic pathways ;Ascorbate and aldarate metabolism ;	IPR030654;IPR016167;IPR016166;IPR016169;IPR007173;IPR006094;IPR006093;	Sugar 1,4-lactone oxidase;FAD-binding, type 2, subdomain 1;FAD-binding, type 2;CO dehydrogenase flavoprotein-like, FAD-binding, subdomain 2;D-arabinono-1,4-lactone oxidase;FAD linked oxidase, N-terminal;Oxygen oxidoreductase covalent FAD-binding site;
U3IXR6	Uncharacterized protein	PLD1						nuclear	biological_process;metabolic process;	molecular_function;phospholipid binding;anion binding;binding;ion binding;lipid binding;phosphatidylinositol binding;catalytic activity;		K01115	PLD1_2:phospholipase D1/2 [EC:3.1.4.4];PLD1_2:phospholipase D1/2 [EC:3.1.4.4];PLD1_2:phospholipase D1/2 [EC:3.1.4.4];PLD1_2:phospholipase D1/2 [EC:3.1.4.4];PLD1_2:phospholipase D1/2 [EC:3.1.4.4];PLD1_2:phospholipase D1/2 [EC:3.1.4.4];PLD1_2:phospholipase D1/2 [EC:3.1.4.4];PLD1_2:phospholipase D1/2 [EC:3.1.4.4];PLD1_2:phospholipase D1/2 [EC:3.1.4.4];PLD1_2:phospholipase D1/2 [EC:3.1.4.4];PLD1_2:ph…	Metabolic pathways ;Biosynthesis of secondary metabolites ;Endocytosis ;Ras signaling pathway ;cAMP signaling pathway ;Glutamatergic synapse ;Sphingolipid signaling pathway ;Choline metabolism in cancer ;GnRH signaling pathway ;Fc gamma R-mediated phagocytosis ;Glycerophospholipid metabolism ;Ether lipid metabolism ;	IPR001736;IPR001683;IPR001849;IPR025202;IPR011993;	Phospholipase D/Transphosphatidylase;Phox homologous domain;Pleckstrin homology domain;Phospholipase D-like domain;Pleckstrin homology-like domain;
U3IY39	Uncharacterized protein	RAP1B	0.93695	0.96715	0.98459	0.962897	0.0241031	cytosol	nitrogen compound metabolic process;purine nucleoside triphosphate catabolic process;purine nucleoside triphosphate metabolic process;nucleoside triphosphate catabolic process;ribonucleoside triphosphate catabolic process;phosphate-containing compound metabolic process;nucleoside triphosphate metabolic process;organophosphate catabolic process;purine ribonucleoside triphosphate metabolic process;…	purine ribonucleotide binding;anion binding;ribonucleotide binding;small molecule binding;ion binding;ribonucleoside binding;purine ribonucleoside triphosphate binding;carbohydrate derivative binding;nucleoside phosphate binding;molecular_function;guanyl nucleotide binding;nucleotide binding;nucleoside binding;heterocyclic compound binding;binding;purine nucleoside binding;guanyl ribonucleotide b…	cellular_component;membrane;cell part;cell;intracellular;	K07836	RAP1B:Ras-related protein Rap-1B;RAP1B:Ras-related protein Rap-1B;RAP1B:Ras-related protein Rap-1B;RAP1B:Ras-related protein Rap-1B;RAP1B:Ras-related protein Rap-1B;RAP1B:Ras-related protein Rap-1B;RAP1B:Ras-related protein Rap-1B;RAP1B:Ras-related protein Rap-1B;RAP1B:Ras-related protein Rap-1B;RAP1B:Ras-related protein Rap-1B;RAP1B:Ras-related protein Rap-1B;RAP1B:Ras-related protein Rap-1B;	MAPK signaling pathway ;Ras signaling pathway ;Rap1 signaling pathway ;cAMP signaling pathway ;Focal adhesion ;Chemokine signaling pathway ;Neurotrophin signaling pathway ;Platelet activation ;Leukocyte transendothelial migration ;Pancreatic secretion ;Renal cell carcinoma ;Long-term potentiation ;	IPR003579;IPR003578;IPR020849;IPR005225;IPR001806;IPR002041;IPR027417;	Small GTPase superfamily, Rab type;Small GTPase superfamily, Rho type;Small GTPase superfamily, Ras type;Small GTP-binding protein domain;Small GTPase superfamily;Ran GTPase;P-loop containing nucleoside triphosphate hydrolase;
U3II55	Uncharacterized protein	COG5		0.82323	0.74632		0.0543836	cytosol	single-organism transport;biological_process;cellular localization;cellular process;single-organism process;single-organism cellular process;transport;establishment of localization in cell;intracellular transport;Golgi vesicle transport;vesicle-mediated transport;establishment of localization;localization;intra-Golgi vesicle-mediated transport;		Golgi apparatus;cell;cellular_component;intracellular membrane-bounded organelle;intracellular;protein complex;cytoplasmic part;Golgi apparatus part;cytoplasm;organelle;macromolecular complex;cell part;membrane-bounded organelle;intracellular organelle part;intracellular organelle;intracellular part;organelle part;Golgi transport complex;				IPR019465;	Conserved oligomeric Golgi complex subunit 5;
E1C2F7	Uncharacterized protein	brm	1.0091	1.0228	1.0675	1.03313	0.0305405	nuclear	regulation of gene expression;gene expression;nitrogen compound metabolic process;organic substance biosynthetic process;cellular aromatic compound metabolic process;regulation of nitrogen compound metabolic process;regulation of RNA metabolic process;nucleic acid metabolic process;cellular macromolecule metabolic process;regulation of metabolic process;regulation of primary metabolic process;reg…	purine ribonucleotide binding;anion binding;ribonucleotide binding;small molecule binding;ion binding;ribonucleoside binding;purine ribonucleoside triphosphate binding;carbohydrate derivative binding;adenyl ribonucleotide binding;nucleoside phosphate binding;molecular_function;nucleotide binding;nucleoside binding;adenyl nucleotide binding;heterocyclic compound binding;binding;purine nucleoside b…	intracellular;organelle;membrane-bounded organelle;cell part;cell;intracellular organelle;intracellular part;cellular_component;intracellular membrane-bounded organelle;nucleus;intracellular non-membrane-bounded organelle;non-membrane-bounded organelle;cytoskeleton;intermediate filament cytoskeleton;SWI/SNF superfamily-type complex;protein complex;BAF-type complex;macromolecular complex;nuclear p…				IPR029295;IPR027417;IPR001650;IPR001487;IPR013999;IPR014001;IPR014012;IPR014978;IPR000330;IPR018359;IPR006576;	Snf2 ATP coupling domain;P-loop containing nucleoside triphosphate hydrolase;Helicase, C-terminal;Bromodomain;HAS subgroup;Helicase superfamily 1/2, ATP-binding domain;Helicase/SANT-associated, DNA binding;Glutamine-Leucine-Glutamine, QLQ;SNF2-related;Bromodomain, conserved site;BRK domain;
U3II50	Uncharacterized protein	Anapl_05423	1.2206	1.3207	1.3063	1.28253	0.0541169	cytosol	gene expression;organic substance biosynthetic process;biosynthetic process;macromolecule biosynthetic process;cellular macromolecule metabolic process;cellular process;biological_process;cellular macromolecule biosynthetic process;metabolic process;organic substance metabolic process;cellular biosynthetic process;cellular protein metabolic process;macromolecule metabolic process;cellular metabol…	nucleoside phosphate binding;molecular_function;binding;heterocyclic compound binding;small molecule binding;organic cyclic compound binding;nucleotide binding;ligase activity;ligase activity, forming carbon-oxygen bonds;catalytic activity;ligase activity, forming aminoacyl-tRNA and related compounds;aminoacyl-tRNA ligase activity;purine ribonucleotide binding;anion binding;ribonucleotide binding…	intracellular;cell part;cell;intracellular part;cellular_component;cytoplasm;				IPR020061;IPR020058;IPR020056;IPR020059;IPR004514;IPR000924;IPR001412;IPR011035;IPR014729;IPR007638;	Glutamyl/glutaminyl-tRNA synthetase, class Ib, alpha-bundle domain;Glutamyl/glutaminyl-tRNA synthetase, class Ib, catalytic domain;Ribosomal protein L25/Gln-tRNA synthetase, beta-barrel domain;Glutamyl/glutaminyl-tRNA synthetase, class Ib, anti-codon binding domain;Glutamine-tRNA synthetase;Glutamyl/glutaminyl-tRNA synthetase;Aminoacyl-tRNA synthetase, class I, conserved site;Ribosomal protein L2…
E1BYF5	Uncharacterized protein	MLLT4	1.2102					extracellular	biological_process;cellular response to stimulus;cell communication;cellular process;regulation of cellular process;signaling;single-organism process;regulation of biological process;single-organism cellular process;biological regulation;single organism signaling;response to stimulus;signal transduction;	molecular_function;binding;protein binding;	cell part;cell;cellular_component;apical part of cell;anchoring junction;cell junction;adherens junction;cell-cell junction;cell-cell adherens junction;intracellular;intracellular part;cytoplasm;organelle;membrane-bounded organelle;intracellular organelle;intracellular membrane-bounded organelle;nucleus;membrane;cell periphery;plasma membrane;	K05702	AF6:afadin;AF6:afadin;AF6:afadin;AF6:afadin;AF6:afadin;AF6:afadin;	Ras signaling pathway ;Rap1 signaling pathway ;cAMP signaling pathway ;Tight junction ;Leukocyte transendothelial migration ;Adherens junction ;	IPR018444;IPR029071;IPR008984;IPR000253;IPR000159;IPR001478;IPR002710;	Dil domain;Ubiquitin-related domain;SMAD/FHA domain;Forkhead-associated (FHA) domain;Ras-association;PDZ domain;Dilute;
Q02440	Unconventional myosin-Va	MYO5A	1.103	1.0552	1.1164	1.09153	0.032171	cytosol	response to endogenous stimulus;cellular response to stimulus;single-organism cellular process;cellular response to nitrogen compound;response to nitrogen compound;response to peptide hormone;response to chemical;cellular response to hormone stimulus;cellular response to organonitrogen compound;cellular response to peptide hormone stimulus;response to hormone;response to insulin;response to organ…	molecular_function;pyrophosphatase activity;nucleoside-triphosphatase activity;hydrolase activity, acting on acid anhydrides;hydrolase activity;catalytic activity;hydrolase activity, acting on acid anhydrides, in = phosphorus-containing anhydrides;motor activity;purine ribonucleotide binding;anion binding;ribonucleotide binding;small molecule binding;ion binding;ribonucleoside binding;purine ribo…	cytoskeletal part;cell;cellular_component;actin cytoskeleton;intracellular;protein complex;intracellular non-membrane-bounded organelle;organelle;macromolecular complex;non-membrane-bounded organelle;intracellular organelle part;cell part;intracellular organelle;intracellular part;organelle part;cytoskeleton;myosin complex;actin filament;filamentous actin;Golgi apparatus;endomembrane system;intra…				IPR027417;IPR027401;IPR001609;IPR000048;IPR018444;IPR002710;	P-loop containing nucleoside triphosphate hydrolase;Myosin-like IQ motif-containing domain;Myosin head, motor domain;IQ motif, EF-hand binding site;Dil domain;Dilute;
U3I983	Uncharacterized protein		1.0023	0.95299	1.0172	0.99083	0.0336066	plasma membrane		molecular_function;catalytic activity;transferase activity;transferase activity, transferring glycosyl groups;		K03846	ALG9:alpha-1,2-mannosyltransferase [EC:2.4.1.259 2.4.1.261];ALG9:alpha-1,2-mannosyltransferase [EC:2.4.1.259 2.4.1.261];ALG9:alpha-1,2-mannosyltransferase [EC:2.4.1.259 2.4.1.261];	Metabolic pathways ;N-Glycan biosynthesis ;Various types of N-glycan biosynthesis ;	IPR005599;	GPI mannosyltransferase;
U3IXU4	Uncharacterized protein	Anapl_14844	1.0991	1.0152	1.1259	1.08007	0.0577523	cytosol		molecular_function;coenzyme binding;cofactor binding;anion binding;binding;ion binding;fatty-acyl-CoA binding;					IPR022408;IPR000582;IPR014352;	Acyl-CoA-binding protein, ACBP, conserved site;Acyl-CoA-binding protein, ACBP;FERM/acyl-CoA-binding protein, 3-helical bundle;
G1N7D9	Uncharacterized protein (Fragment)	Anapl_07512			1.0342			nuclear		molecular_function;binding;protein binding;					IPR001452;IPR001060;	SH3 domain;FCH domain;
U3I8W4	Proteasome subunit alpha type	Anapl_03251	0.86845	0.87504	0.88769	0.87706	0.00977777	mitochondria	cellular macromolecule catabolic process;organic substance catabolic process;cellular macromolecule metabolic process;cellular process;catabolic process;macromolecule catabolic process;modification-dependent macromolecule catabolic process;protein catabolic process;biological_process;modification-dependent protein catabolic process;proteolysis involved in cellular protein catabolic process;metabo…	peptidase activity, acting on L-amino acid peptides;molecular_function;endopeptidase activity;hydrolase activity;peptidase activity;threonine-type peptidase activity;catalytic activity;threonine-type endopeptidase activity;	intracellular;protein complex;proteasome complex;proteasome core complex;macromolecular complex;cell part;cell;intracellular part;cellular_component;proteasome core complex, alpha-subunit complex;	K02726	PSMA2:20S proteasome subunit alpha 2 [EC:3.4.25.1];	Proteasome ;	IPR023332;IPR029055;IPR000426;IPR001353;	Proteasome A-type subunit;Nucleophile aminohydrolases, N-terminal;Proteasome alpha-subunit, N-terminal domain;Proteasome, subunit alpha/beta;
R0L5H4	Caseinolytic peptidase B protein-like protein	Anapl_17037						cytosol		molecular_function;binding;protein binding;					IPR020683;IPR002110;	Ankyrin repeat-containing domain;Ankyrin repeat;
U3IXU1	Uncharacterized protein	BRMS1L	1.0074	0.976	0.97885	0.987417	0.0173646	cytosol							IPR013907;	Sds3-like;
U3I8W8	Uncharacterized protein	TGFBI		0.6218	0.59757		0.0171332	mitochondria		molecular_function;binding;protein binding;					IPR011489;IPR000782;	EMI domain;FAS1 domain;
U3J9U3	Uncharacterized protein	COL1A1	0.3342	0.31141	0.33137	0.32566	0.0124217	nuclear		molecular_function;structural molecule activity;extracellular matrix structural constituent;	extracellular matrix;proteinaceous extracellular matrix;extracellular region;cellular_component;extracellular matrix part;extracellular region part;collagen;				IPR000885;IPR008160;	Fibrillar collagen, C-terminal;Collagen triple helix repeat;
U3I988	Non-specific protein-tyrosine kinase	SRC	1.1832	1.3199	1.221	1.24137	0.0705891	cytosol	cellular process;cellular macromolecule metabolic process;phosphate-containing compound metabolic process;phosphorus metabolic process;phosphorylation;biological_process;metabolic process;macromolecule modification;organic substance metabolic process;cellular protein metabolic process;protein modification process;protein metabolic process;cellular metabolic process;cellular protein modification p…	purine ribonucleotide binding;anion binding;ribonucleotide binding;small molecule binding;ion binding;ribonucleoside binding;purine ribonucleoside triphosphate binding;carbohydrate derivative binding;adenyl ribonucleotide binding;nucleoside phosphate binding;molecular_function;nucleotide binding;nucleoside binding;adenyl nucleotide binding;heterocyclic compound binding;binding;purine nucleoside b…					IPR011009;IPR020635;IPR017441;IPR008266;IPR000980;IPR000719;IPR001452;IPR001245;	Protein kinase-like domain;Tyrosine-protein kinase, catalytic domain;Protein kinase, ATP binding site;Tyrosine-protein kinase, active site;SH2 domain;Protein kinase domain;SH3 domain;Serine-threonine/tyrosine-protein kinase catalytic domain;
G1NIG8	Uncharacterized protein	STRN3		1.1029	1.1372		0.0242538	cytosol
Q71SF9	Collapsin response mediator protein-4A (Fragment)	CRMP4A		1.0795				cytosol,nuclear		molecular_function;hydrolase activity;catalytic activity;hydrolase activity, acting on carbon-nitrogen (but not peptide) = bonds;					IPR011059;	Metal-dependent hydrolase, composite domain;
[truncated: 5,108 more rows]
