# Supplementary material for: Duck Tembusu Virus Infection Promotes the Expression of Duck Interferon-Induced Protein 35 to Counteract RIG-I Antiviral Signaling in Duck Embryo Fibroblasts
Source: Front Immunol. 2021 Jul 15;12:711517. doi: 10.3389/fimmu.2021.711517 (PMC8320746; doi:10.3389/fimmu.2021.711517)
Supplement: Supplementary file 4 [file Table_4.xlsx]

## Sheet: Up-regulated proteins
Table S4a. Up-regulated proteins in DTMUV-infected DEFs
Protein	Protein descirption	Gene name	Ratio H/L						Subcellular Location	biological process	molecular function	cellular component	KO No.	Gene desc	Pathway desc	Interpro ID	Domain desc
			Rep1	Rep2	Rep3	Average	SD	Regulated
U3J8Y5	Cell division cycle 45	CDC45	6.2472	6.0483	6.2035	6.16633	0.104529	up	cytosol	biological_process;cellular process;single-organism process;single-organism cellular process;cell cycle;cell division;	purine ribonucleotide binding;anion binding;ribonucleotide binding;small molecule binding;ion binding;ribonucleoside binding;purine ribonucleoside triphosphate binding;carbohydrate derivative binding;nucleoside phosphate binding;molecular_function;guanyl nucleotide binding;nucleotide binding;nucleoside binding;heterocyclic compound binding;binding;purine nucleoside binding;guanyl ribonucleotide b…		K16942	SEPT2:septin 2;	Bacterial invasion of epithelial cells ;	IPR030379;IPR008113;IPR027417;	Septin-type guanine nucleotide-binding (G) domain;Septin 2;P-loop containing nucleoside triphosphate hydrolase;
U3J9B2	D-3-phosphoglycerate dehydrogenase (3-PGDH) (EC 1.1.1.95)	PHGDH	1.6596	1.5513	1.5829	1.59793	0.0556931	up	cytosol							IPR029009;	Allosteric substrate binding domain;
R0L4V2	Septin-6 (Fragment)	2018-09-06	5.5529	5.6224	5.7924	5.6559	0.123214	up	cytosol		purine ribonucleotide binding;anion binding;ribonucleotide binding;small molecule binding;ion binding;ribonucleoside binding;purine ribonucleoside triphosphate binding;carbohydrate derivative binding;nucleoside phosphate binding;molecular_function;guanyl nucleotide binding;nucleotide binding;nucleoside binding;heterocyclic compound binding;binding;purine nucleoside binding;guanyl ribonucleotide b…		K16939	SEPT6_8_11:septin 6/8/11;	Bacterial invasion of epithelial cells ;	IPR027417;IPR030379;	P-loop containing nucleoside triphosphate hydrolase;Septin-type guanine nucleotide-binding (G) domain;
Q5ZIU1	Protein FAM195B	FAM195B	3.1265	3.1085	3.9697	3.40157	0.4921	up	mitochondria							IPR029428;	FAM195;
E1C218	Dedicator of cytokinesis protein 7	DOCK7	1.568	1.5618	1.5585	1.56277	0.00482321	up	nuclear	cellular response to stimulus;cellular process;single-organism process;signaling;single-organism cellular process;biological regulation;intracellular signal transduction;signal transduction;biological_process;cell communication;regulation of cellular process;regulation of biological process;single organism signaling;response to stimulus;small GTPase mediated signal transduction;	molecular_function;guanyl-nucleotide exchange factor activity;					IPR010703;IPR021816;IPR027007;IPR027357;	Dedicator of cytokinesis C-terminal;Dedicator of cytokinesis C/D, N-terminal;DHR-1 domain;DHR-2 domain;
U3I8D9	Semaphorin-3C (Semaphorin-E) (Sema E)	SEMA3C	1.8619	2.3163	2.2358	2.138	0.242474	up	cytosol	developmental process;biological_process;multicellular organismal process;single-multicellular organism process;single-organism process;multicellular organismal development;	molecular_function;binding;protein binding;receptor activity;	cellular_component;membrane;				IPR013098;IPR013783;IPR001627;IPR016201;IPR015943;IPR003599;IPR003598;IPR007110;	Immunoglobulin I-set;Immunoglobulin-like fold;Sema domain;Plexin-like fold;WD40/YVTN repeat-like-containing domain;Immunoglobulin subtype;Immunoglobulin subtype 2;Immunoglobulin-like domain;
R0KHV5	Actin-related protein 2/3 complex subunit 3 (Fragment)	Anapl_18450	1.6275	1.6924	1.5912	1.63703	0.0512691	up	cytosol	regulation of cellular component biogenesis;protein polymerization;actin cytoskeleton organization;regulation of cellular component size;protein complex subunit organization;cellular component biogenesis;single-organism cellular process;protein complex biogenesis;macromolecular complex subunit organization;cellular protein complex assembly;regulation of actin filament length;regulation of actin f…		intracellular;intracellular non-membrane-bounded organelle;organelle;non-membrane-bounded organelle;cell part;cell;intracellular organelle;intracellular part;cellular_component;cytoskeleton;cytoskeletal part;actin cytoskeleton;protein complex;macromolecular complex;intracellular organelle part;organelle part;Arp2/3 protein complex;				IPR007204;	Actin-related protein 2/3 complex subunit 3;
U3I8M2	Interferon-induced 35 kDa protein (IFP 35) (Ifi-35)	IFI35	8.6949	6.3713	5.1012	6.72247	1.8224	up	cytosol							IPR009909;	Nmi/IFP 35 domain;
R0JBT4	RING finger protein 213 (Fragment)	RNF213	3.6858	3.929	6.48	4.69827	1.54781	up	plasma membrane		purine ribonucleotide binding;anion binding;ribonucleotide binding;small molecule binding;ion binding;ribonucleoside binding;purine ribonucleoside triphosphate binding;carbohydrate derivative binding;adenyl ribonucleotide binding;nucleoside phosphate binding;molecular_function;nucleotide binding;nucleoside binding;adenyl nucleotide binding;heterocyclic compound binding;binding;purine nucleoside b…					IPR003959;IPR003593;IPR017907;IPR001841;IPR013083;IPR027417;	ATPase, AAA-type, core;AAA+ ATPase domain;Zinc finger, RING-type, conserved site;Zinc finger, RING-type;Zinc finger, RING/FYVE/PHD-type;P-loop containing nucleoside triphosphate hydrolase;
U3II67	Probable ATP-dependent RNA helicase DDX6 (EC 3.6.4.13) (ATP-dependent RNA helicase p54) (DEAD box protein 6) (Oncogene RCK)	Anapl_06761	2.397	2.209	2.4951	2.36703	0.145385	up	nuclear		molecular_function;binding;heterocyclic compound binding;organic cyclic compound binding;nucleic acid binding;purine ribonucleotide binding;anion binding;ribonucleotide binding;small molecule binding;ion binding;ribonucleoside binding;purine ribonucleoside triphosphate binding;carbohydrate derivative binding;adenyl ribonucleotide binding;nucleoside phosphate binding;nucleotide binding;nucleoside …		K12614	DDX6:ATP-dependent RNA helicase DDX6/DHH1 [EC:3.6.4.13];	RNA degradation ;	IPR000629;IPR014001;IPR014014;IPR011545;IPR027417;IPR001650;	ATP-dependent RNA helicase DEAD-box, conserved site;Helicase superfamily 1/2, ATP-binding domain;RNA helicase, DEAD-box type, Q motif;DEAD/DEAH box helicase domain;P-loop containing nucleoside triphosphate hydrolase;Helicase, C-terminal;
R0JE24	Methionyl-tRNA synthetase, cytoplasmic (Fragment)	MARS	1.539	1.5015	1.5679	1.53613	0.0332927	up	cytosol,peroxisome	gene expression;nitrogen compound metabolic process;cellular aromatic compound metabolic process;organic substance biosynthetic process;nucleic acid metabolic process;cellular macromolecule metabolic process;small molecule metabolic process;oxoacid metabolic process;translation;cellular nitrogen compound metabolic process;single-organism metabolic process;cellular macromolecule biosynthetic proce…	molecular_function;ligase activity;ligase activity, forming carbon-oxygen bonds;catalytic activity;ligase activity, forming aminoacyl-tRNA and related compounds;aminoacyl-tRNA ligase activity;purine ribonucleotide binding;anion binding;ribonucleotide binding;small molecule binding;ion binding;ribonucleoside binding;purine ribonucleoside triphosphate binding;carbohydrate derivative binding;adenyl …	intracellular;cell part;cell;intracellular part;cellular_component;cytoplasm;	K01874	MARS:methionyl-tRNA synthetase [EC:6.1.1.10];MARS:methionyl-tRNA synthetase [EC:6.1.1.10];	Aminoacyl-tRNA biosynthesis ;Selenocompound metabolism ;	IPR029038;IPR015413;IPR014758;IPR014729;IPR009068;IPR009080;IPR004046;IPR023458;IPR001412;IPR000738;IPR010987;	Methionyl-tRNA synthetase, Zn-domain;Methionyl/Leucyl tRNA synthetase;Methionyl-tRNA synthetase;Rossmann-like alpha/beta/alpha sandwich fold;S15/NS1, RNA-binding;Aminoacyl-tRNA synthetase, class 1a, anticodon-binding;Glutathione S-transferase, C-terminal;Methionine-tRNA ligase, type 1;Aminoacyl-tRNA synthetase, class I, conserved site;WHEP-TRS;Glutathione S-transferase, C-terminal-like;
A0A0C4K494	Interferon-induced transmembrane protein 1	LOC770612	7.0671	16.521	5.5729	9.72033	5.93675	up	plasma membrane	biological_process;response to stimulus;response to biotic stimulus;		membrane;intrinsic to membrane;cellular_component;membrane part;integral to membrane;				IPR007593;	CD225/Dispanin family;
P33238	Interferon-induced GTP-binding protein Mx	MX	21.599	31.067	27.517	26.7277	4.7831	up	cytosol	nitrogen compound metabolic process;purine nucleoside triphosphate catabolic process;purine nucleoside triphosphate metabolic process;nucleoside triphosphate catabolic process;ribonucleoside triphosphate catabolic process;phosphate-containing compound metabolic process;nucleoside triphosphate metabolic process;organophosphate catabolic process;purine ribonucleoside triphosphate metabolic process;…	purine ribonucleotide binding;anion binding;ribonucleotide binding;small molecule binding;ion binding;ribonucleoside binding;purine ribonucleoside triphosphate binding;carbohydrate derivative binding;nucleoside phosphate binding;molecular_function;guanyl nucleotide binding;nucleotide binding;nucleoside binding;heterocyclic compound binding;binding;purine nucleoside binding;guanyl ribonucleotide b…	intracellular;cell part;cell;intracellular part;cellular_component;cytoplasm;organelle;membrane-bounded organelle;intracellular organelle;intracellular membrane-bounded organelle;nucleus;	K14754	MX1:interferon-induced GTP-binding protein Mx1;MX1:interferon-induced GTP-binding protein Mx1;	Influenza A ;Measles ;	IPR022812;IPR000375;IPR003130;IPR001401;IPR020850;IPR030381;IPR019762;IPR027417;	Dynamin superfamily;Dynamin central domain;Dynamin GTPase effector;Dynamin, GTPase domain;GTPase effector domain, GED;Dynamin-type guanine nucleotide-binding (G) domain;Dynamin, GTPase region, conserved site;P-loop containing nucleoside triphosphate hydrolase;
U3J7Z7	Asparagine--tRNA ligase, cytoplasmic (EC 6.1.1.22) (Asparaginyl-tRNA synthetase) (AsnRS)	NARS	1.913	1.7203	1.7404	1.79123	0.105931	up	cytosol	gene expression;nitrogen compound metabolic process;cellular aromatic compound metabolic process;organic substance biosynthetic process;nucleic acid metabolic process;cellular macromolecule metabolic process;small molecule metabolic process;oxoacid metabolic process;translation;cellular nitrogen compound metabolic process;single-organism metabolic process;cellular macromolecule biosynthetic proce…	nucleoside phosphate binding;molecular_function;binding;heterocyclic compound binding;small molecule binding;organic cyclic compound binding;nucleotide binding;ligase activity;ligase activity, forming carbon-oxygen bonds;catalytic activity;ligase activity, forming aminoacyl-tRNA and related compounds;aminoacyl-tRNA ligase activity;purine ribonucleotide binding;anion binding;ribonucleotide binding…	intracellular;cell part;cell;intracellular part;cellular_component;cytoplasm;	K01893	NARS:asparaginyl-tRNA synthetase [EC:6.1.1.22];	Aminoacyl-tRNA biosynthesis ;	IPR006195;IPR004365;IPR004364;IPR004522;IPR012340;IPR002312;	Aminoacyl-tRNA synthetase, class II;OB-fold nucleic acid binding domain, AA-tRNA synthetase-type;Aminoacyl-tRNA synthetase, class II (D/K/N);Asparagine-tRNA ligase;Nucleic acid-binding, OB-fold;Aspartyl/Asparaginyl-tRNA synthetase, class IIb;
R0M0Y0	Ras GTPase-activating protein-binding protein 2 (Fragment)	Gga.48669	2.1997	2.0336	2.021	2.08477	0.0997344	up	cytosol	biological_process;establishment of localization;localization;transport;	molecular_function;binding;heterocyclic compound binding;organic cyclic compound binding;nucleic acid binding;nucleoside phosphate binding;small molecule binding;nucleotide binding;	cell part;cell;cellular_component;intracellular;				IPR012677;IPR000504;IPR002075;IPR018222;	Nucleotide-binding alpha-beta plait domain;RNA recognition motif domain;Nuclear transport factor 2;Nuclear transport factor 2, eukaryote;
R0KRZ1	Protein LYRIC (Fragment)	MTDH	1.7101	1.828	2.005	1.8477	0.148434	up	nuclear
U3IWD3	Septin 2	SEPTIN2	6.2	5.6494	6.1543	6.00123	0.305552	up	cytosol	biological_process;cellular process;single-organism process;single-organism cellular process;cell cycle;cell division;	purine ribonucleotide binding;anion binding;ribonucleotide binding;small molecule binding;ion binding;ribonucleoside binding;purine ribonucleoside triphosphate binding;carbohydrate derivative binding;nucleoside phosphate binding;molecular_function;guanyl nucleotide binding;nucleotide binding;nucleoside binding;heterocyclic compound binding;binding;purine nucleoside binding;guanyl ribonucleotide b…		K16942	SEPT2:septin 2;	Bacterial invasion of epithelial cells ;	IPR008113;IPR027417;IPR030379;	Septin 2;P-loop containing nucleoside triphosphate hydrolase;Septin-type guanine nucleotide-binding (G) domain;
U3J8M4	Microtubule-associated protein	MAP4	1.7839	1.7405	1.8762	1.8002	0.0693029	up	nuclear		protein binding;cytoskeletal protein binding;molecular_function;binding;tubulin binding;					IPR001084;	Microtubule associated protein, tubulin-binding repeat;
U3J8S3	Interferon-induced GTP-binding protein Mx	Anapl_13350	27.958	33.883	29.839	30.56	3.02759	up	cytosol		molecular_function;pyrophosphatase activity;nucleoside-triphosphatase activity;hydrolase activity, acting on acid anhydrides;hydrolase activity;catalytic activity;hydrolase activity, acting on acid anhydrides, in = phosphorus-containing anhydrides;GTPase activity;purine ribonucleotide binding;anion binding;ribonucleotide binding;small molecule binding;ion binding;ribonucleoside binding;purine rib…		K14754	MX1:interferon-induced GTP-binding protein Mx1;MX1:interferon-induced GTP-binding protein Mx1;	Influenza A ;Measles ;	IPR020850;IPR022812;IPR027417;IPR003130;IPR019762;IPR030381;IPR000375;IPR001401;	GTPase effector domain, GED;Dynamin superfamily;P-loop containing nucleoside triphosphate hydrolase;Dynamin GTPase effector;Dynamin, GTPase region, conserved site;Dynamin-type guanine nucleotide-binding (G) domain;Dynamin central domain;Dynamin, GTPase domain;
P21642	Phosphoenolpyruvate carboxykinase [GTP], mitochondrial	PCK2	12.098	4.2029	2.5227	6.27453	5.11276	up	nuclear	carbohydrate biosynthetic process;biological_process;organic substance biosynthetic process;monosaccharide biosynthetic process;single-organism carbohydrate metabolic process;biosynthetic process;carbohydrate metabolic process;metabolic process;glucose metabolic process;hexose metabolic process;hexose biosynthetic process;organic substance metabolic process;monosaccharide metabolic process;primar…	molecular_function;carboxy-lyase activity;carbon-carbon lyase activity;catalytic activity;lyase activity;phosphoenolpyruvate carboxykinase activity;nucleoside phosphate binding;nucleotide binding;binding;heterocyclic compound binding;small molecule binding;organic cyclic compound binding;purine nucleotide binding;phosphoenolpyruvate carboxykinase (GTP) activity;purine ribonucleotide binding;anion…	cell;cellular_component;membrane-enclosed lumen;intracellular membrane-bounded organelle;mitochondrion;intracellular;cytoplasmic part;cytoplasm;intracellular organelle lumen;organelle lumen;organelle;membrane-bounded organelle;mitochondrial part;intracellular organelle part;cell part;intracellular organelle;intracellular part;organelle part;mitochondrial matrix;	K01596	E4.1.1.32:phosphoenolpyruvate carboxykinase (GTP) [EC:4.1.1.32];E4.1.1.32:phosphoenolpyruvate carboxykinase (GTP) [EC:4.1.1.32];E4.1.1.32:phosphoenolpyruvate carboxykinase (GTP) [EC:4.1.1.32];E4.1.1.32:phosphoenolpyruvate carboxykinase (GTP) [EC:4.1.1.32];E4.1.1.32:phosphoenolpyruvate carboxykinase (GTP) [EC:4.1.1.32];E4.1.1.32:phosphoenolpyruvate carboxykinase (GTP) [EC:4.1.1.32];E4.1.1.32:phosp…	Metabolic pathways ;Biosynthesis of secondary metabolites ;PI3K-Akt signaling pathway ;Biosynthesis of antibiotics ;Microbial metabolism in diverse environments ;FoxO signaling pathway ;Insulin signaling pathway ;AMPK signaling pathway ;Insulin resistance ;Glucagon signaling pathway ;PPAR signaling pathway ;Adipocytokine signaling pathway ;Glycolysis / Gluconeogenesis ;Pyruvate metabolism ;Citrat…	IPR008209;IPR008210;IPR013035;IPR018091;	Phosphoenolpyruvate carboxykinase, GTP-utilising;Phosphoenolpyruvate carboxykinase, N-terminal;Phosphoenolpyruvate carboxykinase, C-terminal;Phosphoenolpyruvate carboxykinase, GTP-utilising, conserved site;
U3IIX9	E3 SUMO-protein ligase RanBP2	RanBP2	2.4812	2.6742	2.5964	2.58393	0.0971021	up	cytosol,nuclear	biological_process;cellular localization;cellular process;single-organism process;single-organism cellular process;transport;establishment of localization in cell;establishment of localization;localization;intracellular transport;cellular macromolecule metabolic process;peptidyl-proline modification;peptidyl-amino acid modification;metabolic process;macromolecule modification;organic substance me…	molecular_function;catalytic activity;isomerase activity;cis-trans isomerase activity;peptidyl-prolyl cis-trans isomerase activity;					IPR022011;IPR029000;IPR011993;IPR000156;IPR002130;	Nup358/RanBP2 E3 ligase domain;Cyclophilin-like domain;Pleckstrin homology-like domain;Ran binding domain;Cyclophilin-type peptidyl-prolyl cis-trans isomerase domain;
U3J8P0	Putative helicase MOV-10 (EC 3.6.4.13) (Moloney leukemia virus 10 protein)	MOV10	6.1831	5.614	5.6035	5.8002	0.331643	up	cytosol,nuclear							IPR027417;	P-loop containing nucleoside triphosphate hydrolase;
U3I853	Serine hydroxymethyltransferase	Anapl_14522	1.6967	1.6661	1.7006	1.6878	0.0188936	up	cytosol	cellular amino acid metabolic process;organonitrogen compound metabolic process;nitrogen compound metabolic process;alpha-amino acid metabolic process;cellular process;serine family amino acid metabolic process;small molecule metabolic process;oxoacid metabolic process;organic acid metabolic process;biological_process;single-organism metabolic process;metabolic process;organic substance metabolic…	molecular_function;catalytic activity;hydroxymethyl-, formyl- and related transferase activity;transferase activity;transferase activity, transferring one-carbon groups;glycine hydroxymethyltransferase activity;cofactor binding;anion binding;binding;ion binding;pyridoxal phosphate binding;		K00600	glyA:glycine hydroxymethyltransferase [EC:2.1.2.1];glyA:glycine hydroxymethyltransferase [EC:2.1.2.1];glyA:glycine hydroxymethyltransferase [EC:2.1.2.1];glyA:glycine hydroxymethyltransferase [EC:2.1.2.1];glyA:glycine hydroxymethyltransferase [EC:2.1.2.1];glyA:glycine hydroxymethyltransferase [EC:2.1.2.1];glyA:glycine hydroxymethyltransferase [EC:2.1.2.1];glyA:glycine hydroxymethyltransferase [EC:…	Metabolic pathways ;Biosynthesis of secondary metabolites ;Biosynthesis of antibiotics ;Microbial metabolism in diverse environments ;Carbon metabolism ;Biosynthesis of amino acids ;Glycine, serine and threonine metabolism ;Glyoxylate and dicarboxylate metabolism ;One carbon pool by folate ;Methane metabolism ;Cyanoamino acid metabolism ;	IPR019798;IPR001085;IPR015421;IPR015422;IPR015424;	Serine hydroxymethyltransferase, pyridoxal phosphate binding site;Serine hydroxymethyltransferase;Pyridoxal phosphate-dependent transferase, major region, subdomain 1;Pyridoxal phosphate-dependent transferase, major region, subdomain 2;Pyridoxal phosphate-dependent transferase;
Q2VQZ0	Transporter of antigen processing 2	TAP2	4.5413	3.9905	4.1797	4.23717	0.279861	up	plasma membrane	biological_process;establishment of localization;localization;transport;single-organism transport;cellular process;single-organism process;single-organism cellular process;transmembrane transport;antigen processing and presentation of peptide antigen via MHC = class I;antigen processing and presentation of endogenous peptide antigen;antigen processing and presentation of endogenous antigen;antige…	purine ribonucleotide binding;anion binding;ribonucleotide binding;small molecule binding;ion binding;ribonucleoside binding;purine ribonucleoside triphosphate binding;carbohydrate derivative binding;adenyl ribonucleotide binding;nucleoside phosphate binding;molecular_function;nucleotide binding;nucleoside binding;adenyl nucleotide binding;heterocyclic compound binding;binding;purine nucleoside b…	membrane;intrinsic to membrane;cellular_component;membrane part;integral to membrane;endoplasmic reticulum;nuclear outer membrane-endoplasmic reticulum membrane network;intrinsic to endoplasmic reticulum membrane;intracellular membrane-bounded organelle;intracellular;endoplasmic reticulum part;cytoplasm;organelle;membrane-bounded organelle;organelle membrane;intracellular organelle;cell;endomembr…	K05654	ABCB3:ATP-binding cassette, subfamily B (MDR/TAP), member 3;ABCB3:ATP-binding cassette, subfamily B (MDR/TAP), member 3;ABCB3:ATP-binding cassette, subfamily B (MDR/TAP), member 3;ABCB3:ATP-binding cassette, subfamily B (MDR/TAP), member 3;ABCB3:ATP-binding cassette, subfamily B (MDR/TAP), member 3;	Herpes simplex infection ;Phagosome ;ABC transporters ;Primary immunodeficiency ;Antigen processing and presentation ;	IPR017871;IPR027417;IPR003593;IPR003439;IPR005293;IPR011527;	ABC transporter, conserved site;P-loop containing nucleoside triphosphate hydrolase;AAA+ ATPase domain;ABC transporter-like;Antigen peptide transporter 2;ABC transporter type 1, transmembrane domain;
U3IIZ7	RanBP2-like and GRIP domain-containing protein 4	RGPD4	1.6263	1.5226	1.5867	1.57853	0.0523301	up	cytosol		molecular_function;binding;protein binding;					IPR011990;	Tetratricopeptide-like helical domain;
E1C3D2	Septin-type G domain-containing protein	2021-09-02	6.181	5.6494	6.0799	5.9701	0.282297	up	cytosol	biological_process;cellular process;single-organism process;single-organism cellular process;cell cycle;cell division;organelle organization;single-organism developmental process;cellular component biogenesis;cellular developmental process;cell projection morphogenesis;anatomical structure development;anatomical structure morphogenesis;cell part morphogenesis;cell morphogenesis;developmental proc…	purine ribonucleotide binding;anion binding;ribonucleotide binding;small molecule binding;ion binding;ribonucleoside binding;purine ribonucleoside triphosphate binding;carbohydrate derivative binding;nucleoside phosphate binding;molecular_function;guanyl nucleotide binding;nucleotide binding;nucleoside binding;heterocyclic compound binding;binding;purine nucleoside binding;guanyl ribonucleotide b…	intracellular;intracellular non-membrane-bounded organelle;organelle;non-membrane-bounded organelle;cell part;cell;intracellular organelle;intracellular part;cellular_component;cytoskeleton;actin cytoskeleton;cell surface;cell projection membrane;plasma membrane;cell projection part;cell projection;cell periphery;cilium part;intracellular membrane-bounded organelle;cilium;plasma membrane part;mem…	K16942	SEPT2:septin 2;	Bacterial invasion of epithelial cells ;	IPR027417;IPR008113;IPR030379;	P-loop containing nucleoside triphosphate hydrolase;Septin 2;Septin-type guanine nucleotide-binding (G) domain;
G1N4C3	Signal transducer and activator of transcription	RCJMB04_17i9	3.2725	3.261	3.2168	3.2501	0.0294063	up	nuclear	regulation of gene expression;gene expression;nitrogen compound metabolic process;organic substance biosynthetic process;cellular aromatic compound metabolic process;regulation of nitrogen compound metabolic process;regulation of RNA metabolic process;nucleic acid metabolic process;cellular macromolecule metabolic process;regulation of metabolic process;regulation of primary metabolic process;reg…	molecular_function;nucleic acid binding transcription factor activity;sequence-specific DNA binding transcription factor activity;molecular transducer activity;signal transducer activity;binding;cation binding;ion binding;metal ion binding;calcium ion binding;heterocyclic compound binding;structure-specific DNA binding;organic cyclic compound binding;nucleic acid binding;DNA binding;double-strand…	intracellular;organelle;membrane-bounded organelle;cell part;cell;intracellular organelle;intracellular part;cellular_component;intracellular membrane-bounded organelle;nucleus;cytoplasm;nuclear lumen;membrane-enclosed lumen;intracellular organelle lumen;organelle lumen;intracellular non-membrane-bounded organelle;non-membrane-bounded organelle;nuclear part;intracellular organelle part;organelle …	K11220	STAT1:signal transducer and activator of transcription 1;STAT1:signal transducer and activator of transcription 1;STAT1:signal transducer and activator of transcription 1;STAT1:signal transducer and activator of transcription 1;STAT1:signal transducer and activator of transcription 1;STAT1:signal transducer and activator of transcription 1;STAT1:signal transducer and activator of transcription 1;…	Pathways in cancer ;Chemokine signaling pathway ;Herpes simplex infection ;Tuberculosis ;Jak-STAT signaling pathway ;Influenza A ;Hepatitis B ;Measles ;Osteoclast differentiation ;Thyroid hormone signaling pathway ;Toxoplasmosis ;Hepatitis C ;Toll-like receptor signaling pathway ;Prolactin signaling pathway ;Pancreatic cancer ;Leishmaniasis ;Inflammatory bowel disease (IBD) ;	IPR012345;IPR013800;IPR013801;IPR013799;IPR022752;IPR011992;IPR000980;IPR008967;IPR015988;	STAT transcription factor, DNA-binding, subdomain;STAT transcription factor, all-alpha;STAT transcription factor, DNA-binding;STAT transcription factor, protein interaction;Signal transducer and activation of transcription 1, TAZ2 binding domain, C-terminal;EF-hand domain pair;SH2 domain;p53-like transcription factor, DNA-binding;STAT transcription factor, coiled coil;
U3J6Y2	Ubiquitin-like protein ISG15 (Interferon-induced 15 kDa protein) (Interferon-induced 17 kDa protein) (IP17) (Ubiquitin cross-reactive protein) (hUCRP)	ISG15	11.566	15.452	11.578	12.8653	2.24013	up	cytosol		molecular_function;binding;protein binding;					IPR019956;IPR029071;IPR000626;	Ubiquitin;Ubiquitin-related domain;Ubiquitin-like;
U3IUZ1	YTH N6-methyladenosine RNA binding protein 3	YTHDF3	1.8141	1.5762	1.8251	1.73847	0.140635	up	cytosol							IPR007275;	YTH domain;
Q90698	DNA binding protein (Fragment)	CNBP	1.6466	1.7136	1.7279	1.69603	0.0434035	up	extracellular		molecular_function;binding;heterocyclic compound binding;organic cyclic compound binding;nucleic acid binding;cation binding;ion binding;transition metal ion binding;metal ion binding;zinc ion binding;					IPR001878;	Zinc finger, CCHC-type;
R0LVY9	Torsin-1B (Fragment)	TOR1B	2.5336	2.3995	2.4607	2.4646	0.067135	up	mitochondria		purine ribonucleotide binding;anion binding;ribonucleotide binding;small molecule binding;ion binding;ribonucleoside binding;purine ribonucleoside triphosphate binding;carbohydrate derivative binding;adenyl ribonucleotide binding;nucleoside phosphate binding;molecular_function;nucleotide binding;nucleoside binding;adenyl nucleotide binding;heterocyclic compound binding;binding;purine nucleoside b…					IPR027417;IPR010448;	P-loop containing nucleoside triphosphate hydrolase;Torsin;
U3IV66	Zinc finger CCCH-type antiviral protein 1 (ADP-ribosyltransferase diphtheria toxin-like 13) (ARTD13) (Zinc finger CCCH domain-containing protein 2) (Zinc finger antiviral protein) (ZAP)	ZC3HAV1	2.2418	2.4879	2.5219	2.4172	0.152849	up	extracellular		molecular_function;transferase activity, transferring glycosyl groups;transferase activity, transferring pentosyl groups;catalytic activity;transferase activity;NAD+ ADP-ribosyltransferase activity;binding;cation binding;ion binding;metal ion binding;					IPR000571;IPR012317;IPR004170;	Zinc finger, CCCH-type;Poly(ADP-ribose) polymerase, catalytic domain;WWE domain;
G1NBT9	MMS19 nucleotide excision repair protein homolog (hMMS19) (MET18 homolog) (MMS19-like protein)	MMS19	3.0803	2.7032	2.745	2.84283	0.206711	up	cytosol	biological_process;cellular process;single-organism process;single-organism cellular process;chromosome segregation;nitrogen compound metabolic process;cellular aromatic compound metabolic process;cellular response to stimulus;cellular macromolecule metabolic process;nucleic acid metabolic process;response to stress;cellular response to stress;DNA metabolic process;cellular response to DNA damage…	molecular_function;binding;transcription cofactor activity;protein binding transcription factor activity;transcription factor binding transcription factor activity;transcription coactivator activity;	intracellular;cytosolic part;protein complex;cytoplasmic part;cytoplasm;macromolecular complex;cell part;cell;intracellular part;cellular_component;cytosol;CIA complex;cytoskeletal part;spindle;intracellular non-membrane-bounded organelle;organelle;non-membrane-bounded organelle;intracellular organelle part;microtubule cytoskeleton;intracellular organelle;organelle part;cytoskeleton;MMXD complex;				IPR016024;IPR011989;IPR024687;	Armadillo-type fold;Armadillo-like helical;MMS19, C-terminal;
U3IJJ2	Perilipin		3.5806	3.8979	3.6866	3.7217	0.161536	up	mitochondria							IPR004279;	Perilipin;
R0LNT2	Bifunctional methylenetetrahydrofolate dehydrogenase/cyclohydrolase, mitochondrial (Fragment)	MTHFD2	1.8874	1.7458	1.8112	1.8148	0.0708686	up	cytosol	nitrogen compound metabolic process;cellular aromatic compound metabolic process;organic substance biosynthetic process;small molecule biosynthetic process;oxoacid metabolic process;small molecule metabolic process;cellular nitrogen compound metabolic process;organic acid biosynthetic process;single-organism metabolic process;single-organism biosynthetic process;cellular modified amino acid metab…	molecular_function;catalytic activity;oxidoreductase activity;oxidoreductase activity, acting on the CH-NH group of donors, NAD = or NADP as acceptor;oxidoreductase activity, acting on the CH-NH group of donors;methylenetetrahydrofolate dehydrogenase (NADP+) activity;		K13403	MTHFD2:methylenetetrahydrofolate dehydrogenase(NAD+) / 5,10-methenyltetrahydrofolate cyclohydrolase [EC:1.5.1.15 3.5.4.9];MTHFD2:methylenetetrahydrofolate dehydrogenase(NAD+) / 5,10-methenyltetrahydrofolate cyclohydrolase [EC:1.5.1.15 3.5.4.9];	Metabolic pathways ;One carbon pool by folate ;	IPR016040;IPR000672;IPR020867;IPR020630;IPR020631;	NAD(P)-binding domain;Tetrahydrofolate dehydrogenase/cyclohydrolase;Tetrahydrofolate dehydrogenase/cyclohydrolase, conserved site;Tetrahydrofolate dehydrogenase/cyclohydrolase, catalytic domain;Tetrahydrofolate dehydrogenase/cyclohydrolase, NAD(P)-binding domain;
R0KNA3	PH domain-containing protein	PHLDB2	1.8942	1.8588	1.9767	1.9099	0.0604977	up	nuclear							IPR011993;IPR001849;	Pleckstrin homology-like domain;Pleckstrin homology domain;
E1C929	AKAP2_C domain-containing protein	PALM2AKAP2	1.7508	1.7013	1.6248	1.6923	0.0634803	up	nuclear							IPR029304;	A-kinase anchor protein 2, C-terminal domain;
R0KUY7	Microtubule-associated protein (Fragment)	Anapl_13546	1.8156	1.8379	1.8924	1.84863	0.039509	up	nuclear		protein binding;cytoskeletal protein binding;molecular_function;binding;tubulin binding;					IPR001084;	Microtubule associated protein, tubulin-binding repeat;
Q5F3L2	HABP4_PAI-RBP1 domain-containing protein	RCJMB04_14f6	1.5699	1.7405	1.7403	1.68357	0.0984383	up	nuclear							IPR006861;	Hyaluronan/mRNA-binding protein;
G3USS8	Synaptic functional regulator FMR1	FMR1	2.0198	2.0329	2.1223	2.05833	0.0557826	up	cytosol		molecular_function;binding;heterocyclic compound binding;organic cyclic compound binding;nucleic acid binding;RNA binding;		K15516	FMR:fragile X mental retardation protein;	RNA transport ;	IPR004088;IPR004087;IPR008395;IPR022034;	K Homology domain, type 1;K Homology domain;Agenet-like domain;Fragile X mental retardation protein family;
F1NA05	E3 SUMO-protein ligase RanBP2 (EC 6.3.2.-) (358 kDa nucleoporin) (Nuclear pore complex protein Nup358) (Nucleoporin Nup358) (Ran-binding protein 2) (RanBP2) (p270)	RANBP2	2.3665	2.5435	2.381	2.43033	0.098273	up	nuclear	cellular macromolecule metabolic process;cellular process;biological_process;peptidyl-proline modification;peptidyl-amino acid modification;metabolic process;macromolecule modification;organic substance metabolic process;cellular protein metabolic process;protein modification process;cellular protein modification process;cellular metabolic process;macromolecule metabolic process;protein metabolic…	molecular_function;binding;protein binding;cation binding;ion binding;transition metal ion binding;metal ion binding;zinc ion binding;catalytic activity;isomerase activity;cis-trans isomerase activity;peptidyl-prolyl cis-trans isomerase activity;		K12172	RANBP2:E3 SUMO-protein ligase RanBP2;	RNA transport ;	IPR002130;IPR001440;IPR001876;IPR019734;IPR029000;IPR013026;IPR011993;IPR011990;IPR022011;IPR020892;IPR000156;	Cyclophilin-type peptidyl-prolyl cis-trans isomerase domain;Tetratricopeptide TPR1;Zinc finger, RanBP2-type;Tetratricopeptide repeat;Cyclophilin-like domain;Tetratricopeptide repeat-containing domain;Pleckstrin homology-like domain;Tetratricopeptide-like helical domain;Nup358/RanBP2 E3 ligase domain;Cyclophilin-type peptidyl-prolyl cis-trans isomerase, conserved site;Ran binding domain;
R0KVC4	Eukaryotic translation initiation factor 3 subunit C	Anapl_18626	1.7323	1.7442	1.631	1.7025	0.062206	up	cytosol	gene expression;organic substance biosynthetic process;biosynthetic process;cellular process;macromolecule biosynthetic process;cellular macromolecule metabolic process;translation;biological_process;cellular macromolecule biosynthetic process;metabolic process;organic substance metabolic process;cellular protein metabolic process;cellular biosynthetic process;cellular metabolic process;macromole…	molecular_function;binding;heterocyclic compound binding;RNA binding;organic cyclic compound binding;nucleic acid binding;translation factor activity, nucleic acid binding;translation initiation factor activity;protein binding;translation initiation factor binding;	intracellular;protein complex;cytoplasmic part;cytoplasm;macromolecular complex;cell part;cell;intracellular part;cellular_component;eukaryotic translation initiation factor 3 complex;				IPR029041;IPR008905;	FAD-linked oxidoreductase-like;Eukaryotic translation initiation factor 3 subunit C, N-terminal domain;
G1MSV5	Cytosolic iron-sulfur assembly component 1	CIAO1	4.3395	4.5864	12.956	7.29397	4.90502	up	extracellular	biological_process;metallo-sulfur cluster assembly;biosynthetic process;cellular component assembly;metabolic process;cellular component biogenesis;cellular component organization or biogenesis;cellular component organization;iron-sulfur cluster assembly;	molecular_function;binding;protein binding;	intracellular;cytosolic part;protein complex;cytoplasmic part;cytoplasm;macromolecular complex;cell part;cell;intracellular part;cellular_component;cytosol;CIA complex;cytoskeletal part;spindle;intracellular non-membrane-bounded organelle;organelle;non-membrane-bounded organelle;intracellular organelle part;microtubule cytoskeleton;intracellular organelle;organelle part;cytoskeleton;MMXD complex;				IPR020472;IPR019775;IPR001680;IPR015943;IPR017986;	G-protein beta WD-40 repeat;WD40 repeat, conserved site;WD40 repeat;WD40/YVTN repeat-like-containing domain;WD40-repeat-containing domain;
R0JE94	IFI-6	LOC101794704	5.7331	5.7122	4.778	5.40777	0.545494	up	mitochondria			membrane;intrinsic to membrane;cellular_component;membrane part;integral to membrane;				IPR009311;	Interferon alpha-inducible protein 6/27;
U3IB66	E3 ubiquitin/ISG15 ligase TRIM25 (EC 6.3.2.n3) (Estrogen-responsive finger protein) (RING finger protein 147) (RING-type E3 ubiquitin transferase) (EC 2.3.2.27) (Tripartite motif-containing protein 25) (Ubiquitin/ISG15-conjugating enzyme TRIM25) (Zinc finger protein 147)	TRIM25	3.5689	3.5365	3.8036	3.63633	0.14576	up	nuclear		molecular_function;binding;protein binding;cation binding;ion binding;transition metal ion binding;metal ion binding;zinc ion binding;	cell part;cell;cellular_component;intracellular;	K10652	TRIM25:tripartite motif-containing protein 25 [EC:6.3.2.19];TRIM25:tripartite motif-containing protein 25 [EC:6.3.2.19];TRIM25:tripartite motif-containing protein 25 [EC:6.3.2.19];	Influenza A ;NF-kappa B signaling pathway ;RIG-I-like receptor signaling pathway ;	IPR013320;IPR013083;IPR006574;IPR003879;IPR003877;IPR001841;IPR001870;IPR017907;IPR000315;	Concanavalin A-like lectin/glucanase domain;Zinc finger, RING/FYVE/PHD-type;SPRY-associated;Butyrophylin-like;SPRY domain;Zinc finger, RING-type;B30.2/SPRY domain;Zinc finger, RING-type, conserved site;Zinc finger, B-box;
R0M6X6	Sodium-coupled neutral amino acid transporter 2 (Fragment)	SLC38A2	1.5501	1.8965	1.7986	1.7484	0.178573	up	plasma membrane				K14207	SLC38A2:solute carrier family 38 (sodium-coupled neutral amino acid transporter), member 2;SLC38A2:solute carrier family 38 (sodium-coupled neutral amino acid transporter), member 2;SLC38A2:solute carrier family 38 (sodium-coupled neutral amino acid transporter), member 2;	Glutamatergic synapse ;GABAergic synapse ;Protein digestion and absorption ;	IPR013057;	Amino acid transporter, transmembrane;
H9H0G3	40S ribosomal protein S10	RPS10	1.5566	1.6463	1.706	1.6363	0.0752003	up	nuclear			small ribosomal subunit;cell;cellular_component;ribosomal subunit;cytosol;cytosolic part;intracellular;cytoplasmic part;cytoplasm;intracellular non-membrane-bounded organelle;cytosolic ribosome;organelle;macromolecular complex;ribonucleoprotein complex;non-membrane-bounded organelle;intracellular organelle part;cell part;ribosome;intracellular organelle;intracellular part;organelle part;cytosolic…	K02947	RP-S10e:small subunit ribosomal protein S10e;	Ribosome ;	IPR005326;	Plectin/S10, N-terminal;
Q90738	Actin filament-associated protein 1	AFAP1	1.7008	1.8022	1.7207	1.74123	0.053728	up	nuclear		molecular_function;anion binding;binding;ion binding;lipid binding;phospholipid binding;	intracellular;cell part;cell;intracellular part;cellular_component;cytoplasm;intracellular non-membrane-bounded organelle;organelle;non-membrane-bounded organelle;intracellular organelle;cytoskeleton;				IPR011993;IPR001849;	Pleckstrin homology-like domain;Pleckstrin homology domain;
R0K5L7	Cytoskeleton-associated protein 5 (Fragment)	CKAP5	1.7254	1.7796	1.7195	1.7415	0.0331272	up	plasma membrane		molecular_function;binding;					IPR016024;IPR024395;IPR011989;	Armadillo-type fold;CLASP N-terminal domain;Armadillo-like helical;
F1NYC0	60S ribosomal protein L35 (Fragment)	RPL35	1.6288	1.5177	1.5742	1.57357	0.0555527	up	cytosol	gene expression;organic substance biosynthetic process;biosynthetic process;macromolecule biosynthetic process;cellular macromolecule metabolic process;cellular process;biological_process;cellular macromolecule biosynthetic process;metabolic process;organic substance metabolic process;cellular biosynthetic process;cellular protein metabolic process;macromolecule metabolic process;cellular metabol…	molecular_function;structural molecule activity;structural constituent of ribosome;	cell part;cell;cellular_component;intracellular;cytoplasmic part;cytoplasm;intracellular non-membrane-bounded organelle;organelle;macromolecular complex;non-membrane-bounded organelle;ribonucleoprotein complex;intracellular organelle;intracellular part;ribosome;large ribosomal subunit;ribosomal subunit;cytosol;cytosolic part;cytosolic ribosome;intracellular organelle part;organelle part;cytosolic…	K02918	RP-L35e:large subunit ribosomal protein L35e;	Ribosome ;	IPR018254;IPR001854;	Ribosomal protein L29, conserved site;Ribosomal protein L29;
G1MRM5	Chromodomain-helicase-DNA-binding protein 5 (CHD-5) (EC 3.6.4.12) (ATP-dependent helicase CHD5)	CHD5	1.542	1.544	1.5275	1.53783	0.00900463	up	nuclear	gene expression;organic substance biosynthetic process;biosynthetic process;macromolecule biosynthetic process;cellular macromolecule metabolic process;cellular process;biological_process;cellular macromolecule biosynthetic process;metabolic process;organic substance metabolic process;cellular biosynthetic process;cellular protein metabolic process;macromolecule metabolic process;cellular metabol…	molecular_function;structural molecule activity;structural constituent of ribosome;	cell part;cell;cellular_component;intracellular;cytoplasmic part;cytoplasm;intracellular non-membrane-bounded organelle;organelle;macromolecular complex;non-membrane-bounded organelle;ribonucleoprotein complex;intracellular organelle;intracellular part;ribosome;	K02891	RP-L22e:large subunit ribosomal protein L22e;	Ribosome ;	IPR002671;	Ribosomal protein L22e;
R0LMU4	Vinexin (Fragment)	Anapl_15779	1.9805	1.9067	2.1416	2.0096	0.120123	up	nuclear							IPR003127;	Sorbin-like;
U3IKV6	40S ribosomal protein S30	FAU	2.4078	3.0784	2.54	2.6754	0.355213	up	nuclear	gene expression;organic substance biosynthetic process;biosynthetic process;macromolecule biosynthetic process;cellular macromolecule metabolic process;cellular process;biological_process;cellular macromolecule biosynthetic process;metabolic process;organic substance metabolic process;cellular biosynthetic process;cellular protein metabolic process;macromolecule metabolic process;cellular metabol…	molecular_function;binding;protein binding;structural molecule activity;structural constituent of ribosome;	cell part;cell;cellular_component;intracellular;cytoplasmic part;cytoplasm;intracellular non-membrane-bounded organelle;organelle;macromolecular complex;non-membrane-bounded organelle;ribonucleoprotein complex;intracellular organelle;intracellular part;ribosome;	K02983	RP-S30e:small subunit ribosomal protein S30e;	Ribosome ;	IPR000626;IPR006846;IPR029071;	Ubiquitin-like;Ribosomal protein S30;Ubiquitin-related domain;
M9NH39	Toll-like receptor 3 (Fragment)	TLR3	1.7466	1.6944	1.7309	1.72397	0.0267818	up	peroxisome	biological_process;cellular response to stimulus;cell communication;cellular process;regulation of cellular process;signaling;single-organism process;regulation of biological process;single-organism cellular process;biological regulation;single organism signaling;response to stimulus;signal transduction;	molecular_function;binding;protein binding;					IPR003591;IPR000483;IPR000157;IPR001611;	Leucine-rich repeat, typical subtype;Cysteine-rich flanking region, C-terminal;Toll/interleukin-1 receptor homology (TIR) domain;Leucine-rich repeat;
U3IKR7	10-formyltetrahydrofolate dehydrogenase (EC 1.5.1.6)	ALDH1L2	1.6995	1.7029	1.6761	1.69283	0.0145909	up	cytosol	biological_process;metabolic process;single-organism metabolic process;oxidation-reduction process;biosynthetic process;	molecular_function;catalytic activity;oxidoreductase activity;oxidoreductase activity, acting on the aldehyde or oxo group of = donors;oxidoreductase activity, acting on the aldehyde or oxo group of = donors, NAD or NADP as acceptor;transferase activity;transferase activity, transferring one-carbon groups;hydroxymethyl-, formyl- and related transferase activity;methyltransferase activity;		K00289	E1.5.1.6:formyltetrahydrofolate dehydrogenase [EC:1.5.1.6];	One carbon pool by folate ;	IPR011034;IPR029510;IPR016163;IPR016162;IPR016161;IPR016160;IPR015590;IPR002376;IPR001555;IPR005793;IPR009081;	Formyl transferase, C-terminal-like;Aldehyde dehydrogenase, glutamic acid active site;Aldehyde dehydrogenase, C-terminal;Aldehyde dehydrogenase N-terminal domain;Aldehyde/histidinol dehydrogenase;Aldehyde dehydrogenase, cysteine active site;Aldehyde dehydrogenase domain;Formyl transferase, N-terminal;Phosphoribosylglycinamide formyltransferase, active site;Formyl transferase, C-terminal;Acyl carr…
V9HXK1	MHC class I antigen heavy chain (Fragment)	>tr|V9HXK1|V9HXK1_ANAPL	4.222	4.1712	4.2322	4.20847	0.0326744	up	endoplasmic reticulum	biological_process;response to stimulus;immune system process;immune response;antigen processing and presentation;regulation of immune system process;positive regulation of immune system process;positive regulation of biological process;positive regulation of T cell mediated immunity;leukocyte mediated cytotoxicity;cell killing;regulation of biological process;positive regulation of adaptive immu…	molecular_function;binding;protein binding;peptide binding;amide binding;antigen binding;peptide antigen binding;	cellular_component;membrane;protein complex;plasma membrane part;plasma membrane;macromolecular complex;cell part;MHC protein complex;cell;membrane part;cell periphery;MHC class I protein complex;				IPR003006;IPR003597;IPR027648;IPR013783;IPR011161;IPR011162;IPR001039;IPR007110;	Immunoglobulin/major histocompatibility complex, conserved site;Immunoglobulin C1-set;MHC class I alpha chain;Immunoglobulin-like fold;MHC class I-like antigen recognition;MHC classes I/II-like antigen recognition protein;MHC class I alpha chain, alpha1 alpha2 domains;Immunoglobulin-like domain;
A0A0C4K5J8	Interferon-induced transmembrane protein 2	IFITM2	2.5586	17.716	3.7216	7.99873	8.43547	up	plasma membrane	biological_process;response to stimulus;response to biotic stimulus;		membrane;intrinsic to membrane;cellular_component;membrane part;integral to membrane;				IPR007593;	CD225/Dispanin family;
U3IUP4	Zinc finger NFX1-type containing 1	ZNFX1	8.2269	4.157	8.8844	7.08943	2.56075	up	cytosol,nuclear							IPR027417;	P-loop containing nucleoside triphosphate hydrolase;
H9L1F4	Perilipin	LOC100549955	3.8366	3.5313	3.3151	3.561	0.262016	up	extracellular							IPR004279;	Perilipin;
R0JSC8	Double-stranded RNA-binding protein Staufen-like protein 2 (Fragment)	STAU2	1.6478	1.8683	1.5661	1.69407	0.156322	up	nuclear							IPR014720;	Double-stranded RNA-binding domain;
R0LHU8	Septin-7 (Fragment)	2018-09-07	5.9496	6.1359	5.7237	5.9364	0.206417	up	cytosol		purine ribonucleotide binding;anion binding;ribonucleotide binding;small molecule binding;ion binding;ribonucleoside binding;purine ribonucleoside triphosphate binding;carbohydrate derivative binding;nucleoside phosphate binding;molecular_function;guanyl nucleotide binding;nucleotide binding;nucleoside binding;heterocyclic compound binding;binding;purine nucleoside binding;guanyl ribonucleotide b…	cytoskeletal part;cell;cellular_component;cell periphery;intracellular;protein complex;cytoplasmic part;cytoplasm;intracellular non-membrane-bounded organelle;septin cytoskeleton;organelle;cell cortex part;macromolecular complex;non-membrane-bounded organelle;intracellular organelle part;cell part;intracellular organelle;intracellular part;organelle part;cytoskeleton;cell cortex;septin complex;				IPR030379;IPR008115;IPR027417;	Septin-type guanine nucleotide-binding (G) domain;Septin 7;P-loop containing nucleoside triphosphate hydrolase;
U3ISV5	Centrosomal protein of 170 kDa (Cep170) (KARP-1-binding protein) (KARP1-binding protein)	CEP170	1.998	2.3514	2.4575	2.26897	0.240586	up	nuclear		molecular_function;binding;protein binding;					IPR008984;IPR029300;IPR000253;	SMAD/FHA domain;CEP170, C-terminal;Forkhead-associated (FHA) domain;
U3I4B5	Eukaryotic translation initiation factor 3 subunit D	Anapl_01392	1.5817	1.6266	1.5499	1.58607	0.038536	up	cytosol		molecular_function;binding;heterocyclic compound binding;RNA binding;organic cyclic compound binding;nucleic acid binding;translation factor activity, nucleic acid binding;translation initiation factor activity;	intracellular;cell part;cell;intracellular part;cellular_component;cytoplasm;protein complex;cytoplasmic part;macromolecular complex;eukaryotic translation initiation factor 3 complex;	K03251	EIF3D:translation initiation factor 3 subunit D;	RNA transport ;	IPR007783;	Eukaryotic translation initiation factor 3 subunit D;
U3IM50	Septin 9	SEPTIN9	5.5198	6.1495	5.9819	5.88373	0.326126	up	cytosol	biological_process;cellular process;single-organism process;single-organism cellular process;cell cycle;	purine ribonucleotide binding;anion binding;ribonucleotide binding;small molecule binding;ion binding;ribonucleoside binding;purine ribonucleoside triphosphate binding;carbohydrate derivative binding;nucleoside phosphate binding;molecular_function;guanyl nucleotide binding;nucleotide binding;nucleoside binding;heterocyclic compound binding;binding;purine nucleoside binding;guanyl ribonucleotide b…		K16938	SEPT3_9_12:septin 3/9/12;	Bacterial invasion of epithelial cells ;	IPR008114;IPR027417;IPR030379;	Septin 3;P-loop containing nucleoside triphosphate hydrolase;Septin-type guanine nucleotide-binding (G) domain;
R0L0F4	Double-stranded RNA-specific adenosine deaminase (Fragment)	ADAR	1.9587	2.4443	2.1367	2.1799	0.245665	up	nuclear	nitrogen compound metabolic process;gene expression;cellular aromatic compound metabolic process;RNA metabolic process;cellular macromolecule metabolic process;nucleic acid metabolic process;cellular process;cellular nitrogen compound metabolic process;biological_process;nucleobase-containing compound metabolic process;organic cyclic compound metabolic process;metabolic process;organic substance …	molecular_function;binding;heterocyclic compound binding;organic cyclic compound binding;nucleic acid binding;RNA binding;hydrolase activity, acting on carbon-nitrogen (but not peptide) = bonds, in cyclic amidines;hydrolase activity;hydrolase activity, acting on carbon-nitrogen (but not peptide) = bonds;deaminase activity;catalytic activity;adenosine deaminase activity;double-stranded RNA adenosi…		K12968	ADAR:double-stranded RNA-specific adenosine deaminase [EC:3.5.4.37];ADAR:double-stranded RNA-specific adenosine deaminase [EC:3.5.4.37];ADAR:double-stranded RNA-specific adenosine deaminase [EC:3.5.4.37];	Influenza A ;Measles ;Cytosolic DNA-sensing pathway ;	IPR011991;IPR000607;IPR014720;IPR002466;	Winged helix-turn-helix DNA-binding domain;Double-stranded RNA-specific adenosine deaminase (DRADA);Double-stranded RNA-binding domain;Adenosine deaminase/editase;
R0KXI0	C-C motif chemokine (Fragment)	LOC101800938	20.99	17.427	21.092	19.8363	2.08717	up	extracellular	biological_process;response to stimulus;immune system process;immune response;	protein binding;molecular_function;G-protein coupled receptor binding;binding;receptor binding;chemokine receptor binding;cytokine activity;cytokine receptor binding;chemokine activity;	cellular_component;extracellular region;				IPR000827;IPR001811;	CC chemokine, conserved site;Chemokine interleukin-8-like domain;
P63283	SUMO-conjugating enzyme UBC9	UBE2I	2.0461	1.5118	2.0808	1.87957	0.318967	up	cytosol	biological_process;cellular process;single-organism process;single-organism cellular process;cell division;chromosome segregation;cell cycle;organelle organization;nuclear division;organelle fission;cell cycle process;mitotic cell cycle;cellular component organization or biogenesis;cellular component organization;mitosis;cellular macromolecule metabolic process;protein modification by small prote…	molecular_function;ligase activity;catalytic activity;ligase activity, forming carbon-nitrogen bonds;acid-amino acid ligase activity;purine ribonucleotide binding;anion binding;ribonucleotide binding;small molecule binding;ion binding;ribonucleoside binding;purine ribonucleoside triphosphate binding;carbohydrate derivative binding;adenyl ribonucleotide binding;nucleoside phosphate binding;nucleot…	intracellular;organelle;membrane-bounded organelle;cell part;cell;intracellular organelle;intracellular part;cellular_component;intracellular membrane-bounded organelle;nucleus;	K10577	UBE2I:ubiquitin-conjugating enzyme E2 I [EC:6.3.2.19];UBE2I:ubiquitin-conjugating enzyme E2 I [EC:6.3.2.19];UBE2I:ubiquitin-conjugating enzyme E2 I [EC:6.3.2.19];UBE2I:ubiquitin-conjugating enzyme E2 I [EC:6.3.2.19];	RNA transport ;MicroRNAs in cancer ;Ubiquitin mediated proteolysis ;NF-kappa B signaling pathway ;	IPR023313;IPR000608;IPR016135;	Ubiquitin-conjugating enzyme, active site;Ubiquitin-conjugating enzyme E2;Ubiquitin-conjugating enzyme/RWD-like;
R0K408	Prostaglandin G/H synthase 2 (Fragment)	PTGS2	3.0919	3.5402	2.7975	3.1432	0.373998	up	cytosol	biological_process;response to stress;response to stimulus;response to oxidative stress;single-organism metabolic process;metabolic process;oxidation-reduction process;	molecular_function;antioxidant activity;oxidoreductase activity;catalytic activity;oxidoreductase activity, acting on peroxide as acceptor;peroxidase activity;binding;heterocyclic compound binding;organic cyclic compound binding;tetrapyrrole binding;heme binding;protein binding;		K11987	PTGS2:prostaglandin-endoperoxide synthase 2 [EC:1.14.99.1];PTGS2:prostaglandin-endoperoxide synthase 2 [EC:1.14.99.1];PTGS2:prostaglandin-endoperoxide synthase 2 [EC:1.14.99.1];PTGS2:prostaglandin-endoperoxide synthase 2 [EC:1.14.99.1];PTGS2:prostaglandin-endoperoxide synthase 2 [EC:1.14.99.1];PTGS2:prostaglandin-endoperoxide synthase 2 [EC:1.14.99.1];PTGS2:prostaglandin-endoperoxide synthase 2 […	Metabolic pathways ;Pathways in cancer ;MicroRNAs in cancer ;Oxytocin signaling pathway ;TNF signaling pathway ;NF-kappa B signaling pathway ;Serotonergic synapse ;Small cell lung cancer ;Retrograde endocannabinoid signaling ;Leishmaniasis ;Regulation of lipolysis in adipocytes ;VEGF signaling pathway ;Ovarian steroidogenesis ;Arachidonic acid metabolism ;Chemical carcinogenesis ;	IPR000742;IPR019791;IPR010255;	Epidermal growth factor-like domain;Haem peroxidase, animal;Haem peroxidase;
U3J3W5	Tudor domain-containing protein 3	TDRD3	4.8978	4.4916	4.1949	4.5281	0.352869	up	nuclear	gene expression;RNA processing;nitrogen compound metabolic process;cellular aromatic compound metabolic process;RNA metabolic process;cellular macromolecule metabolic process;mRNA metabolic process;nucleic acid metabolic process;cellular process;cellular nitrogen compound metabolic process;biological_process;nucleobase-containing compound metabolic process;organic cyclic compound metabolic proces…	molecular_function;binding;protein binding;heterocyclic compound binding;organic cyclic compound binding;nucleic acid binding;RNA binding;	intracellular;organelle;membrane-bounded organelle;cell part;cell;intracellular organelle;intracellular part;cellular_component;intracellular membrane-bounded organelle;nucleus;cytoplasm;				IPR002999;IPR000449;IPR009060;IPR010304;IPR015940;	Tudor domain;Ubiquitin-associated domain/translation elongation factor EF-Ts, N-terminal;UBA-like;Survival motor neuron;Ubiquitin-associated/translation elongation factor EF1B, N-terminal, eukaryote;
R0KEQ8	60S ribosomal protein L24 (Fragment)	RPL24	1.5555	1.6405	1.5647	1.5869	0.0466463	up	cytosol				K02896	RP-L24e:large subunit ribosomal protein L24e;	Ribosome ;	IPR011017;IPR023441;IPR023442;IPR000988;	TRASH domain;Ribosomal protein L24e domain;Ribosomal protein L24e, conserved site;Ribosomal protein L24e-related;
R0JRF9	UPF0555 protein KIAA0776-like protein (Fragment)	UFL1	1.5587	1.56	1.6616	1.59343	0.0590376	up	nuclear							IPR018611;	E3 UFM1-protein ligase 1;
U3IRZ8	Poly [ADP-ribose] polymerase (PARP) (EC 2.4.2.30)	PARP9	9.9257	10.818	9.2485	9.9974	0.787203	up	cytosol		molecular_function;transferase activity, transferring glycosyl groups;transferase activity, transferring pentosyl groups;catalytic activity;transferase activity;NAD+ ADP-ribosyltransferase activity;					IPR012317;IPR002589;	Poly(ADP-ribose) polymerase, catalytic domain;Macro domain;
U3IMF3	Rab11 family-interacting protein 1 (Rab11-FIP1) (Rab-coupling protein)	RAB11FIP1	1.9801	2.4236	1.9036	2.10243	0.280756	up	nuclear				K12484	RAB11FIP1_2_5:Rab11 family-interacting protein 1/2/5;	Endocytosis ;	IPR019018;	Rab-binding domain FIP-RBD;
G1MYC5	Actin-related protein 2/3 complex subunit 1B (Arp2/3 complex 41 kDa subunit) (p41-ARC)	ARPC1B	1.7638	1.7073	1.7146	1.72857	0.0307305	up	cytosol	regulation of cellular component biogenesis;protein polymerization;actin cytoskeleton organization;regulation of cellular component size;protein complex subunit organization;cellular component biogenesis;single-organism cellular process;protein complex biogenesis;macromolecular complex subunit organization;cellular protein complex assembly;regulation of actin filament length;regulation of actin f…	molecular_function;binding;protein binding;	intracellular;intracellular non-membrane-bounded organelle;organelle;non-membrane-bounded organelle;cell part;cell;intracellular organelle;intracellular part;cellular_component;cytoskeleton;	K05757	ARPC1A_B:actin related protein 2/3 complex, subunit 1A/1B;ARPC1A_B:actin related protein 2/3 complex, subunit 1A/1B;ARPC1A_B:actin related protein 2/3 complex, subunit 1A/1B;ARPC1A_B:actin related protein 2/3 complex, subunit 1A/1B;ARPC1A_B:actin related protein 2/3 complex, subunit 1A/1B;ARPC1A_B:actin related protein 2/3 complex, subunit 1A/1B;ARPC1A_B:actin related protein 2/3 complex, subunit…	Endocytosis ;Regulation of actin cytoskeleton ;Bacterial invasion of epithelial cells ;Fc gamma R-mediated phagocytosis ;Salmonella infection ;Shigellosis ;Pathogenic Escherichia coli infection ;	IPR017986;IPR001680;IPR015943;	WD40-repeat-containing domain;WD40 repeat;WD40/YVTN repeat-like-containing domain;
U3IMI3	Ataxin-2 (Spinocerebellar ataxia type 2 protein) (Trinucleotide repeat-containing gene 13 protein)	ATXN2	2.5077	2.3383	2.2105	2.35217	0.149084	up	mitochondria							IPR009818;IPR009604;IPR025852;	Ataxin-2, C-terminal;LsmAD domain;Ataxin 2, SM domain;
A0A0B5JQU7	Viperin	Anapl_14386	21.116	11.635	12.951	15.234	5.13628	up	mitochondria	response to biotic stimulus;biological_process;immune effector process;multi-organism process;defense response to other organism;response to stress;defense response;response to virus;response to stimulus;immune system process;response to other organism;defense response to virus;	molecular_function;catalytic activity;binding;metal cluster binding;iron-sulfur cluster binding;	endoplasmic reticulum;nuclear outer membrane-endoplasmic reticulum membrane network;cell;cellular_component;endomembrane system;intracellular membrane-bounded organelle;endoplasmic reticulum part;intracellular;cytoplasmic part;cytoplasm;organelle;membrane;organelle membrane;intracellular organelle part;membrane-bounded organelle;cell part;intracellular organelle;intracellular part;membrane part;o…	K15045	RSAD2:radical S-adenosyl methionine domain-containing protein 2;	Influenza A ;	IPR013785;IPR007197;IPR006638;IPR026372;	Aldolase-type TIM barrel;Radical SAM;Elongator protein 3/MiaB/NifB;Antiviral radical SAM protein viperin;
R0L904	CAP-Gly domain-containing linker protein 2 (Fragment)	CLIP2	1.8875	1.8587	1.794	1.84673	0.0478849	up	nuclear							IPR000938;	CAP Gly-rich domain;
U3HZY3	E3 ubiquitin-protein ligase TRIM13 (EC 6.3.2.-) (B-cell chronic lymphocytic leukemia tumor suppressor Leu5) (Leukemia-associated protein 5) (Putative tumor suppressor RFP2) (RING finger protein 77) (Ret finger protein 2) (Tripartite motif-containing protein 13)	TRIM13	2.2898	2.1741	2.2066	2.2235	0.0596727	up	nuclear		molecular_function;binding;protein binding;cation binding;ion binding;transition metal ion binding;metal ion binding;zinc ion binding;	cell part;cell;cellular_component;intracellular;				IPR013083;IPR001841;IPR000315;IPR017907;	Zinc finger, RING/FYVE/PHD-type;Zinc finger, RING-type;Zinc finger, B-box;Zinc finger, RING-type, conserved site;
R0K2V5	Eukaryotic translation initiation factor 3 subunit E-interacting protein (Fragment)	EIF3L	1.6251	1.5963	1.5302	1.58387	0.0486564	up	cytosol		molecular_function;binding;heterocyclic compound binding;RNA binding;organic cyclic compound binding;nucleic acid binding;translation factor activity, nucleic acid binding;translation initiation factor activity;protein binding;	intracellular;cell part;cell;intracellular part;cellular_component;cytoplasm;protein complex;cytoplasmic part;macromolecular complex;eukaryotic translation initiation factor 3 complex;				IPR019382;IPR011990;	Translation initiation factor 3 complex subunit L;Tetratricopeptide-like helical domain;
U3IDS0	Isoleucine--tRNA ligase, cytoplasmic (EC 6.1.1.5) (Isoleucyl-tRNA synthetase) (IRS) (IleRS)	IARS	1.6268	1.6521	1.6633	1.6474	0.0186984	up	cytosol	gene expression;nitrogen compound metabolic process;cellular aromatic compound metabolic process;organic substance biosynthetic process;nucleic acid metabolic process;cellular macromolecule metabolic process;small molecule metabolic process;oxoacid metabolic process;translation;cellular nitrogen compound metabolic process;single-organism metabolic process;cellular macromolecule biosynthetic proce…	molecular_function;ligase activity;ligase activity, forming carbon-oxygen bonds;catalytic activity;aminoacyl-tRNA ligase activity;ligase activity, forming aminoacyl-tRNA and related compounds;isoleucine-tRNA ligase activity;nucleoside phosphate binding;binding;heterocyclic compound binding;small molecule binding;organic cyclic compound binding;nucleotide binding;purine ribonucleotide binding;anio…	intracellular;cell part;cell;intracellular part;cellular_component;cytoplasm;	K01870	IARS:isoleucyl-tRNA synthetase [EC:6.1.1.5];	Aminoacyl-tRNA biosynthesis ;	IPR014729;IPR013155;IPR002300;IPR002301;IPR001412;IPR023586;IPR009080;IPR009008;	Rossmann-like alpha/beta/alpha sandwich fold;Methionyl/Valyl/Leucyl/Isoleucyl-tRNA synthetase, anticodon-binding;Aminoacyl-tRNA synthetase, class Ia;Isoleucine-tRNA ligase;Aminoacyl-tRNA synthetase, class I, conserved site;Isoleucine-tRNA ligase, type 2;Aminoacyl-tRNA synthetase, class 1a, anticodon-binding;Valyl/Leucyl/Isoleucyl-tRNA synthetase, editing domain;
R0LJP0	60S ribosomal protein L39 (Fragment)	LOC100544721	1.6374	2.073	2.0126	1.90767	0.235998	up	nuclear	gene expression;organic substance biosynthetic process;biosynthetic process;macromolecule biosynthetic process;cellular macromolecule metabolic process;cellular process;biological_process;cellular macromolecule biosynthetic process;metabolic process;organic substance metabolic process;cellular biosynthetic process;cellular protein metabolic process;macromolecule metabolic process;cellular metabol…	molecular_function;structural molecule activity;structural constituent of ribosome;	cell part;cell;cellular_component;intracellular;cytoplasmic part;cytoplasm;intracellular non-membrane-bounded organelle;organelle;macromolecular complex;non-membrane-bounded organelle;ribonucleoprotein complex;intracellular organelle;intracellular part;ribosome;				IPR023626;IPR000077;	Ribosomal protein L39e domain;Ribosomal protein L39e;
S4SM19	ATP-dependent RNA helicase (Fragment)	LGP2	14.529	12.772	20.286	15.8623	3.93044	up	cytosol		molecular_function;binding;heterocyclic compound binding;organic cyclic compound binding;nucleic acid binding;DNA binding;purine ribonucleotide binding;anion binding;ribonucleotide binding;small molecule binding;ion binding;ribonucleoside binding;purine ribonucleoside triphosphate binding;carbohydrate derivative binding;adenyl ribonucleotide binding;nucleoside phosphate binding;nucleotide binding…					IPR006935;IPR001650;IPR021673;IPR014001;IPR027417;	Helicase/UvrB domain;Helicase, C-terminal;C-terminal domain of RIG-I;Helicase superfamily 1/2, ATP-binding domain;P-loop containing nucleoside triphosphate hydrolase;
U3I321	2',3'-cyclic-nucleotide 3'-phosphodiesterase (CNP) (CNPase) (EC 3.1.4.37)	CNP	10.633	8.9615	9.6045	9.733	0.843126	up	mitochondria	nitrogen compound metabolic process;cellular aromatic compound metabolic process;organic substance catabolic process;cyclic nucleotide metabolic process;small molecule metabolic process;phosphate-containing compound metabolic process;nucleotide catabolic process;organophosphate catabolic process;phosphorus metabolic process;nucleoside phosphate metabolic process;cellular nitrogen compound metabol…	molecular_function;phosphoric ester hydrolase activity;phosphoric diester hydrolase activity;hydrolase activity;cyclic-nucleotide phosphodiesterase activity;hydrolase activity, acting on ester bonds;catalytic activity;2',3'-cyclic-nucleotide 3'-phosphodiesterase activity;	cellular_component;membrane;				IPR008431;IPR009097;IPR027417;	Cyclic nucleotide phosphodiesterase;RNA ligase/cyclic nucleotide phosphodiesterase;P-loop containing nucleoside triphosphate hydrolase;
U3I2Q9	Antigen peptide transporter 1 (APT1) (ATP-binding cassette sub-family B member 2) (Peptide supply factor 1) (Peptide transporter PSF1) (PSF-1) (Peptide transporter TAP1) (Peptide transporter involved in antigen processing 1) (Really interesting new gene 4 protein)	TAP1	4.1684	4.2649	4.8915	4.4416	0.392601	up	nuclear	biological_process;establishment of localization;localization;transport;single-organism transport;cellular process;single-organism process;single-organism cellular process;transmembrane transport;	purine ribonucleotide binding;anion binding;ribonucleotide binding;small molecule binding;ion binding;ribonucleoside binding;purine ribonucleoside triphosphate binding;carbohydrate derivative binding;adenyl ribonucleotide binding;nucleoside phosphate binding;molecular_function;nucleotide binding;nucleoside binding;adenyl nucleotide binding;heterocyclic compound binding;binding;purine nucleoside b…	membrane;intrinsic to membrane;cellular_component;membrane part;integral to membrane;				IPR027417;IPR011527;IPR003439;IPR003593;	P-loop containing nucleoside triphosphate hydrolase;ABC transporter type 1, transmembrane domain;ABC transporter-like;AAA+ ATPase domain;
U3ISE0	Septin-11	2018-09-11	6.433	5.9068	6.5781	6.30597	0.35322	up	nuclear		purine ribonucleotide binding;anion binding;ribonucleotide binding;small molecule binding;ion binding;ribonucleoside binding;purine ribonucleoside triphosphate binding;carbohydrate derivative binding;nucleoside phosphate binding;molecular_function;guanyl nucleotide binding;nucleotide binding;nucleoside binding;heterocyclic compound binding;binding;purine nucleoside binding;guanyl ribonucleotide b…		K16939	SEPT6_8_11:septin 6/8/11;	Bacterial invasion of epithelial cells ;	IPR030379;IPR027417;	Septin-type guanine nucleotide-binding (G) domain;P-loop containing nucleoside triphosphate hydrolase;
U3IG19	Endoplasmic reticulum aminopeptidase 1 (EC 3.4.11.-) (ARTS-1) (Adipocyte-derived leucine aminopeptidase) (A-LAP) (Aminopeptidase PILS) (Puromycin-insensitive leucyl-specific aminopeptidase) (PILS-AP) (Type 1 tumor necrosis factor receptor shedding aminopeptidase regulator)	ERAP1	1.5326	1.5436	1.5261	1.5341	0.0088459	up	endoplasmic reticulum		peptidase activity, acting on L-amino acid peptides;molecular_function;hydrolase activity;peptidase activity;catalytic activity;metallopeptidase activity;binding;cation binding;ion binding;transition metal ion binding;metal ion binding;zinc ion binding;					IPR014782;IPR024571;	Peptidase M1, membrane alanine aminopeptidase, N-terminal;ERAP1-like C-terminal domain;
R0LKH1	Pumilio-like protein 2 (Fragment)	pum2	1.902	2.1042	1.7998	1.93533	0.154913	up	cytosol		molecular_function;binding;heterocyclic compound binding;organic cyclic compound binding;nucleic acid binding;RNA binding;					IPR016024;IPR001313;IPR011989;	Armadillo-type fold;Pumilio RNA-binding repeat;Armadillo-like helical;
F1NVW3	Insulin-like growth factor 2 mRNA-binding protein 2 (IGF2 mRNA-binding protein 2) (IMP-2) (Hepatocellular carcinoma autoantigen p62) (IGF-II mRNA-binding protein 2) (VICKZ family member 2)	IGF2BP2	1.6358	1.6096	1.5578	1.60107	0.039694	up	cytosol		molecular_function;binding;heterocyclic compound binding;organic cyclic compound binding;nucleic acid binding;RNA binding;nucleoside phosphate binding;small molecule binding;nucleotide binding;mRNA binding;mRNA 3'-UTR binding;mRNA 5'-UTR binding;	intracellular;cell part;cell;intracellular part;cellular_component;cytoplasm;intracellular non-membrane-bounded organelle;organelle;non-membrane-bounded organelle;intracellular organelle part;intracellular organelle;organelle part;cytoskeleton;cytoskeletal part;membrane-bounded organelle;intracellular membrane-bounded organelle;nucleus;				IPR012677;IPR000504;IPR004087;IPR004088;	Nucleotide-binding alpha-beta plait domain;RNA recognition motif domain;K Homology domain;K Homology domain, type 1;
R0LJZ9	UMP-CMP kinase 2, mitochondrial (Fragment)	CMPK2	6.7561	7.0501	4.6662	6.15747	1.29981	up	extracellular							IPR027417;	P-loop containing nucleoside triphosphate hydrolase;
R0J8D8	Cartilage intermediate layer protein 2	Anapl_18444	52.429	29.846	27.831	36.702	13.6572	up	cytosol
R0LC50	Septin-8 (Fragment)	2018-09-08	6.2891	6.5252	6.5362	6.45017	0.139596	up	nuclear		purine ribonucleotide binding;anion binding;ribonucleotide binding;small molecule binding;ion binding;ribonucleoside binding;purine ribonucleoside triphosphate binding;carbohydrate derivative binding;nucleoside phosphate binding;molecular_function;guanyl nucleotide binding;nucleotide binding;nucleoside binding;heterocyclic compound binding;binding;purine nucleoside binding;guanyl ribonucleotide b…		K16939	SEPT6_8_11:septin 6/8/11;	Bacterial invasion of epithelial cells ;	IPR030379;IPR027417;	Septin-type guanine nucleotide-binding (G) domain;P-loop containing nucleoside triphosphate hydrolase;
R0LL41	DNA-binding protein A (Fragment)	Anapl_04051	1.7754	2.0783	2.0795	1.97773	0.175227	up	mitochondria	regulation of gene expression;gene expression;nitrogen compound metabolic process;organic substance biosynthetic process;cellular aromatic compound metabolic process;regulation of nitrogen compound metabolic process;regulation of RNA metabolic process;nucleic acid metabolic process;cellular macromolecule metabolic process;regulation of metabolic process;regulation of primary metabolic process;reg…	molecular_function;binding;heterocyclic compound binding;organic cyclic compound binding;nucleic acid binding;DNA binding;					IPR002059;IPR012340;	Cold-shock protein, DNA-binding;Nucleic acid-binding, OB-fold;
Q5ZLI4	Ion_trans_2 domain-containing protein	RCJMB04_6b3	1.5846	1.6036	1.8716	1.6866	0.160496	up	plasma membrane	single-organism transport;cellular process;single-organism process;single-organism cellular process;transmembrane transport;establishment of localization;monovalent inorganic cation transport;metal ion transport;biological_process;ion transmembrane transport;transport;potassium ion transport;cation transport;localization;cellular potassium ion transport;ion transport;potassium ion transmembrane t…	potassium ion transmembrane transporter activity;transporter activity;cation channel activity;ion transmembrane transporter activity;substrate-specific channel activity;cation transmembrane transporter activity;transmembrane transporter activity;monovalent inorganic cation transmembrane transporter activity;passive transmembrane transporter activity;molecular_function;inorganic cation transmembra…	membrane;intrinsic to membrane;cellular_component;membrane part;integral to membrane;intracellular;cytoplasmic part;cytoplasm;organelle;membrane-bounded organelle;cell part;cell;intracellular organelle;intracellular part;intracellular membrane-bounded organelle;endosome;				IPR005408;IPR013099;IPR001779;	Two pore domain potassium channel, TWIK family;Two pore domain potassium channel domain;Two pore domain potassium channel, TWIK-1;
R0JI44	Podocalyxin-like protein 1	PODXL	1.8651	2.0715	1.9006	1.94573	0.110354	up	nuclear							IPR013836;	CD34/Podocalyxin;
U3I5W5	Y-box binding protein 3	YBX3	1.7754	1.8343	1.8866	1.8321	0.0556326	up	nuclear	regulation of gene expression;gene expression;nitrogen compound metabolic process;organic substance biosynthetic process;cellular aromatic compound metabolic process;regulation of nitrogen compound metabolic process;regulation of RNA metabolic process;nucleic acid metabolic process;cellular macromolecule metabolic process;regulation of metabolic process;regulation of primary metabolic process;reg…	molecular_function;binding;heterocyclic compound binding;organic cyclic compound binding;nucleic acid binding;DNA binding;					IPR002059;IPR012340;IPR011129;IPR019844;	Cold-shock protein, DNA-binding;Nucleic acid-binding, OB-fold;Cold shock protein;Cold-shock conserved site;
R0K1K3	TNFAIP3-interacting protein 2 (Fragment)	TNIP2	5.9956	4.1735	5.1309	5.1	0.911443	up	cytosol							IPR022008;	TSG101 and ALIX binding domain of CEP55;
R0K1N8	Ubiquitin carboxyl-terminal hydrolase 10 (Fragment)	USP10	1.6382	1.6318	2.0968	1.78893	0.26664	up	nuclear	cellular macromolecule catabolic process;organic substance catabolic process;cellular macromolecule metabolic process;cellular process;catabolic process;macromolecule catabolic process;modification-dependent macromolecule catabolic process;protein catabolic process;biological_process;modification-dependent protein catabolic process;proteolysis involved in cellular protein catabolic process;metabo…						IPR009818;IPR028889;IPR018200;IPR001394;	Ataxin-2, C-terminal;Ubiquitin specific protease domain;Ubiquitin specific protease, conserved site;Peptidase C19, ubiquitin carboxyl-terminal hydrolase;
U3IF70	Eukaryotic translation initiation factor 3 subunit C		1.7864	1.8805	1.8914	1.85277	0.057733	up	nuclear	gene expression;organic substance biosynthetic process;biosynthetic process;cellular process;macromolecule biosynthetic process;cellular macromolecule metabolic process;translation;biological_process;cellular macromolecule biosynthetic process;metabolic process;organic substance metabolic process;cellular protein metabolic process;cellular biosynthetic process;cellular metabolic process;macromole…	molecular_function;binding;heterocyclic compound binding;RNA binding;organic cyclic compound binding;nucleic acid binding;translation factor activity, nucleic acid binding;translation initiation factor activity;protein binding;translation initiation factor binding;	intracellular;protein complex;cytoplasmic part;cytoplasm;macromolecular complex;cell part;cell;intracellular part;cellular_component;eukaryotic translation initiation factor 3 complex;				IPR008905;	Eukaryotic translation initiation factor 3 subunit C, N-terminal domain;
U3I651	Cell growth-regulating nucleolar protein	LYAR	2.0785	1.9942	1.6	1.8909	0.255429	up	mitochondria							IPR014898;	Zinc finger, C2H2, LYAR-type;
U3IGS2	Ran GTPase-activating protein 1 (RanGAP1)	RANGAP1	2.6309	2.5415	2.5434	2.57193	0.0510755	up	cytosol	biological_process;cellular response to stimulus;cell communication;cellular process;regulation of cellular process;signaling;single-organism process;regulation of biological process;single-organism cellular process;biological regulation;single organism signaling;response to stimulus;signal transduction;	nucleoside-triphosphatase regulator activity;Ras GTPase activator activity;molecular_function;small GTPase regulator activity;enzyme regulator activity;enzyme activator activity;GTPase regulator activity;GTPase activator activity;Ran GTPase activator activity;		K14319	RANGAP1:Ran GTPase-activating protein 1;	RNA transport ;	IPR003590;IPR009109;	Leucine-rich repeat, ribonuclease inhibitor subtype;Ran-GTPase activating protein 1, C-terminal;
U3IPM7	60S ribosomal protein L38	RPL38	1.9537	1.9384	1.7964	1.89617	0.0867385	up	nuclear	gene expression;organic substance biosynthetic process;biosynthetic process;macromolecule biosynthetic process;cellular macromolecule metabolic process;cellular process;biological_process;cellular macromolecule biosynthetic process;metabolic process;organic substance metabolic process;cellular biosynthetic process;cellular protein metabolic process;macromolecule metabolic process;cellular metabol…	molecular_function;structural molecule activity;structural constituent of ribosome;	cell part;cell;cellular_component;intracellular;cytoplasmic part;cytoplasm;intracellular non-membrane-bounded organelle;organelle;macromolecular complex;non-membrane-bounded organelle;ribonucleoprotein complex;intracellular organelle;intracellular part;ribosome;	K02923	RP-L38e:large subunit ribosomal protein L38e;	Ribosome ;	IPR002675;	Ribosomal protein L38e;
R4GIQ2	60S ribosomal protein L21	RPL21	1.9241	1.8307	1.8572	1.87067	0.0481342	up	nuclear	gene expression;organic substance biosynthetic process;biosynthetic process;macromolecule biosynthetic process;cellular macromolecule metabolic process;cellular process;biological_process;cellular macromolecule biosynthetic process;metabolic process;organic substance metabolic process;cellular biosynthetic process;cellular protein metabolic process;macromolecule metabolic process;cellular metabol…	molecular_function;structural molecule activity;structural constituent of ribosome;	cell part;cell;cellular_component;intracellular;cytoplasmic part;cytoplasm;intracellular non-membrane-bounded organelle;organelle;macromolecular complex;non-membrane-bounded organelle;ribonucleoprotein complex;intracellular organelle;intracellular part;ribosome;	K02889	RP-L21e:large subunit ribosomal protein L21e;	Ribosome ;	IPR008991;IPR001147;IPR018259;	Translation protein SH3-like domain;Ribosomal protein L21e;Ribosomal protein L21e, conserved site;
G1NPQ0	RAN binding protein 2	LOC100546079	2.3479	2.6005	2.4333	2.46057	0.128488	up	nuclear	biological_process;cellular localization;cellular process;single-organism process;single-organism cellular process;transport;establishment of localization in cell;establishment of localization;localization;intracellular transport;cellular macromolecule metabolic process;metabolic process;organic substance metabolic process;cellular protein metabolic process;protein metabolic process;macromolecule…	molecular_function;binding;protein binding;cation binding;ion binding;transition metal ion binding;metal ion binding;zinc ion binding;catalytic activity;isomerase activity;cis-trans isomerase activity;peptidyl-prolyl cis-trans isomerase activity;	cell part;cell;cellular_component;intracellular;	K12172	RANBP2:E3 SUMO-protein ligase RanBP2;	RNA transport ;	IPR013026;IPR000156;IPR011990;IPR011993;IPR020892;IPR022011;IPR019734;IPR002130;IPR001440;IPR001876;IPR029000;	Tetratricopeptide repeat-containing domain;Ran binding domain;Tetratricopeptide-like helical domain;Pleckstrin homology-like domain;Cyclophilin-type peptidyl-prolyl cis-trans isomerase, conserved site;Nup358/RanBP2 E3 ligase domain;Tetratricopeptide repeat;Cyclophilin-type peptidyl-prolyl cis-trans isomerase domain;Tetratricopeptide TPR1;Zinc finger, RanBP2-type;Cyclophilin-like domain;
R0LLU2	Putative E3 ubiquitin-protein ligase HERC5 (Fragment)	LOC101796809	7.8245	5.5832	5.4887	6.2988	1.32214	up	nuclear							IPR000408;IPR009091;	Regulator of chromosome condensation, RCC1;Regulator of chromosome condensation 1/beta-lactamase-inhibitor protein II;
R0KC72	Ras GTPase-activating protein-binding protein 1 (Fragment)	G3BP1	2.213	2.2522	2.2754	2.24687	0.03154	up	cytosol	biological_process;establishment of localization;localization;transport;	molecular_function;binding;heterocyclic compound binding;organic cyclic compound binding;nucleic acid binding;nucleoside phosphate binding;small molecule binding;nucleotide binding;	cell part;cell;cellular_component;intracellular;				IPR002075;IPR000504;IPR012677;IPR018222;	Nuclear transport factor 2;RNA recognition motif domain;Nucleotide-binding alpha-beta plait domain;Nuclear transport factor 2, eukaryote;
U3IPD9	Pumilio RNA binding family member 1	PUM1	2.3466	2.7116	2.5738	2.544	0.184316	up	mitochondria		molecular_function;binding;heterocyclic compound binding;organic cyclic compound binding;nucleic acid binding;RNA binding;					IPR011989;IPR016024;IPR001313;	Armadillo-like helical;Armadillo-type fold;Pumilio RNA-binding repeat;
G1N7V8	Small ubiquitin-related modifier (Fragment)	SUMO1	2.2336	2.1348	2.0805	2.14963	0.0776204	up	cytosol	negative regulation of binding;biological_process;regulation of molecular function;regulation of DNA binding;biological regulation;negative regulation of molecular function;regulation of binding;negative regulation of DNA binding;regulation of gene expression;nitrogen compound metabolic process;gene expression;cellular aromatic compound metabolic process;organic substance biosynthetic process;reg…	molecular_function;binding;protein binding;	cell;nucleus;cellular_component;nucleoplasm part;nuclear lumen;membrane-enclosed lumen;intracellular membrane-bounded organelle;intracellular;nuclear body;organelle lumen;intracellular organelle lumen;organelle;nuclear part;membrane-bounded organelle;intracellular organelle part;cell part;intracellular organelle;nucleoplasm;intracellular part;organelle part;PML body;	K12160	SUMO:small ubiquitin-related modifier;	RNA transport ;	IPR022617;IPR000626;IPR029071;	Rad60/SUMO-like domain;Ubiquitin-like;Ubiquitin-related domain;
R0JGW8	Activated RNA polymerase II transcriptional coactivator p15 (Fragment)	SUB1	2.0642	2.0383	2.0637	2.0554	0.0148111	up	cytosol	regulation of gene expression;gene expression;nitrogen compound metabolic process;organic substance biosynthetic process;cellular aromatic compound metabolic process;regulation of nitrogen compound metabolic process;regulation of RNA metabolic process;nucleic acid metabolic process;cellular macromolecule metabolic process;regulation of metabolic process;regulation of primary metabolic process;reg…	molecular_function;binding;heterocyclic compound binding;organic cyclic compound binding;nucleic acid binding;DNA binding;transcription cofactor activity;protein binding transcription factor activity;transcription factor binding transcription factor activity;transcription coactivator activity;					IPR009044;IPR003173;	ssDNA-binding transcriptional regulator;Transcriptional coactivator p15 (PC4);
R0L207	Intercellular adhesion molecule 1	Anapl_17950	2.0594	2.2436	2.1012	2.13473	0.09657	up	mitochondria	biological_process;cellular process;single-organism process;single-organism cellular process;cell adhesion;biological adhesion;cell-cell adhesion;	molecular_function;binding;protein binding;	cellular_component;membrane;				IPR013768;IPR013783;IPR007110;IPR003598;IPR003987;	Intercellular adhesion molecule, N-terminal;Immunoglobulin-like fold;Immunoglobulin-like domain;Immunoglobulin subtype 2;Intercellular adhesion molecule/vascular cell adhesion molecule, N-terminal;
U3IGC6	Eukaryotic translation initiation factor 3 subunit A	EIF3A	1.5794	1.6665	1.6334	1.62643	0.0439659	up	cytosol		molecular_function;binding;protein binding;	intracellular;protein complex;cytoplasmic part;cytoplasm;macromolecular complex;cell part;cell;intracellular part;cellular_component;eukaryotic translation initiation factor 3 complex;	K03254	EIF3A:translation initiation factor 3 subunit A;	RNA transport ;	IPR027512;IPR000717;	Eukaryotic translation initiation factor 3 subunit A;Proteasome component (PCI) domain;
R0LR13	ELKS/RAB6-interacting/CAST family member 1 (Fragment)	ERC1	1.8228	2.5206	2.1822	2.1752	0.348953	up	nuclear			synapse part;cell part;cell;synapse;neuron part;cellular_component;presynaptic active zone;	K16072	ERC1:ELKS/RAB6-interacting/CAST family member 1;	NF-kappa B signaling pathway ;	IPR019323;IPR019018;	Active zone protein ELKS;Rab-binding domain FIP-RBD;
R0K108	Double-stranded RNA-binding protein Staufen-like protein 1 (Fragment)	STAU1	1.6094	1.5257	1.5865	1.57387	0.0432565	up	nuclear							IPR014720;	Double-stranded RNA-binding domain;

## Sheet: Down-regulated proteins
Table S4b. Down-regulated proteins in DTMUV-infected DEFs
Protein	Protein descirption	Gene name	Ratio H/L						Subcellular Location	biological process	molecular function	cellular component	KO No.	Gene desc	Pathway desc	Interpro ID	Domain desc
			Rep1	Rep2	Rep3	Average	SD	Regulated
R0K8I0	Anthrax toxin receptor 1 (Fragment)	ANTXR1	0.58254	0.42293	0.41785	0.47444	0.0936518	down	plasma membrane		molecular_function;receptor activity;	membrane;intrinsic to membrane;cellular_component;membrane part;integral to membrane;				IPR008400;IPR008399;IPR002035;	Anthrax toxin receptor, extracellular;Anthrax toxin receptor, C-terminal;von Willebrand factor, type A;
R0K8V6	Hyaluronan and proteoglycan link protein 1 (Fragment)	HAPLN1	0.59434	0.55002	0.5659	0.570087	0.0224547	down	extracellular	biological_process;cellular process;single-organism process;single-organism cellular process;biological adhesion;cell adhesion;	molecular_function;binding;carbohydrate derivative binding;glycosaminoglycan binding;hyaluronic acid binding;protein binding;					IPR003599;IPR016186;IPR016187;IPR013783;IPR013106;IPR007110;IPR000538;	Immunoglobulin subtype;C-type lectin-like;C-type lectin fold;Immunoglobulin-like fold;Immunoglobulin V-set domain;Immunoglobulin-like domain;Link;
U3I8F7	Lysyl oxidase homolog 3 (EC 1.4.3.-) (Lysyl oxidase-like protein 3)	LOXL3	0.32674	0.41027	0.37207	0.369693	0.0418157	down	cytosol	biological_process;single-organism metabolic process;metabolic process;oxidation-reduction process;	molecular_function;cargo receptor activity;receptor activity;scavenger receptor activity;binding;cation binding;ion binding;transition metal ion binding;metal ion binding;copper ion binding;oxidoreductase activity;oxidoreductase activity, acting on the CH-NH2 group of donors;catalytic activity;oxidoreductase activity, acting on the CH-NH2 group of donors, = oxygen as acceptor;	cellular_component;membrane;				IPR001695;IPR001190;IPR017448;IPR019828;	Lysyl oxidase;SRCR domain;SRCR-like domain;Lysyl oxidase, conserved site;
G1NI40	RNA polymerase II-associated factor 1 homolog (hPAF1) (Pancreatic differentiation protein 2)	PAF1	0.41422	0.51539	0.35887	0.429493	0.0793699	down	cytosol	cellular response to stimulus;multi-organism process;response to organic substance;response to oxygen-containing compound;cellular response to oxygen-containing compound;cellular process;single-organism process;cellular response to organic substance;response to lipid;single-organism cellular process;response to molecule of bacterial origin;cellular response to chemical stimulus;response to chemic…	molecular_function;binding;chromatin binding;	nucleus;membrane-enclosed lumen;intracellular membrane-bounded organelle;intracellular;organelle;macromolecular complex;membrane-bounded organelle;intracellular organelle;nuclear DNA-directed RNA polymerase complex;RNA polymerase complex;catalytic complex;cell;cellular_component;nucleoplasm part;nuclear lumen;transcription elongation factor complex;DNA-directed RNA polymerase complex;protein comp…				IPR007133;	RNA polymerase II-associated, Paf1;
G1NIA5	V-type proton ATPase subunit C 1 (V-ATPase subunit C 1) (Vacuolar proton pump subunit C 1)	ATP6V1C1	0.64095	0.63476	0.62559	0.633767	0.00772803	down	cytosol	energy coupled proton transmembrane transport, against = electrochemical gradient;single-organism transport;cellular process;single-organism process;single-organism cellular process;transmembrane transport;establishment of localization;monovalent inorganic cation transport;biological_process;ion transmembrane transport;hydrogen transport;transport;cation transport;proton transport;localization;io…	molecular_function;transporter activity;ion transmembrane transporter activity;inorganic cation transmembrane transporter activity;substrate-specific transmembrane transporter activity;transmembrane transporter activity;substrate-specific transporter activity;cation transmembrane transporter activity;monovalent inorganic cation transmembrane transporter activity;hydrogen ion transmembrane transpo…	protein complex;proton-transporting V-type ATPase complex;membrane;macromolecular complex;proton-transporting two-sector ATPase complex;cellular_component;membrane part;proton-transporting two-sector ATPase complex, catalytic domain;proton-transporting V-type ATPase, V1 domain;cell part;cell;cell periphery;plasma membrane;	K02148	ATPeV1C:V-type H+-transporting ATPase subunit C;ATPeV1C:V-type H+-transporting ATPase subunit C;ATPeV1C:V-type H+-transporting ATPase subunit C;ATPeV1C:V-type H+-transporting ATPase subunit C;ATPeV1C:V-type H+-transporting ATPase subunit C;ATPeV1C:V-type H+-transporting ATPase subunit C;ATPeV1C:V-type H+-transporting ATPase subunit C;ATPeV1C:V-type H+-transporting ATPase subunit C;	Metabolic pathways ;Oxidative phosphorylation ;Phagosome ;Rheumatoid arthritis ;Epithelial cell signaling in Helicobacter pylori infection ;Synaptic vesicle cycle ;Vibrio cholerae infection ;Collecting duct acid secretion ;	IPR004907;	ATPase, V1 complex, subunit C;
R0M1S7	Retinoid-inducible serine carboxypeptidase (Fragment)	SCPEP1	0.44762	0.52166	0.51837	0.495883	0.0418296	down	cytosol	biological_process;metabolic process;organic substance metabolic process;macromolecule metabolic process;protein metabolic process;primary metabolic process;proteolysis;	peptidase activity, acting on L-amino acid peptides;molecular_function;hydrolase activity;carboxypeptidase activity;serine-type peptidase activity;peptidase activity;serine hydrolase activity;catalytic activity;serine-type exopeptidase activity;exopeptidase activity;serine-type carboxypeptidase activity;					IPR001563;IPR029058;IPR018202;	Peptidase S10, serine carboxypeptidase;Alpha/Beta hydrolase fold;Peptidase S10, serine carboxypeptidase, active site;
R0JBX1	Keratin, type I cytoskeletal 14 (Fragment)	LOC101793978	0.23397	0.1947	0.21103	0.213233	0.0197275	down	nuclear		molecular_function;structural molecule activity;	cytoskeletal part;cell;cellular_component;intracellular;protein complex;intracellular non-membrane-bounded organelle;organelle;macromolecular complex;non-membrane-bounded organelle;intracellular organelle part;cell part;intracellular organelle;intracellular part;intermediate filament cytoskeleton;organelle part;cytoskeleton;intermediate filament;				IPR009053;IPR001664;IPR002957;IPR018039;	Prefoldin;Intermediate filament protein;Keratin, type I;Intermediate filament protein, conserved site;
R0JC80	Sulfotransferase (Fragment)	CHST6	0.60461	0.59556	0.56612	0.588763	0.020125	down	extracellular		molecular_function;transferase activity, transferring sulfur-containing groups;catalytic activity;transferase activity;sulfotransferase activity;		K09671	CHST6:carbohydrate 6-sulfotransferase 6 [EC:2.8.2.-];	Glycosaminoglycan biosynthesis - keratan sulfate ;	IPR000863;IPR027417;	Sulfotransferase domain;P-loop containing nucleoside triphosphate hydrolase;
U3J9U3	Collagen alpha-1(I) chain (Alpha-1 type I collagen)	COL1A1	0.3342	0.31141	0.33137	0.32566	0.0124217	down	nuclear		molecular_function;structural molecule activity;extracellular matrix structural constituent;	extracellular matrix;proteinaceous extracellular matrix;extracellular region;cellular_component;extracellular matrix part;extracellular region part;collagen;				IPR000885;IPR008160;	Fibrillar collagen, C-terminal;Collagen triple helix repeat;
R0M1J7	SPARC (Fragment)	SPARC	0.36294	0.35233	0.35429	0.35652	0.00564559	down	extracellular	biological_process;cellular response to stimulus;cell communication;cellular process;regulation of cellular process;signaling;single-organism process;regulation of biological process;single-organism cellular process;biological regulation;single organism signaling;response to stimulus;signal transduction;	molecular_function;binding;protein binding;cation binding;ion binding;metal ion binding;calcium ion binding;	extracellular region;cellular_component;extracellular region part;extracellular space;extracellular matrix;proteinaceous extracellular matrix;				IPR011992;IPR015369;IPR019577;IPR002350;IPR018247;IPR001999;IPR003645;	EF-hand domain pair;Follistatin/Osteonectin EGF domain;SPARC/Testican, calcium-binding domain;Kazal domain;EF-Hand 1, calcium-binding site;Osteonectin-like, conserved site;Follistatin-like, N-terminal;
G1MVC5	Myosin-10 (Cellular myosin heavy chain, type B) (Myosin heavy chain 10) (Myosin heavy chain, non-muscle IIb) (Non-muscle myosin heavy chain B) (NMMHC-B) (Non-muscle myosin heavy chain IIb) (NMMHC II-b) (NMMHC-IIB)	MYH10	0.63639	0.6381	0.64046	0.638317	0.00204363	down	cytosol		molecular_function;pyrophosphatase activity;nucleoside-triphosphatase activity;hydrolase activity, acting on acid anhydrides;hydrolase activity;catalytic activity;hydrolase activity, acting on acid anhydrides, in = phosphorus-containing anhydrides;motor activity;purine ribonucleotide binding;anion binding;ribonucleotide binding;small molecule binding;ion binding;ribonucleoside binding;purine ribo…	cytoskeletal part;cell;cellular_component;actin cytoskeleton;intracellular;protein complex;intracellular non-membrane-bounded organelle;organelle;macromolecular complex;non-membrane-bounded organelle;intracellular organelle part;cell part;intracellular organelle;intracellular part;organelle part;cytoskeleton;myosin complex;	K10352	MYH:myosin heavy chain;	Tight junction ;	IPR000048;IPR001609;IPR027401;IPR027417;IPR002928;IPR004009;IPR008989;	IQ motif, EF-hand binding site;Myosin head, motor domain;Myosin-like IQ motif-containing domain;P-loop containing nucleoside triphosphate hydrolase;Myosin tail;Myosin, N-terminal, SH3-like;Myosin S1 fragment, N-terminal;
R0JC10	Collagen alpha-1(XII) chain (Fragment)	COL12A1	0.50053	0.50884	0.50818	0.50585	0.00461906	down	nuclear		molecular_function;binding;protein binding;		K08132	COL12A:collagen, type XII, alpha;	Protein digestion and absorption ;	IPR001791;IPR002035;IPR003961;IPR008160;IPR013783;IPR013320;	Laminin G domain;von Willebrand factor, type A;Fibronectin type III;Collagen triple helix repeat;Immunoglobulin-like fold;Concanavalin A-like lectin/glucanase domain;
R0JBR1	Flap endonuclease 1 (Fragment)	FEN1	0.61528	0.63356	0.61318	0.620673	0.0112095	down	nuclear	nitrogen compound metabolic process;cellular aromatic compound metabolic process;cellular response to stimulus;cellular macromolecule metabolic process;cellular process;nucleic acid metabolic process;single-organism process;single-organism cellular process;response to stress;cellular response to stress;DNA metabolic process;cellular response to DNA damage stimulus;cellular nitrogen compound metab…	molecular_function;hydrolase activity;hydrolase activity, acting on ester bonds;catalytic activity;nuclease activity;binding;heterocyclic compound binding;organic cyclic compound binding;nucleic acid binding;DNA binding;		K04799	FEN1:flap endonuclease-1 [EC:3.-.-.-];FEN1:flap endonuclease-1 [EC:3.-.-.-];FEN1:flap endonuclease-1 [EC:3.-.-.-];	DNA replication ;Base excision repair ;Non-homologous end-joining ;	IPR023426;IPR029060;IPR019974;IPR006085;IPR006086;IPR008918;IPR020045;	Flap structure-specific endonuclease;PIN domain-like;XPG conserved site;XPG N-terminal;XPG-I domain;Helix-hairpin-helix motif, class 2;5'-3' exonuclease, C-terminal domain;
G5E7K5	Collagen alpha-1(III) chain	COL3A1	0.25499	0.17111	0.16666	0.197587	0.0497625	down	extracellular		molecular_function;binding;protein binding;structural molecule activity;extracellular matrix structural constituent;	extracellular matrix;proteinaceous extracellular matrix;extracellular region;cellular_component;extracellular matrix part;extracellular region part;collagen;	K06236	COL1AS:collagen, type I/II/III/V/XI/XXIV/XXVII, alpha;COL1AS:collagen, type I/II/III/V/XI/XXIV/XXVII, alpha;COL1AS:collagen, type I/II/III/V/XI/XXIV/XXVII, alpha;COL1AS:collagen, type I/II/III/V/XI/XXIV/XXVII, alpha;COL1AS:collagen, type I/II/III/V/XI/XXIV/XXVII, alpha;COL1AS:collagen, type I/II/III/V/XI/XXIV/XXVII, alpha;	PI3K-Akt signaling pathway ;Focal adhesion ;Platelet activation ;Amoebiasis ;ECM-receptor interaction ;Protein digestion and absorption ;	IPR008160;IPR001007;IPR000885;	Collagen triple helix repeat;von Willebrand factor, type C;Fibrillar collagen, C-terminal;
U3J884	Dickkopf-related protein 3 (Dickkopf-3) (Dkk-3) (hDkk-3)	DKK3	0.5091	0.47792	0.53753	0.508183	0.0298156	down	extracellular	developmental process;biological_process;multicellular organismal process;single-multicellular organism process;single-organism process;multicellular organismal development;cellular response to stimulus;regulation of Wnt receptor signaling pathway;single-organism cellular process;negative regulation of biological process;negative regulation of cell communication;cell communication;regulation of b…		cellular_component;extracellular region;				IPR023569;IPR006796;	Prokineticin domain;Dickkopf, N-terminal cysteine-rich;
U3J7Z8	Galectin	Anapl_01367	0.59163	0.59388	0.58384	0.589783	0.00526859	down	cytosol		molecular_function;binding;carbohydrate binding;					IPR001079;IPR013320;	Galectin, carbohydrate recognition domain;Concanavalin A-like lectin/glucanase domain;
F6RII4	Runt-related transcription factor	RUNX1	0.56859	0.58756	0.56626	0.574137	0.0116832	down	nuclear	regulation of gene expression;gene expression;nitrogen compound metabolic process;organic substance biosynthetic process;cellular aromatic compound metabolic process;regulation of nitrogen compound metabolic process;regulation of RNA metabolic process;nucleic acid metabolic process;cellular macromolecule metabolic process;regulation of metabolic process;regulation of primary metabolic process;reg…	molecular_function;binding;heterocyclic compound binding;organic cyclic compound binding;nucleic acid binding;DNA binding;purine ribonucleotide binding;anion binding;ribonucleotide binding;small molecule binding;ion binding;ribonucleoside binding;purine ribonucleoside triphosphate binding;carbohydrate derivative binding;adenyl ribonucleotide binding;nucleoside phosphate binding;nucleotide binding…	intracellular;organelle;membrane-bounded organelle;cell part;cell;intracellular organelle;intracellular part;cellular_component;intracellular membrane-bounded organelle;nucleus;	K08367	RUNX1:runt-related transcription factor 1;RUNX1:runt-related transcription factor 1;RUNX1:runt-related transcription factor 1;RUNX1:runt-related transcription factor 1;	Pathways in cancer ;Transcriptional misregulation in cancer ;Chronic myeloid leukemia ;Acute myeloid leukemia ;	IPR027384;IPR000040;IPR013711;IPR013524;IPR012346;IPR008967;	Runx, central domain;Acute myeloid leukemia 1 protein (AML1)/Runt;Runx, C-terminal domain;Runt domain;p53/RUNT-type transcription factor, DNA-binding domain;p53-like transcription factor, DNA-binding;
R0LP82	Membrane metallo-endopeptidase-like 1 (Fragment)	MMEL1	0.58639	0.60947	0.60167	0.599177	0.0117403	down	plasma membrane	biological_process;metabolic process;organic substance metabolic process;macromolecule metabolic process;protein metabolic process;primary metabolic process;proteolysis;	peptidase activity, acting on L-amino acid peptides;molecular_function;hydrolase activity;peptidase activity;catalytic activity;metallopeptidase activity;endopeptidase activity;metalloendopeptidase activity;					IPR018497;IPR024079;IPR008753;	Peptidase M13, C-terminal domain;Metallopeptidase, catalytic domain;Peptidase M13, N-terminal domain;
P05081	Adenylate kinase isoenzyme 1	AK1	0.47336	0.48751	0.53896	0.499943	0.0345222	down	cytosol	nitrogen compound metabolic process;organic substance biosynthetic process;cellular aromatic compound metabolic process;phosphate-containing compound metabolic process;small molecule metabolic process;nucleoside triphosphate metabolic process;phosphorus metabolic process;nucleoside phosphate metabolic process;cellular nitrogen compound metabolic process;single-organism metabolic process;organopho…	molecular_function;kinase activity;phosphotransferase activity, phosphate group as acceptor;nucleotide kinase activity;catalytic activity;transferase activity;transferase activity, transferring phosphorus-containing groups;nucleobase-containing compound kinase activity;adenylate kinase activity;nucleoside diphosphate kinase activity;purine ribonucleotide binding;anion binding;ribonucleotide bindi…	intracellular;cell part;cell;intracellular part;cellular_component;cytoplasm;	K00939	adk:adenylate kinase [EC:2.7.4.3];adk:adenylate kinase [EC:2.7.4.3];adk:adenylate kinase [EC:2.7.4.3];adk:adenylate kinase [EC:2.7.4.3];	Metabolic pathways ;Biosynthesis of secondary metabolites ;Biosynthesis of antibiotics ;Purine metabolism ;	IPR028582;IPR027417;IPR006267;IPR000850;	Adenylate kinase isoenzyme 1;P-loop containing nucleoside triphosphate hydrolase;Adenylate kinase, isozyme 1/5;Adenylate kinase/UMP-CMP kinase;
U3I7C1	Neuropilin-1 (Vascular endothelial cell growth factor 165 receptor) (CD antigen CD304)	NRP1	0.44152	0.40524	0.4424	0.42972	0.0212049	down	cytosol			cellular_component;membrane;	K06724	NRP1:neuropilin 1;NRP1:neuropilin 1;	HTLV-I infection ;Axon guidance ;	IPR013320;IPR000998;IPR000859;IPR000421;IPR008979;IPR022579;	Concanavalin A-like lectin/glucanase domain;MAM domain;CUB domain;Coagulation factor 5/8 C-terminal type domain;Galactose-binding domain-like;Neuropilin-1, C-terminal;
R0JMV5	Bleomycin hydrolase (Fragment)	BLMH	0.36388	0.36159	0.36569	0.36372	0.00205468	down	cytosol	biological_process;metabolic process;organic substance metabolic process;macromolecule metabolic process;protein metabolic process;primary metabolic process;proteolysis;	peptidase activity, acting on L-amino acid peptides;molecular_function;endopeptidase activity;hydrolase activity;peptidase activity;cysteine-type peptidase activity;catalytic activity;cysteine-type endopeptidase activity;					IPR004134;IPR000169;	Peptidase C1B, bleomycin hydrolase;Cysteine peptidase, cysteine active site;
Q5ZHZ0	Spliceosome RNA helicase DDX39B	BAT1	0.65432	0.66256	0.65483	0.657237	0.00461719	down	cytosol,nuclear	gene expression;RNA processing;nitrogen compound metabolic process;cellular aromatic compound metabolic process;RNA metabolic process;cellular macromolecule metabolic process;mRNA metabolic process;nucleic acid metabolic process;cellular process;cellular nitrogen compound metabolic process;biological_process;nucleobase-containing compound metabolic process;organic cyclic compound metabolic proces…	molecular_function;binding;heterocyclic compound binding;organic cyclic compound binding;nucleic acid binding;purine ribonucleotide binding;anion binding;ribonucleotide binding;small molecule binding;ion binding;ribonucleoside binding;purine ribonucleoside triphosphate binding;carbohydrate derivative binding;adenyl ribonucleotide binding;nucleoside phosphate binding;nucleotide binding;nucleoside …	cell;nucleus;cellular_component;nucleoplasm part;nuclear lumen;membrane-enclosed lumen;intracellular membrane-bounded organelle;intracellular;nuclear body;organelle lumen;intracellular organelle lumen;organelle;nuclear part;membrane-bounded organelle;intracellular organelle part;cell part;intracellular organelle;nucleoplasm;intracellular part;organelle part;nuclear speck;macromolecular complex;ri…	K12812	UAP56:ATP-dependent RNA helicase UAP56/SUB2 [EC:3.6.4.13];UAP56:ATP-dependent RNA helicase UAP56/SUB2 [EC:3.6.4.13];UAP56:ATP-dependent RNA helicase UAP56/SUB2 [EC:3.6.4.13];UAP56:ATP-dependent RNA helicase UAP56/SUB2 [EC:3.6.4.13];	RNA transport ;Spliceosome ;Influenza A ;mRNA surveillance pathway ;	IPR001650;IPR027417;IPR014001;IPR014014;IPR011545;	Helicase, C-terminal;P-loop containing nucleoside triphosphate hydrolase;Helicase superfamily 1/2, ATP-binding domain;RNA helicase, DEAD-box type, Q motif;DEAD/DEAH box helicase domain;
U3IA68	Pentraxin-related protein PTX3 (Pentaxin-related protein PTX3) (Tumor necrosis factor alpha-induced protein 5) (TNF alpha-induced protein 5) (Tumor necrosis factor-inducible gene 14 protein) (TSG-14)	PTX3	0.40353	0.44741	0.45868	0.43654	0.0291376	down	endoplasmic reticulum							IPR013320;IPR001759;IPR006558;	Concanavalin A-like lectin/glucanase domain;Pentaxin;LamG-like jellyroll fold;
G1N4C8	Procollagen-lysine,2-oxoglutarate 5-dioxygenase 2 (EC 1.14.11.4) (Lysyl hydroxylase 2) (LH2)	PLOD2	0.65886	0.66071	0.64718	0.655583	0.00733605	down	extracellular	biological_process;single-organism metabolic process;metabolic process;oxidation-reduction process;	molecular_function;peptidyl-lysine 5-dioxygenase activity;oxidoreductase activity;oxidoreductase activity, acting on paired donors, with = incorporation or reduction of molecular oxygen, 2-oxoglutarate as one = donor, and incorporation of one atom each of oxygen into both donors;dioxygenase activity;oxidoreductase activity, acting on paired donors, with = incorporation or reduction of molecular o…	intracellular;cytoplasmic part;cytoplasm;organelle;membrane-bounded organelle;cell part;cell;intracellular organelle;intracellular part;cellular_component;intracellular membrane-bounded organelle;endoplasmic reticulum;	K13645	PLOD2:procollagen-lysine,2-oxoglutarate 5-dioxygenase 2 [EC:1.14.11.4];	Lysine degradation ;	IPR006620;IPR005123;IPR001006;IPR029044;	Prolyl 4-hydroxylase, alpha subunit;Oxoglutarate/iron-dependent dioxygenase;Procollagen-lysine 5-dioxygenase;Nucleotide-diphospho-sugar transferases;
R0M099	UDP-glucose 4-epimerase (Fragment)	GALE	0.62504	0.61292	0.61187	0.61661	0.00731945	down	cytosol		molecular_function;catalytic activity;cofactor binding;binding;coenzyme binding;					IPR001509;IPR016040;	NAD-dependent epimerase/dehydratase, N-terminal domain;NAD(P)-binding domain;
R0L770	Seprase (Fragment)	Anapl_07610	0.61118	0.62696	0.60541	0.614517	0.0111557	down	cytosol	biological_process;metabolic process;organic substance metabolic process;macromolecule metabolic process;protein metabolic process;primary metabolic process;proteolysis;	peptidase activity, acting on L-amino acid peptides;molecular_function;endopeptidase activity;hydrolase activity;serine-type peptidase activity;peptidase activity;serine hydrolase activity;catalytic activity;serine-type endopeptidase activity;	cellular_component;membrane;				IPR029058;IPR002469;IPR002471;IPR001375;	Alpha/Beta hydrolase fold;Peptidase S9B, dipeptidylpeptidase IV N-terminal;Peptidase S9, serine active site;Peptidase S9, prolyl oligopeptidase, catalytic domain;
Q9PW72	PDZ and LIM domain protein 4	PDLIM4	0.51207	0.54779	0.56093	0.540263	0.0252846	down	nuclear		molecular_function;binding;protein binding;cation binding;ion binding;transition metal ion binding;metal ion binding;zinc ion binding;					IPR001781;IPR001478;	Zinc finger, LIM-type;PDZ domain;
R0JUI2	Thrombospondin-2 (Fragment)	THBS2	0.44989	0.62634	0.62001	0.565413	0.100096	down	extracellular	biological_process;cellular process;single-organism process;single-organism cellular process;biological adhesion;cell adhesion;	molecular_function;binding;protein binding;cation binding;ion binding;metal ion binding;calcium ion binding;	cellular_component;extracellular region;	K04659	THBS2S:thrombospondin 2/3/4/5;THBS2S:thrombospondin 2/3/4/5;THBS2S:thrombospondin 2/3/4/5;THBS2S:thrombospondin 2/3/4/5;THBS2S:thrombospondin 2/3/4/5;	PI3K-Akt signaling pathway ;Focal adhesion ;Phagosome ;ECM-receptor interaction ;Malaria ;	IPR003367;IPR028974;IPR017897;IPR000742;IPR000884;IPR013032;IPR013320;IPR001007;IPR001791;IPR001881;IPR024731;IPR008859;	Thrombospondin, type 3-like repeat;TSP type-3 repeat;Thrombospondin, type 3 repeat;Epidermal growth factor-like domain;Thrombospondin, type 1 repeat;EGF-like, conserved site;Concanavalin A-like lectin/glucanase domain;von Willebrand factor, type C;Laminin G domain;EGF-like calcium-binding domain;EGF domain, merozoite surface protein 1-like;Thrombospondin, C-terminal;
P79781	Ubiquitin-40S ribosomal protein S27a	LOC100550153	0.39086	0.40358	0.3992	0.39788	0.00646192	down	extracellular	gene expression;organic substance biosynthetic process;biosynthetic process;macromolecule biosynthetic process;cellular macromolecule metabolic process;cellular process;biological_process;cellular macromolecule biosynthetic process;metabolic process;organic substance metabolic process;cellular biosynthetic process;cellular protein metabolic process;macromolecule metabolic process;cellular metabol…	molecular_function;binding;protein binding;structural molecule activity;structural constituent of ribosome;cation binding;ion binding;metal ion binding;	cell part;cell;cellular_component;intracellular;cytoplasmic part;cytoplasm;intracellular non-membrane-bounded organelle;organelle;macromolecular complex;non-membrane-bounded organelle;ribonucleoprotein complex;intracellular organelle;intracellular part;ribosome;nucleus;nuclear lumen;membrane-enclosed lumen;intracellular membrane-bounded organelle;intracellular organelle lumen;organelle lumen;nucl…	K02977	RP-S27Ae:small subunit ribosomal protein S27Ae;	Ribosome ;	IPR011332;IPR019956;IPR019954;IPR000626;IPR002906;IPR029071;	Zinc-binding ribosomal protein;Ubiquitin;Ubiquitin conserved site;Ubiquitin-like;Ribosomal protein S27a;Ubiquitin-related domain;
R0LNH9	Collagen alpha-2(V) chain (Fragment)	COL5A2	0.4162	0.38556	0.41734	0.406367	0.0180281	down	cytosol,nuclear		molecular_function;binding;protein binding;structural molecule activity;extracellular matrix structural constituent;	extracellular matrix;proteinaceous extracellular matrix;extracellular region;cellular_component;extracellular matrix part;extracellular region part;collagen;	K06236	COL1AS:collagen, type I/II/III/V/XI/XXIV/XXVII, alpha;COL1AS:collagen, type I/II/III/V/XI/XXIV/XXVII, alpha;COL1AS:collagen, type I/II/III/V/XI/XXIV/XXVII, alpha;COL1AS:collagen, type I/II/III/V/XI/XXIV/XXVII, alpha;COL1AS:collagen, type I/II/III/V/XI/XXIV/XXVII, alpha;COL1AS:collagen, type I/II/III/V/XI/XXIV/XXVII, alpha;	PI3K-Akt signaling pathway ;Focal adhesion ;Platelet activation ;Amoebiasis ;ECM-receptor interaction ;Protein digestion and absorption ;	IPR014716;IPR001007;IPR000885;IPR008160;	Fibrinogen, alpha/beta/gamma chain, C-terminal globular, subdomain 1;von Willebrand factor, type C;Fibrillar collagen, C-terminal;Collagen triple helix repeat;
O93419	Collagen XVIII	COL18A1	0.57229	0.58304	0.55506	0.57013	0.0141145	down	lysosome	biological_process;cellular process;single-organism process;single-organism cellular process;biological adhesion;cell adhesion;	molecular_function;structural molecule activity;	cellular_component;extracellular matrix;proteinaceous extracellular matrix;extracellular region;extracellular matrix part;extracellular region part;collagen;	K06823	COL18A:collagen, type XVIII, alpha;	Protein digestion and absorption ;	IPR010515;IPR013320;IPR001791;IPR016186;IPR016187;IPR008160;	Collagenase NC10/endostatin;Concanavalin A-like lectin/glucanase domain;Laminin G domain;C-type lectin-like;C-type lectin fold;Collagen triple helix repeat;
Q7T2Z7	Alpha 1 type II procollagen (Fragment)	COL2A1	0.36057	0.34332	0.34677	0.35022	0.00912784	down	cytosol		molecular_function;structural molecule activity;extracellular matrix structural constituent;	extracellular matrix;proteinaceous extracellular matrix;extracellular region;cellular_component;extracellular matrix part;extracellular region part;collagen;	K06236	COL1AS:collagen, type I/II/III/V/XI/XXIV/XXVII, alpha;COL1AS:collagen, type I/II/III/V/XI/XXIV/XXVII, alpha;COL1AS:collagen, type I/II/III/V/XI/XXIV/XXVII, alpha;COL1AS:collagen, type I/II/III/V/XI/XXIV/XXVII, alpha;COL1AS:collagen, type I/II/III/V/XI/XXIV/XXVII, alpha;COL1AS:collagen, type I/II/III/V/XI/XXIV/XXVII, alpha;	PI3K-Akt signaling pathway ;Focal adhesion ;Platelet activation ;Amoebiasis ;ECM-receptor interaction ;Protein digestion and absorption ;	IPR008160;IPR000885;	Collagen triple helix repeat;Fibrillar collagen, C-terminal;
R0LGD1	Protein CEF-10 (Fragment)	Anapl_07202	0.5234	0.56896	0.54544	0.545933	0.022784	down	extracellular		molecular_function;binding;protein binding;					IPR000884;IPR001007;IPR006208;IPR006207;	Thrombospondin, type 1 repeat;von Willebrand factor, type C;Glycoprotein hormone subunit beta, cystine knot;Cystine knot, C-terminal;
Q5F3H7	Integral membrane protein 2	ITM2A	0.3943	0.39916	0.41255	0.402003	0.0094514	down	cytosol							IPR007084;	BRICHOS domain;
O93468	GTP-binding protein	RHOB	0.50427	0.63656	0.47525	0.538693	0.0859881	down	cytosol	cellular response to stimulus;cellular process;single-organism process;signaling;single-organism cellular process;biological regulation;intracellular signal transduction;signal transduction;biological_process;cell communication;regulation of cellular process;regulation of biological process;single organism signaling;response to stimulus;small GTPase mediated signal transduction;nitrogen compound …	purine ribonucleotide binding;anion binding;ribonucleotide binding;small molecule binding;ion binding;ribonucleoside binding;purine ribonucleoside triphosphate binding;carbohydrate derivative binding;nucleoside phosphate binding;molecular_function;guanyl nucleotide binding;nucleotide binding;nucleoside binding;heterocyclic compound binding;binding;purine nucleoside binding;guanyl ribonucleotide b…	cellular_component;membrane;cell part;cell;intracellular;cell division site part;cell division site;cleavage furrow;endosomal part;intracellular membrane-bounded organelle;cytoplasmic part;cytoplasm;organelle;organelle membrane;membrane-bounded organelle;intracellular organelle part;intracellular organelle;intracellular part;organelle part;endosome;endosome membrane;nucleus;cell periphery;plasma …				IPR003579;IPR003578;IPR027417;IPR001806;IPR005225;IPR020849;	Small GTPase superfamily, Rab type;Small GTPase superfamily, Rho type;P-loop containing nucleoside triphosphate hydrolase;Small GTPase superfamily;Small GTP-binding protein domain;Small GTPase superfamily, Ras type;
R0L7D0	Cathepsin K (Fragment)	CTSK	0.43756	0.39894	0.39514	0.410547	0.0234713	down	extracellular	biological_process;metabolic process;organic substance metabolic process;macromolecule metabolic process;protein metabolic process;primary metabolic process;proteolysis;	peptidase activity, acting on L-amino acid peptides;molecular_function;hydrolase activity;peptidase activity;catalytic activity;cysteine-type peptidase activity;		K01371	CTSK:cathepsin K [EC:3.4.22.38];CTSK:cathepsin K [EC:3.4.22.38];CTSK:cathepsin K [EC:3.4.22.38];CTSK:cathepsin K [EC:3.4.22.38];	Lysosome ;Osteoclast differentiation ;Toll-like receptor signaling pathway ;Rheumatoid arthritis ;	IPR013201;IPR025661;IPR025660;IPR000169;IPR000668;	Proteinase inhibitor I29, cathepsin propeptide;Cysteine peptidase, asparagine active site;Cysteine peptidase, histidine active site;Cysteine peptidase, cysteine active site;Peptidase C1A, papain C-terminal;
Q5F3T9	UDP-glucose 6-dehydrogenase	UGDH	0.61481	0.51494	0.54366	0.557803	0.0514153	down	cytosol	biological_process;single-organism metabolic process;metabolic process;oxidation-reduction process;developmental process;multicellular organismal process;single-organism developmental process;single-multicellular organism process;gastrulation;single-organism process;multicellular organismal development;embryo development;embryonic morphogenesis;anatomical structure morphogenesis;anatomical struct…	molecular_function;oxidoreductase activity;oxidoreductase activity, acting on CH-OH group of donors;catalytic activity;oxidoreductase activity, acting on the CH-OH group of donors, NAD = or NADP as acceptor;nucleoside phosphate binding;coenzyme binding;cofactor binding;nucleotide binding;heterocyclic compound binding;binding;small molecule binding;organic cyclic compound binding;NAD binding;UDP-g…		K00012	UGDH:UDPglucose 6-dehydrogenase [EC:1.1.1.22];UGDH:UDPglucose 6-dehydrogenase [EC:1.1.1.22];UGDH:UDPglucose 6-dehydrogenase [EC:1.1.1.22];UGDH:UDPglucose 6-dehydrogenase [EC:1.1.1.22];UGDH:UDPglucose 6-dehydrogenase [EC:1.1.1.22];	Metabolic pathways ;Amino sugar and nucleotide sugar metabolism ;Starch and sucrose metabolism ;Pentose and glucuronate interconversions ;Ascorbate and aldarate metabolism ;	IPR008927;IPR001732;IPR017476;IPR014026;IPR014027;IPR016040;	6-phosphogluconate dehydrogenase, C-terminal-like;UDP-glucose/GDP-mannose dehydrogenase, N-terminal;UDP-glucose/GDP-mannose dehydrogenase;UDP-glucose/GDP-mannose dehydrogenase, dimerisation;UDP-glucose/GDP-mannose dehydrogenase, C-terminal;NAD(P)-binding domain;
R0JDT7	Collagen alpha-1(XI) chain (Fragment)	COL11A1	0.39457	0.39446	0.39313	0.394053	0.000801519	down	nuclear		molecular_function;structural molecule activity;extracellular matrix structural constituent;	extracellular matrix;proteinaceous extracellular matrix;extracellular region;cellular_component;extracellular matrix part;extracellular region part;collagen;				IPR000885;IPR013320;IPR008160;IPR001791;	Fibrillar collagen, C-terminal;Concanavalin A-like lectin/glucanase domain;Collagen triple helix repeat;Laminin G domain;
Q5F3S5	Uncharacterized protein	RCJMB04_7p22	0.56458	0.61537	0.51098	0.563643	0.0522013	down	plasma membrane	organonitrogen compound metabolic process;nitrogen compound metabolic process;organic substance biosynthetic process;organonitrogen compound biosynthetic process;biosynthetic process;macromolecule biosynthetic process;carbohydrate derivative biosynthetic process;carbohydrate derivative metabolic process;aminoglycan metabolic process;aminoglycan biosynthetic process;biological_process;single-organ…	molecular_function;transferase activity, transferring glycosyl groups;catalytic activity;transferase activity;transferase activity, transferring hexosyl groups;	membrane;intrinsic to membrane;cellular_component;membrane part;integral to membrane;endoplasmic reticulum;nuclear outer membrane-endoplasmic reticulum membrane network;cell;intracellular membrane-bounded organelle;endomembrane system;intracellular;endoplasmic reticulum part;cytoplasmic part;intrinsic to organelle membrane;cytoplasm;organelle;intracellular organelle part;cell part;organelle membr…	K02367	EXT2:glucuronyl/N-acetylglucosaminyl transferase EXT2 [EC:2.4.1.224 2.4.1.225];EXT2:glucuronyl/N-acetylglucosaminyl transferase EXT2 [EC:2.4.1.224 2.4.1.225];	Metabolic pathways ;Glycosaminoglycan biosynthesis - heparan sulfate / heparin ;	IPR029044;IPR004263;IPR015338;	Nucleotide-diphospho-sugar transferases;Exostosin-like;Exostosin , C-terminal;
U3IW58	Collagen alpha-1(I) chain (Alpha-1 type I collagen)	COL1A2	0.3315	0.31289	0.3208	0.32173	0.00933979	down	extracellular		molecular_function;structural molecule activity;extracellular matrix structural constituent;	extracellular matrix;proteinaceous extracellular matrix;extracellular region;cellular_component;extracellular matrix part;extracellular region part;collagen;	K06236	COL1AS:collagen, type I/II/III/V/XI/XXIV/XXVII, alpha;COL1AS:collagen, type I/II/III/V/XI/XXIV/XXVII, alpha;COL1AS:collagen, type I/II/III/V/XI/XXIV/XXVII, alpha;COL1AS:collagen, type I/II/III/V/XI/XXIV/XXVII, alpha;COL1AS:collagen, type I/II/III/V/XI/XXIV/XXVII, alpha;COL1AS:collagen, type I/II/III/V/XI/XXIV/XXVII, alpha;	PI3K-Akt signaling pathway ;Focal adhesion ;Platelet activation ;Amoebiasis ;ECM-receptor interaction ;Protein digestion and absorption ;	IPR008160;IPR000885;	Collagen triple helix repeat;Fibrillar collagen, C-terminal;
P51901	Annexin A6	ANXA6	0.58924	0.56167	0.5949	0.581937	0.0177781	down	cytosol		molecular_function;binding;cation binding;ion binding;metal ion binding;calcium ion binding;phospholipid binding;anion binding;lipid binding;calcium-dependent phospholipid binding;	pigment granule;membrane-bounded vesicle;cell;cytoplasmic vesicle;cellular_component;vesicle;intracellular membrane-bounded organelle;intracellular;cytoplasmic part;cytoplasm;organelle;cell part;membrane-bounded organelle;cytoplasmic membrane-bounded vesicle;intracellular organelle;intracellular part;melanosome;				IPR018502;IPR018252;IPR002393;IPR001464;	Annexin repeat;Annexin repeat, conserved site;Annexin, type VI;Annexin;
U3J7N2	Copine-3 (Copine III)	CPNE3	0.47912	0.45538	0.47766	0.47072	0.0133049	down	cytosol		molecular_function;binding;protein binding;					IPR002035;IPR010734;IPR000008;	von Willebrand factor, type A;Copine;C2 domain;
U3J825	Neogenin (Immunoglobulin superfamily DCC subclass member 2)	NEO1	0.62264	0.4642	0.51274	0.533193	0.0811761	down	plasma membrane		molecular_function;binding;protein binding;	membrane;intrinsic to membrane;cellular_component;membrane part;integral to membrane;	K06766	NEO1:neogenin;	Cell adhesion molecules (CAMs) ;	IPR010560;IPR007110;IPR003599;IPR003598;IPR003961;IPR013098;IPR013783;	Neogenin, C-terminal;Immunoglobulin-like domain;Immunoglobulin subtype;Immunoglobulin subtype 2;Fibronectin type III;Immunoglobulin I-set;Immunoglobulin-like fold;
Q7ZTS9	Dimethylarginine dimethylaminohydrolase I	Anapl_07201	0.57998	0.55717	0.59215	0.576433	0.0177577	down	cytosol,nuclear		molecular_function;hydrolase activity;hydrolase activity, acting on carbon-nitrogen (but not peptide) = bonds;catalytic activity;hydrolase activity, acting on carbon-nitrogen (but not peptide) = bonds, in linear amidines;	intracellular;cell part;cell;intracellular part;cellular_component;cytoplasm;				IPR003198;	Amidinotransferase;
R0K5H5	DNA replication licensing factor MCM3 (Fragment)	MCM3	0.4997	0.46236	0.65741	0.539823	0.10353	down	nuclear	nitrogen compound metabolic process;cellular aromatic compound metabolic process;organic substance biosynthetic process;biosynthetic process;nucleic acid metabolic process;cellular macromolecule metabolic process;cellular process;macromolecule biosynthetic process;DNA metabolic process;cellular nitrogen compound metabolic process;biological_process;organic cyclic compound metabolic process;nucleo…	molecular_function;binding;heterocyclic compound binding;organic cyclic compound binding;nucleic acid binding;DNA binding;purine ribonucleotide binding;anion binding;ribonucleotide binding;small molecule binding;ion binding;ribonucleoside binding;purine ribonucleoside triphosphate binding;carbohydrate derivative binding;adenyl ribonucleotide binding;nucleoside phosphate binding;nucleotide binding…	intracellular;organelle;membrane-bounded organelle;cell part;cell;intracellular organelle;intracellular part;cellular_component;intracellular membrane-bounded organelle;nucleus;protein complex;macromolecular complex;MCM complex;	K02541	MCM3:DNA replication licensing factor MCM3 [EC:3.6.4.12];MCM3:DNA replication licensing factor MCM3 [EC:3.6.4.12];MCM3:DNA replication licensing factor MCM3 [EC:3.6.4.12];MCM3:DNA replication licensing factor MCM3 [EC:3.6.4.12];	Cell cycle ;Cell cycle - yeast ;Meiosis - yeast ;DNA replication ;	IPR018525;IPR008046;IPR003593;IPR001208;IPR012340;IPR027417;IPR027925;	Mini-chromosome maintenance, conserved site;DNA replication licensing factor Mcm3;AAA+ ATPase domain;Mini-chromosome maintenance, DNA-dependent ATPase;Nucleic acid-binding, OB-fold;P-loop containing nucleoside triphosphate hydrolase;MCM N-terminal domain;
U3IU45	Lactadherin (Breast epithelial antigen BA46) (HMFG) (MFGM) (Milk fat globule-EGF factor 8) (MFG-E8) (SED1) [Cleaved into: Lactadherin short form; Medin]	MFGE8	0.25006	0.25427	0.26746	0.257263	0.009078	down	cytosol		molecular_function;binding;cation binding;ion binding;metal ion binding;calcium ion binding;protein binding;					IPR001881;IPR013032;IPR000421;IPR000152;IPR000742;IPR008979;IPR018097;	EGF-like calcium-binding domain;EGF-like, conserved site;Coagulation factor 5/8 C-terminal type domain;EGF-type aspartate/asparagine hydroxylation site;Epidermal growth factor-like domain;Galactose-binding domain-like;EGF-like calcium-binding, conserved site;
R0JFS9	Inosine-5-monophosphate dehydrogenase (Fragment)	RCJMB04_1j11	0.29711	0.31233	0.29648	0.301973	0.00897467	down	cytosol	biological_process;single-organism metabolic process;metabolic process;oxidation-reduction process;nitrogen compound metabolic process;organic substance biosynthetic process;cellular aromatic compound metabolic process;phosphate-containing compound metabolic process;small molecule metabolic process;phosphorus metabolic process;nucleotide biosynthetic process;nucleoside phosphate metabolic process…	molecular_function;catalytic activity;oxidoreductase activity;oxidoreductase activity, acting on CH-OH group of donors;oxidoreductase activity, acting on the CH-OH group of donors, NAD = or NADP as acceptor;IMP dehydrogenase activity;		K00088	guaB:IMP dehydrogenase [EC:1.1.1.205];guaB:IMP dehydrogenase [EC:1.1.1.205];guaB:IMP dehydrogenase [EC:1.1.1.205];guaB:IMP dehydrogenase [EC:1.1.1.205];	Metabolic pathways ;Biosynthesis of secondary metabolites ;Purine metabolism ;Drug metabolism - other enzymes ;	IPR015875;IPR013785;IPR005990;IPR000644;IPR001093;	IMP dehydrogenase / GMP reductase, conserved site;Aldolase-type TIM barrel;Inosine-5'-monophosphate dehydrogenase;CBS domain;IMP dehydrogenase/GMP reductase;
G1MRH0	Lysyl oxidase homolog 2 (EC 1.4.3.13) (Lysyl oxidase-like protein 2) (Lysyl oxidase-related protein 2) (Lysyl oxidase-related protein WS9-14)	LOXL2	0.65552	0.62543	0.59574	0.625563	0.0298902	down	extracellular	biological_process;single-organism metabolic process;metabolic process;oxidation-reduction process;cellular process;extracellular matrix organization;single-organism process;extracellular structure organization;single-organism cellular process;cellular component organization or biogenesis;cellular component organization;collagen fibril organization;ameboidal cell migration;cellular component move…	molecular_function;cargo receptor activity;receptor activity;scavenger receptor activity;binding;cation binding;ion binding;transition metal ion binding;metal ion binding;copper ion binding;oxidoreductase activity;oxidoreductase activity, acting on the CH-NH2 group of donors;catalytic activity;oxidoreductase activity, acting on the CH-NH2 group of donors, = oxygen as acceptor;chromatin binding;pr…	cellular_component;membrane;				IPR001190;IPR001695;IPR017448;IPR019828;	SRCR domain;Lysyl oxidase;SRCR-like domain;Lysyl oxidase, conserved site;
G1MRM7	C-type mannose receptor 2 (C-type lectin domain family 13 member E) (Endocytic receptor 180) (Macrophage mannose receptor 2) (Urokinase-type plasminogen activator receptor-associated protein) (UPAR-associated protein) (Urokinase receptor-associated protein) (CD antigen CD280)	MRC2	0.64489	0.6446	0.65821	0.649233	0.00777537	down	cytosol		molecular_function;binding;carbohydrate binding;		K06560	MRC:mannose receptor, C type;MRC:mannose receptor, C type;	Tuberculosis ;Phagosome ;	IPR013806;IPR000772;IPR000562;IPR018378;IPR001304;IPR016186;IPR016187;	Kringle-like fold;Ricin B lectin domain;Fibronectin, type II, collagen-binding;C-type lectin, conserved site;C-type lectin;C-type lectin-like;C-type lectin fold;
R0K614	Beta-sarcoglycan (Fragment)	S	0.59477	0.6368	0.59512	0.608897	0.0241656	down	plasma membrane			protein complex;plasma membrane part;membrane;plasma membrane;dystrophin-associated glycoprotein complex;dystroglycan complex;macromolecular complex;cell part;cell;membrane part;cellular_component;cell periphery;sarcoglycan complex;intrinsic to membrane;integral to membrane;	K12566	SGCB:beta-sarcoglycan;SGCB:beta-sarcoglycan;SGCB:beta-sarcoglycan;SGCB:beta-sarcoglycan;	Dilated cardiomyopathy ;Hypertrophic cardiomyopathy (HCM) ;Arrhythmogenic right ventricular cardiomyopathy (ARVC) ;Viral myocarditis ;	IPR006875;	Sarcoglycan complex subunit protein;
E1BXR5	Membrane metallo-endopeptidase-like 1 (EC 3.4.24.11) (Membrane metallo-endopeptidase-like 2) (NEP2(m)) (Neprilysin II) (NEPII) (Neprilysin-2) (NEP2) (NL2) [Cleaved into: Membrane metallo-endopeptidase-like 1, soluble form (Neprilysin-2 secreted) (NEP2(s))]	MMEL1	0.60774	0.62998	0.62241	0.620043	0.0113073	down	plasma membrane	biological_process;metabolic process;organic substance metabolic process;macromolecule metabolic process;protein metabolic process;primary metabolic process;proteolysis;	peptidase activity, acting on L-amino acid peptides;molecular_function;endopeptidase activity;hydrolase activity;peptidase activity;catalytic activity;metallopeptidase activity;metalloendopeptidase activity;	intracellular;cytoplasmic part;cytoplasm;organelle;membrane-bounded organelle;cell part;cell;intracellular organelle;intracellular part;cellular_component;intracellular membrane-bounded organelle;endoplasmic reticulum;Golgi apparatus;				IPR024079;IPR018497;IPR008753;	Metallopeptidase, catalytic domain;Peptidase M13, C-terminal domain;Peptidase M13, N-terminal domain;
R0K622	Pituitary tumor-transforming gene 1 protein-interacting protein (Fragment)	PTTG1IP	0.54035	0.49402	0.51452	0.516297	0.023216	down	extracellular
R0KLF6	Galactose-3-O-sulfotransferase 4	Anapl_18679	0.46043	0.44604	0.65344	0.51997	0.115812	down	nuclear	biological_process;metabolic process;biosynthetic process;	molecular_function;transferase activity, transferring sulfur-containing groups;sulfotransferase activity;galactose 3-O-sulfotransferase activity;catalytic activity;transferase activity;galactosylceramide sulfotransferase activity;	intracellular;cytoplasmic part;cytoplasm;organelle;membrane-bounded organelle;cell part;cell;intracellular organelle;intracellular part;cellular_component;intracellular membrane-bounded organelle;Golgi apparatus;membrane;intrinsic to membrane;membrane part;integral to membrane;				IPR009729;	Galactose-3-O-sulfotransferase;
C7EKL0	Hemoglobin alpha A subunit	HBA2	0.0144	0.031313	0.079483	0.041732	0.0337693	down	cytosol	biological_process;single-organism transport;single-organism process;gas transport;transport;establishment of localization;localization;oxygen transport;	molecular_function;binding;cation binding;ion binding;transition metal ion binding;metal ion binding;iron ion binding;oxygen binding;heterocyclic compound binding;organic cyclic compound binding;tetrapyrrole binding;heme binding;transporter activity;substrate-specific transporter activity;oxygen transporter activity;	intracellular;cytosolic part;protein complex;cytoplasmic part;cytoplasm;macromolecular complex;cell part;cell;intracellular part;cellular_component;cytosol;hemoglobin complex;	K13822	HBA:hemoglobin subunit alpha;HBA:hemoglobin subunit alpha;	Malaria ;African trypanosomiasis ;	IPR009050;IPR002339;IPR002338;IPR012292;IPR000971;	Globin-like;Haemoglobin, pi;Haemoglobin, alpha;Globin, structural domain;Globin;
R0JKW7	Ferritin (Fragment)	FTH1	0.092458	0.15601	0.14392	0.130796	0.0337475	down	cytosol	cation homeostasis;chemical homeostasis;cellular homeostasis;cellular process;single-organism process;single-organism cellular process;cellular cation homeostasis;biological regulation;cellular ion homeostasis;transition metal ion homeostasis;regulation of biological quality;ion homeostasis;homeostatic process;cellular transition metal ion homeostasis;cellular metal ion homeostasis;iron ion homeo…	molecular_function;iron ion binding;binding;cation binding;ion binding;transition metal ion binding;metal ion binding;ferric iron binding;		K00522	FTH1:ferritin heavy chain [EC:1.16.3.2];	Mineral absorption ;	IPR009078;IPR009040;IPR008331;IPR012347;IPR014034;	Ferritin-like superfamily;Ferritin- like diiron domain;Ferritin/DPS protein domain;Ferritin-related;Ferritin, conserved site;
U3IUR2	Procollagen-lysine,2-oxoglutarate 5-dioxygenase 2 (EC 1.14.11.4) (Lysyl hydroxylase 2) (LH2)	PLOD2	0.66488	0.66198	0.6564	0.661087	0.00431	down	cytosol	biological_process;single-organism metabolic process;metabolic process;oxidation-reduction process;	molecular_function;peptidyl-lysine 5-dioxygenase activity;oxidoreductase activity;oxidoreductase activity, acting on paired donors, with = incorporation or reduction of molecular oxygen, 2-oxoglutarate as one = donor, and incorporation of one atom each of oxygen into both donors;dioxygenase activity;oxidoreductase activity, acting on paired donors, with = incorporation or reduction of molecular o…	intracellular;cytoplasmic part;cytoplasm;organelle;membrane-bounded organelle;cell part;cell;intracellular organelle;intracellular part;cellular_component;intracellular membrane-bounded organelle;endoplasmic reticulum;	K13645	PLOD2:procollagen-lysine,2-oxoglutarate 5-dioxygenase 2 [EC:1.14.11.4];	Lysine degradation ;	IPR001006;IPR019290;IPR029044;IPR005123;IPR006620;	Procollagen-lysine 5-dioxygenase;Glycosyltransferase 2-like, prokaryotic type;Nucleotide-diphospho-sugar transferases;Oxoglutarate/iron-dependent dioxygenase;Prolyl 4-hydroxylase, alpha subunit;
U3I9X7	Integrin beta	LOC101803666	0.6205	0.60554	0.61542	0.61382	0.00760726	down	plasma membrane	developmental process;biological_process;multicellular organismal process;single-multicellular organism process;single-organism process;multicellular organismal development;	molecular_function;receptor activity;	cellular_component;membrane;	K06493	ITGB3:integrin beta 3;ITGB3:integrin beta 3;ITGB3:integrin beta 3;ITGB3:integrin beta 3;ITGB3:integrin beta 3;ITGB3:integrin beta 3;ITGB3:integrin beta 3;ITGB3:integrin beta 3;ITGB3:integrin beta 3;ITGB3:integrin beta 3;ITGB3:integrin beta 3;ITGB3:integrin beta 3;ITGB3:integrin beta 3;ITGB3:integrin beta 3;ITGB3:integrin beta 3;	PI3K-Akt signaling pathway ;Proteoglycans in cancer ;Rap1 signaling pathway ;Focal adhesion ;Regulation of actin cytoskeleton ;MicroRNAs in cancer ;Osteoclast differentiation ;Phagosome ;Thyroid hormone signaling pathway ;Platelet activation ;Dilated cardiomyopathy ;Hypertrophic cardiomyopathy (HCM) ;Hematopoietic cell lineage ;Arrhythmogenic right ventricular cardiomyopathy (ARVC) ;ECM-receptor …	IPR012896;IPR013111;IPR002369;IPR002035;IPR014836;IPR016201;IPR015812;	Integrin beta subunit, tail;EGF-like domain, extracellular;Integrin beta subunit, N-terminal;von Willebrand factor, type A;Integrin beta subunit, cytoplasmic domain;Plexin-like fold;Integrin beta subunit;
R0LMD7	Fibronectin type III domain-containing protein 3B (Fragment)	FNDC3B	0.37986	0.39044	0.41508	0.395127	0.0180717	down	cytosol		molecular_function;binding;protein binding;					IPR013783;IPR003961;	Immunoglobulin-like fold;Fibronectin type III;
R4GMD9	Thioredoxin domain-containing protein 17 (14 kDa thioredoxin-related protein) (TRP14) (Protein 42-9-9) (Thioredoxin-like protein 5)	TXNDC17	0.54912	0.53663	0.52768	0.53781	0.0107686	down	extracellular							IPR010357;IPR012336;	Protein of unknown function DUF953, thioredoxin-like;Thioredoxin-like fold;
G1NM15	Collagen alpha-1(XII) chain	COL12A1	0.50995	0.50905	0.51005	0.509683	0.000550757	down	endoplasmic reticulum		molecular_function;binding;protein binding;	cellular_component;extracellular matrix;extracellular region;extracellular region part;extracellular space;	K08132	COL12A:collagen, type XII, alpha;	Protein digestion and absorption ;	IPR002035;IPR001791;IPR003961;IPR008160;IPR013320;IPR013783;	von Willebrand factor, type A;Laminin G domain;Fibronectin type III;Collagen triple helix repeat;Concanavalin A-like lectin/glucanase domain;Immunoglobulin-like fold;
R0JT04	Tumor necrosis factor receptor superfamily member 27 (Fragment)	Anapl_09303	0.45968	0.45706	0.50938	0.475373	0.0294798	down	cytosol		molecular_function;binding;protein binding;	plasma membrane part;membrane;plasma membrane;cell part;cell;intrinsic to plasma membrane;intrinsic to membrane;integral to membrane;membrane part;cellular_component;cell periphery;integral to plasma membrane;				IPR001368;IPR022319;	TNFR/NGFR cysteine-rich region;Tumour necrosis factor receptor 27;
U3ILK1	Syntenin-1 (Melanoma differentiation-associated protein 9) (MDA-9) (Pro-TGF-alpha cytoplasmic domain-interacting protein 18) (TACIP18) (Scaffold protein Pbp1) (Syndecan-binding protein 1)	SDCBP	0.5918	0.54635	0.55871	0.56562	0.0234997	down	cytoskeleton		molecular_function;binding;protein binding;					IPR001478;	PDZ domain;
U3J598	Glutaminyl-peptide cyclotransferase (EC 2.3.2.5) (Glutaminyl cyclase) (QC) (sQC) (Glutaminyl-tRNA cyclotransferase) (Glutamyl cyclase) (EC)	QPCT	0.36615	0.31334	0.36438	0.347957	0.029992	down	mitochondria							IPR007484;	Peptidase M28;
U3J4X8	Transmembrane protein 2	TMEM2	0.58948	0.5816	0.59668	0.589253	0.00754255	down	nuclear							IPR019316;IPR011050;	G8 domain;Pectin lyase fold/virulence factor;
B6DZK9	Lipoprotein lipase	L	0.4702	0.47139	0.4668	0.469463	0.00238202	down	extracellular	biological_process;single-organism metabolic process;metabolic process;organic substance metabolic process;primary metabolic process;lipid metabolic process;	molecular_function;binding;protein binding;carboxylic ester hydrolase activity;triglyceride lipase activity;hydrolase activity;hydrolase activity, acting on ester bonds;catalytic activity;lipase activity;lipoprotein lipase activity;	cellular_component;extracellular region;	K01059	LPL:lipoprotein lipase [EC:3.1.1.34];LPL:lipoprotein lipase [EC:3.1.1.34];LPL:lipoprotein lipase [EC:3.1.1.34];	Alzheimer's disease ;PPAR signaling pathway ;Glycerolipid metabolism ;	IPR001024;IPR002330;IPR000734;IPR013818;IPR029058;IPR008976;	PLAT/LH2 domain;Lipoprotein lipase;Triacylglycerol lipase family;Lipase, N-terminal;Alpha/Beta hydrolase fold;Lipase/lipooxygenase, PLAT/LH2;
R0JSJ8	Serine protease HTRA1 (Fragment)	HTRA1	0.61744	0.6234	0.61185	0.617563	0.00577599	down	cytosol	biological_process;metabolic process;organic substance metabolic process;macromolecule metabolic process;protein metabolic process;primary metabolic process;proteolysis;	peptidase activity, acting on L-amino acid peptides;molecular_function;endopeptidase activity;hydrolase activity;serine-type peptidase activity;peptidase activity;serine hydrolase activity;catalytic activity;serine-type endopeptidase activity;binding;protein binding;					IPR001940;IPR001478;IPR009003;	Peptidase S1C;PDZ domain;Trypsin-like cysteine/serine peptidase domain;
U3ILP0	Uncharacterized protein	Anapl_11499	0.45469	0.35476	0.4085	0.405983	0.0500125	down	mitochondria							IPR009581;	Domain of unknown function DUF1193;
U3ISS8	Clusterin	Anapl_09912	0.40097	0.42553	0.50979	0.44543	0.0570741	down	cytosol,nuclear	biological_process;cellular process;single-organism process;single-organism cellular process;death;cell death;						IPR016014;IPR016015;IPR000753;	Clusterin, N-terminal;Clusterin, C-terminal;Clusterin-like;
Q9PU47	PDZ and LIM domain protein 3	PDL	0.568	0.60749	0.62913	0.60154	0.0309963	down	cytosol,nuclear	actin filament-based process;biological_process;organelle organization;actin cytoskeleton organization;cellular process;protein complex subunit organization;single-organism process;cytoskeleton organization;single-organism cellular process;macromolecular complex subunit organization;cellular component organization or biogenesis;cellular component organization;actin filament organization;developme…	molecular_function;binding;protein binding;cation binding;ion binding;transition metal ion binding;metal ion binding;zinc ion binding;structural molecule activity;structural constituent of muscle;	intracellular;intracellular non-membrane-bounded organelle;organelle;non-membrane-bounded organelle;cell part;cell;intracellular organelle;intracellular part;cellular_component;cytoskeleton;actin cytoskeleton;cell projection;cell leading edge;lamellipodium;myofibril;sarcomere;cytoplasmic part;cytoplasm;contractile fiber part;contractile fiber;organelle part;I band;Z disc;				IPR006643;IPR001478;IPR001781;	ZASP;PDZ domain;Zinc finger, LIM-type;
R0LA56	Superoxide dismutase [Cu-Zn] (Fragment)	SOD1	0.4849	0.46385	0.47899	0.475913	0.010857	down	cytosol	biological_process;cellular process;metabolic process;reactive oxygen species metabolic process;cellular metabolic process;superoxide metabolic process;single-organism metabolic process;oxidation-reduction process;	molecular_function;binding;cation binding;ion binding;metal ion binding;antioxidant activity;oxidoreductase activity, acting on superoxide radicals as acceptor;oxidoreductase activity;catalytic activity;superoxide dismutase activity;		K04565	SOD1:superoxide dismutase, Cu-Zn family [EC:1.15.1.1];SOD1:superoxide dismutase, Cu-Zn family [EC:1.15.1.1];SOD1:superoxide dismutase, Cu-Zn family [EC:1.15.1.1];SOD1:superoxide dismutase, Cu-Zn family [EC:1.15.1.1];	Huntington's disease ;Peroxisome ;Amyotrophic lateral sclerosis (ALS) ;Prion diseases ;	IPR001424;IPR018152;	Superoxide dismutase, copper/zinc binding domain;Superoxide dismutase, copper/zinc, binding site;
R0M5P4	Receptor protein-tyrosine kinase (Fragment)	PDGFRB	0.4276	0.33552	0.28416	0.349093	0.0726769	down	plasma membrane	cellular process;cellular macromolecule metabolic process;phosphate-containing compound metabolic process;phosphorus metabolic process;phosphorylation;biological_process;metabolic process;macromolecule modification;organic substance metabolic process;cellular protein metabolic process;protein modification process;protein metabolic process;cellular metabolic process;cellular protein modification p…	molecular_function;protein kinase activity;kinase activity;phosphotransferase activity, alcohol group as acceptor;catalytic activity;transferase activity;transferase activity, transferring phosphorus-containing groups;protein tyrosine kinase activity;binding;protein binding;purine ribonucleotide binding;anion binding;ribonucleotide binding;small molecule binding;ion binding;ribonucleoside binding…	cellular_component;membrane;	K05089	PDGFRB:platelet-derived growth factor receptor beta [EC:2.7.10.1];PDGFRB:platelet-derived growth factor receptor beta [EC:2.7.10.1];PDGFRB:platelet-derived growth factor receptor beta [EC:2.7.10.1];PDGFRB:platelet-derived growth factor receptor beta [EC:2.7.10.1];PDGFRB:platelet-derived growth factor receptor beta [EC:2.7.10.1];PDGFRB:platelet-derived growth factor receptor beta [EC:2.7.10.1];PDG…	Pathways in cancer ;PI3K-Akt signaling pathway ;HTLV-I infection ;MAPK signaling pathway ;Cytokine-cytokine receptor interaction ;Ras signaling pathway ;Rap1 signaling pathway ;Focal adhesion ;Regulation of actin cytoskeleton ;Calcium signaling pathway ;MicroRNAs in cancer ;Prostate cancer ;Choline metabolism in cancer ;Gap junction ;Central carbon metabolism in cancer ;Glioma ;Melanoma ;	IPR013783;IPR013098;IPR007110;IPR008266;IPR017441;IPR003599;IPR003598;IPR020635;IPR011009;IPR001245;IPR001824;IPR000719;	Immunoglobulin-like fold;Immunoglobulin I-set;Immunoglobulin-like domain;Tyrosine-protein kinase, active site;Protein kinase, ATP binding site;Immunoglobulin subtype;Immunoglobulin subtype 2;Tyrosine-protein kinase, catalytic domain;Protein kinase-like domain;Serine-threonine/tyrosine-protein kinase catalytic domain;Tyrosine-protein kinase, receptor class III, conserved site;Protein kinase domain;
R0M5M4	CMP-N-acetylneuraminate-beta-galactosamide-alpha-2, 3-sialyltransferase (Fragment)	ST3GAL1	0.46508	0.56728	0.5381	0.523487	0.0526438	down	extracellular	organic substance biosynthetic process;glycosylation;cellular macromolecule metabolic process;glycoprotein metabolic process;glycoprotein biosynthetic process;cellular macromolecule biosynthetic process;cellular metabolic process;macromolecule metabolic process;primary metabolic process;biosynthetic process;cellular process;macromolecule biosynthetic process;carbohydrate metabolic process;carbohy…	molecular_function;transferase activity, transferring glycosyl groups;catalytic activity;transferase activity;sialyltransferase activity;		K00780	SIAT4A:beta-galactoside alpha-2,3-sialyltransferase (sialyltransferase 4A) [EC:2.4.99.4];SIAT4A:beta-galactoside alpha-2,3-sialyltransferase (sialyltransferase 4A) [EC:2.4.99.4];SIAT4A:beta-galactoside alpha-2,3-sialyltransferase (sialyltransferase 4A) [EC:2.4.99.4];SIAT4A:beta-galactoside alpha-2,3-sialyltransferase (sialyltransferase 4A) [EC:2.4.99.4];SIAT4A:beta-galactoside alpha-2,3-sialyltra…	Metabolic pathways ;Glycosaminoglycan biosynthesis - keratan sulfate ;Glycosphingolipid biosynthesis - ganglio series ;Glycosphingolipid biosynthesis - globo series ;Mucin type O-Glycan biosynthesis ;	IPR001675;	Glycosyl transferase, family 29;
R0KXU6	Erythrocyte band 7 integral membrane protein (Fragment)	STOM	0.489	0.47968	0.47839	0.482357	0.00578934	down	extracellular			cellular_component;membrane;				IPR018080;IPR001972;IPR001107;	Band 7/stomatin-like, conserved site;Stomatin family;Band 7 protein;
U3IMB8	Metalloproteinase inhibitor 2 (CSC-21K) (Tissue inhibitor of metalloproteinases 2) (TIMP-2)	TIMP2	0.36407	0.35849	0.34157	0.35471	0.0117166	down	extracellular		enzyme inhibitor activity;molecular_function;endopeptidase regulator activity;endopeptidase inhibitor activity;metalloenzyme inhibitor activity;peptidase regulator activity;enzyme regulator activity;peptidase inhibitor activity;metalloenzyme regulator activity;metalloendopeptidase inhibitor activity;binding;protein binding;					IPR008993;IPR001134;IPR001820;IPR027465;	Tissue inhibitor of metalloproteinases-like, OB-fold;Netrin domain;Proteinase inhibitor I35, tissue inhibitor of metalloproteinase;Proteinase inhibitor I35, tissue inhibitor of metalloproteinase, C-terminal domain;
U3ID88	Collagen alpha-3(VI) chain	COL6A3	0.63158	0.62259	0.61262	0.622263	0.00948422	down	endoplasmic reticulum		enzyme inhibitor activity;molecular_function;endopeptidase regulator activity;endopeptidase inhibitor activity;peptidase regulator activity;enzyme regulator activity;peptidase inhibitor activity;serine-type endopeptidase inhibitor activity;binding;protein binding;		K06238	COL6A:collagen, type VI, alpha;COL6A:collagen, type VI, alpha;COL6A:collagen, type VI, alpha;COL6A:collagen, type VI, alpha;	PI3K-Akt signaling pathway ;Focal adhesion ;ECM-receptor interaction ;Protein digestion and absorption ;	IPR003961;IPR002035;IPR002223;IPR013783;IPR020901;IPR008160;	Fibronectin type III;von Willebrand factor, type A;Proteinase inhibitor I2, Kunitz metazoa;Immunoglobulin-like fold;Proteinase inhibitor I2, Kunitz, conserved site;Collagen triple helix repeat;
R0L7T2	Protein Wnt (Fragment)	LOC100549314	0.57612	0.66012	0.56059	0.598943	0.0535466	down	extracellular	developmental process;biological_process;multicellular organismal process;single-multicellular organism process;single-organism process;multicellular organismal development;cellular response to stimulus;cellular process;signaling;single-organism cellular process;biological regulation;signal transduction;cell communication;regulation of cellular process;regulation of biological process;single orga…	protein binding;molecular_function;binding;receptor binding;	cellular_component;extracellular region;	K00444	WNT5:wingless-type MMTV integration site family, member 5;WNT5:wingless-type MMTV integration site family, member 5;WNT5:wingless-type MMTV integration site family, member 5;WNT5:wingless-type MMTV integration site family, member 5;WNT5:wingless-type MMTV integration site family, member 5;WNT5:wingless-type MMTV integration site family, member 5;WNT5:wingless-type MMTV integration site family, me…	Pathways in cancer ;HTLV-I infection ;Proteoglycans in cancer ;Signaling pathways regulating pluripotency of stem cells ;Hippo signaling pathway ;Wnt signaling pathway ;Melanogenesis ;Basal cell carcinoma ;Hedgehog signaling pathway ;	IPR018161;IPR005817;	Wnt protein, conserved site;Wnt;
U3IMF4	Tetraspanin	TSPAN6	0.29203	0.29379	0.22541	0.27041	0.0389811	down	plasma membrane			membrane;intrinsic to membrane;cellular_component;membrane part;integral to membrane;				IPR000301;IPR018499;IPR018503;IPR008952;	Tetraspanin;Tetraspanin/Peripherin;Tetraspanin, conserved site;Tetraspanin, EC2 domain;
U3HZE7	Cyclic AMP-responsive element-binding protein 3-like protein 1 (cAMP-responsive element-binding protein 3-like protein 1) (Old astrocyte specifically-induced substance) (OASIS) [Cleaved into: Processed cyclic AMP-responsive element-binding protein 3-like protein 1]	CREB3L1	0.33183	0.44509	0.26773	0.348217	0.0898083	down	nuclear	regulation of gene expression;gene expression;nitrogen compound metabolic process;organic substance biosynthetic process;cellular aromatic compound metabolic process;regulation of nitrogen compound metabolic process;regulation of RNA metabolic process;nucleic acid metabolic process;cellular macromolecule metabolic process;regulation of metabolic process;regulation of primary metabolic process;reg…	molecular_function;nucleic acid binding transcription factor activity;sequence-specific DNA binding transcription factor activity;binding;heterocyclic compound binding;organic cyclic compound binding;nucleic acid binding;DNA binding;sequence-specific DNA binding;	intracellular;organelle;membrane-bounded organelle;cell part;cell;intracellular organelle;intracellular part;cellular_component;intracellular membrane-bounded organelle;nucleus;	K09048	CREB3:cyclic AMP-responsive element-binding protein 3;CREB3:cyclic AMP-responsive element-binding protein 3;CREB3:cyclic AMP-responsive element-binding protein 3;CREB3:cyclic AMP-responsive element-binding protein 3;CREB3:cyclic AMP-responsive element-binding protein 3;CREB3:cyclic AMP-responsive element-binding protein 3;CREB3:cyclic AMP-responsive element-binding protein 3;CREB3:cyclic AMP-resp…	PI3K-Akt signaling pathway ;Huntington's disease ;cAMP signaling pathway ;Viral carcinogenesis ;cGMP-PKG signaling pathway ;Hepatitis B ;Adrenergic signaling in cardiomyocytes ;Cholinergic synapse ;Alcoholism ;AMPK signaling pathway ;Dopaminergic synapse ;TNF signaling pathway ;Prostate cancer ;Melanogenesis ;Insulin resistance ;Estrogen signaling pathway ;Insulin secretion ;Glucagon signaling pa…	IPR001630;IPR004827;	cAMP response element binding (CREB) protein;Basic-leucine zipper domain;
U3HZH4	Xin actin-binding repeat-containing protein 1 (Cardiomyopathy-associated protein 1)	XIRP1	0.57667	0.59487	0.64854	0.606693	0.0373653	down	nuclear	actin filament-based process;biological_process;organelle organization;cellular process;single-organism process;cytoskeleton organization;single-organism cellular process;cellular component organization or biogenesis;cellular component organization;actin cytoskeleton organization;	protein binding;cytoskeletal protein binding;molecular_function;binding;actin binding;	cellular_component;cell junction;				IPR012510;	Actin-binding, Xin repeat;
G1NN61	V-type proton ATPase catalytic subunit A (V-ATPase subunit A) (EC 3.6.3.14) (V-ATPase 69 kDa subunit) (Vacuolar ATPase isoform VA68) (Vacuolar proton pump subunit alpha)	ATP6V1A	0.66386	0.64702	0.65211	0.65433	0.00863671	down	cytosol	biological_process;single-organism transport;single-organism process;hydrogen transport;transport;establishment of localization;cation transport;monovalent inorganic cation transport;localization;ion transport;proton transport;nitrogen compound metabolic process;cellular aromatic compound metabolic process;ribose phosphate metabolic process;purine nucleoside triphosphate metabolic process;ribonuc…	molecular_function;transporter activity;hydrolase activity, acting on acid anhydrides;hydrolase activity;transmembrane transporter activity;catalytic activity;hydrolase activity, acting on acid anhydrides, catalyzing = transmembrane movement of substances;purine ribonucleotide binding;anion binding;ribonucleotide binding;small molecule binding;ion binding;ribonucleoside binding;purine ribonucleos…	protein complex;membrane;macromolecular complex;proton-transporting two-sector ATPase complex;cellular_component;membrane part;proton-transporting two-sector ATPase complex, catalytic domain;proton-transporting V-type ATPase complex;proton-transporting V-type ATPase, V1 domain;plasma membrane part;plasma membrane;cell part;cell;apical part of cell;cell periphery;apical plasma membrane;intracellul…	K02145	ATPeV1A:V-type H+-transporting ATPase subunit A [EC:3.6.3.14];ATPeV1A:V-type H+-transporting ATPase subunit A [EC:3.6.3.14];ATPeV1A:V-type H+-transporting ATPase subunit A [EC:3.6.3.14];ATPeV1A:V-type H+-transporting ATPase subunit A [EC:3.6.3.14];ATPeV1A:V-type H+-transporting ATPase subunit A [EC:3.6.3.14];ATPeV1A:V-type H+-transporting ATPase subunit A [EC:3.6.3.14];ATPeV1A:V-type H+-transport…	Metabolic pathways ;Oxidative phosphorylation ;Phagosome ;Rheumatoid arthritis ;Epithelial cell signaling in Helicobacter pylori infection ;Synaptic vesicle cycle ;Vibrio cholerae infection ;Collecting duct acid secretion ;	IPR024034;IPR022878;IPR027417;IPR000194;IPR000793;IPR004100;IPR005725;IPR020003;	ATPase, F1 complex beta subunit/V1 complex, C-terminal;V-type ATP synthase catalytic alpha chain;P-loop containing nucleoside triphosphate hydrolase;ATPase, F1/V1/A1 complex, alpha/beta subunit, nucleotide-binding domain;ATPase, F1/V1/A1 complex, alpha/beta subunit, C-terminal;ATPase, F1 complex alpha/beta subunit, N-terminal domain;ATPase, V1 complex, subunit A;ATPase, alpha/beta subunit, nucleo…
Q9DE67	Lumican	LUM	0.23878	0.2062	0.22728	0.224087	0.0165231	down	extracellular		molecular_function;binding;protein binding;	extracellular matrix;extracellular region;cellular_component;extracellular region part;proteinaceous extracellular matrix;	K08122	LUM:lumican;	Proteoglycans in cancer ;	IPR003591;IPR000372;IPR001611;	Leucine-rich repeat, typical subtype;Leucine-rich repeat-containing N-terminal;Leucine-rich repeat;
G1MQ17	BCL2/adenovirus E1B 19 kDa protein-interacting protein 3-like (Adenovirus E1B19K-binding protein B5) (BCL2/adenovirus E1B 19 kDa protein-interacting protein 3A) (NIP3-like protein X) (NIP3L)	BNIP3L	0.47211	0.62149	0.6156	0.569733	0.0845956	down	cytosol	cell death;cellular process;single-organism process;single-organism cellular process;biological regulation;death;apoptotic process;regulation of apoptotic process;programmed cell death;positive regulation of biological process;biological_process;positive regulation of programmed cell death;regulation of programmed cell death;positive regulation of cellular process;regulation of cellular process;r…		organelle envelope;cell;cellular_component;envelope;intracellular membrane-bounded organelle;mitochondrion;intracellular;cytoplasmic part;cytoplasm;organelle;mitochondrial part;cell part;membrane-bounded organelle;intracellular organelle part;intracellular organelle;intracellular part;organelle part;mitochondrial envelope;membrane;intrinsic to membrane;membrane part;integral to membrane;endoplasm…				IPR010548;	BNIP3;
R0KE08	Fibulin-1 (Fragment)	FBLN1	0.091209	0.065439	0.092833	0.0831603	0.0153686	down	extracellular		molecular_function;binding;cation binding;ion binding;metal ion binding;calcium ion binding;protein binding;	cellular_component;extracellular region;				IPR013032;IPR000020;IPR000152;IPR000742;IPR001881;IPR018097;IPR009030;	EGF-like, conserved site;Anaphylatoxin/fibulin;EGF-type aspartate/asparagine hydroxylation site;Epidermal growth factor-like domain;EGF-like calcium-binding domain;EGF-like calcium-binding, conserved site;Insulin-like growth factor binding protein, N-terminal;
U3IE78	Disintegrin and metalloproteinase domain-containing protein 9 (ADAM 9) (EC 3.4.24.-) (Cellular disintegrin-related protein) (Meltrin-gamma) (Metalloprotease/disintegrin/cysteine-rich protein 9) (Myeloma cell metalloproteinase)	ADAM9	0.50041	0.53311	0.48942	0.507647	0.0227262	down	cytosol	biological_process;metabolic process;organic substance metabolic process;macromolecule metabolic process;protein metabolic process;primary metabolic process;proteolysis;	peptidase activity, acting on L-amino acid peptides;molecular_function;endopeptidase activity;hydrolase activity;peptidase activity;catalytic activity;metallopeptidase activity;metalloendopeptidase activity;binding;cation binding;ion binding;transition metal ion binding;metal ion binding;zinc ion binding;protein binding;					IPR018358;IPR000742;IPR002870;IPR001762;IPR001590;IPR006586;IPR024079;IPR013032;	Disintegrin, conserved site;Epidermal growth factor-like domain;Peptidase M12B, propeptide;Blood coagulation inhibitor, Disintegrin;Peptidase M12B, ADAM/reprolysin;ADAM, cysteine-rich;Metallopeptidase, catalytic domain;EGF-like, conserved site;
U3J4F7	Prolargin (Proline-arginine-rich end leucine-rich repeat protein)	PRELP	0.52178	0.46703	0.48809	0.4923	0.0276167	down	cytosol		molecular_function;binding;protein binding;					IPR000372;IPR001611;IPR003591;	Leucine-rich repeat-containing N-terminal;Leucine-rich repeat;Leucine-rich repeat, typical subtype;
U3IDX0	Coiled-coil domain-containing protein 80 (Down-regulated by oncogenes protein 1) (Up-regulated in BRS-3 deficient mouse homolog)	CCDC80	0.55431	0.53811	0.55915	0.550523	0.0110193	down	extracellular							IPR025232;	Domain of unknown function DUF4174;
R0L8K4	Transforming growth factor-beta-induced protein ig-h3 (Fragment)	Anapl_09956	0.59174	0.57363	0.59226	0.585877	0.0106091	down	mitochondria		molecular_function;binding;protein binding;					IPR000782;IPR011489;	FAS1 domain;EMI domain;
R0M4R9	Epsilon-sarcoglycan (Fragment)	SGCE	0.58681	0.54485	0.54332	0.558327	0.0246791	down	peroxisome		molecular_function;binding;cation binding;ion binding;metal ion binding;calcium ion binding;	cellular_component;membrane;protein complex;plasma membrane part;plasma membrane;dystrophin-associated glycoprotein complex;dystroglycan complex;macromolecular complex;cell part;cell;membrane part;cell periphery;sarcoglycan complex;				IPR008908;IPR006644;	Sarcoglycan alphaepsilon;Dystroglycan-type cadherin-like;
H9L0N3	Synaptotagmin-11 (Synaptotagmin XI) (SytXI)	SYT11	0.35921	0.42732	0.59629	0.46094	0.122063	down	endoplasmic reticulum		molecular_function;binding;protein binding;transporter activity;	cellular_component;membrane;plasma membrane part;plasma membrane;cell part;cell;intrinsic to plasma membrane;intrinsic to membrane;integral to membrane;membrane part;cell periphery;integral to plasma membrane;coated vesicle;membrane-bounded vesicle;clathrin-coated vesicle;synapse;cytoplasmic vesicle;vesicle;intracellular membrane-bounded organelle;intracellular;cytoplasmic part;cytoplasm;organell…				IPR000008;IPR001565;	C2 domain;Synaptotagmin;
U3INR9	Nuclear transport factor 2 (NTF-2) (Placental protein 15) (PP15)	NUTF2	0.38301	0.39426	0.4075	0.394923	0.0122585	down	cytosol,nuclear	biological_process;establishment of localization;localization;transport;		cell part;cell;cellular_component;intracellular;				IPR002075;IPR018222;	Nuclear transport factor 2;Nuclear transport factor 2, eukaryote;
U3IQY0	PDZ and LIM domain protein 3 (Actinin-associated LIM protein) (Alpha-actinin-2-associated LIM protein)	PDLIM3	0.46929	0.45131	0.45308	0.457893	0.0099094	down	cytosol,nuclear		molecular_function;binding;protein binding;cation binding;ion binding;transition metal ion binding;metal ion binding;zinc ion binding;					IPR001478;IPR001781;IPR006643;	PDZ domain;Zinc finger, LIM-type;ZASP;
U3I6R1	Annexin	ANXA6	0.57801	0.57416	0.58934	0.580503	0.00789117	down	nuclear		molecular_function;binding;cation binding;ion binding;metal ion binding;calcium ion binding;phospholipid binding;anion binding;lipid binding;calcium-dependent phospholipid binding;					IPR002393;IPR001464;IPR018502;IPR018252;	Annexin, type VI;Annexin;Annexin repeat;Annexin repeat, conserved site;
Q6T683	Integrin beta	ITGB5	0.63694	0.65488	0.61794	0.636587	0.0184725	down	extracellular,plasma membrane	developmental process;biological_process;multicellular organismal process;single-multicellular organism process;single-organism process;multicellular organismal development;cellular process;single-organism cellular process;cell-substrate adhesion;cell adhesion;biological adhesion;cell-matrix adhesion;cellular response to stimulus;signaling;biological regulation;signal transduction;cell communicat…	molecular_function;receptor activity;	cellular_component;membrane;receptor complex;protein complex;plasma membrane part;plasma membrane;integral to plasma membrane;macromolecular complex;cell part;cell;intrinsic to plasma membrane;intrinsic to membrane;integral to membrane;membrane part;cell periphery;integrin complex;	K06588	ITGB5:integrin beta 5;ITGB5:integrin beta 5;ITGB5:integrin beta 5;ITGB5:integrin beta 5;ITGB5:integrin beta 5;ITGB5:integrin beta 5;ITGB5:integrin beta 5;ITGB5:integrin beta 5;ITGB5:integrin beta 5;	PI3K-Akt signaling pathway ;Proteoglycans in cancer ;Focal adhesion ;Regulation of actin cytoskeleton ;Phagosome ;Dilated cardiomyopathy ;Hypertrophic cardiomyopathy (HCM) ;Arrhythmogenic right ventricular cardiomyopathy (ARVC) ;ECM-receptor interaction ;	IPR012896;IPR015812;IPR016201;IPR014836;IPR002035;IPR002369;	Integrin beta subunit, tail;Integrin beta subunit;Plexin-like fold;Integrin beta subunit, cytoplasmic domain;von Willebrand factor, type A;Integrin beta subunit, N-terminal;
U3IR53	Protocadherin-16 (Cadherin-19) (Cadherin-25) (Fibroblast cadherin-1) (Protein dachsous homolog 1)	DCHS1	0.54006	0.54684	0.62358	0.57016	0.0463871	down	extracellular	biological_process;cell-cell adhesion;cellular process;single-organism process;single-organism cellular process;cell adhesion;biological adhesion;homophilic cell adhesion;	molecular_function;binding;cation binding;ion binding;metal ion binding;calcium ion binding;	cellular_component;membrane;cell part;cell;cell periphery;plasma membrane;	K16507	DCHS1_2:protocadherin-16/23;	Hippo signaling pathway - fly ;	IPR000233;IPR002126;IPR015919;IPR020894;	Cadherin, cytoplasmic domain;Cadherin;Cadherin-like;Cadherin conserved site;
O42388	60S ribosomal protein L40	UBA52	0.38597	0.40027	0.38429	0.390177	0.00878135	down	extracellular	gene expression;organic substance biosynthetic process;biosynthetic process;macromolecule biosynthetic process;cellular macromolecule metabolic process;cellular process;biological_process;cellular macromolecule biosynthetic process;metabolic process;organic substance metabolic process;cellular biosynthetic process;cellular protein metabolic process;macromolecule metabolic process;cellular metabol…	molecular_function;structural molecule activity;structural constituent of ribosome;binding;protein binding;	cell;cellular_component;intracellular;cytoplasmic part;cytoplasm;intracellular non-membrane-bounded organelle;organelle;macromolecular complex;non-membrane-bounded organelle;ribonucleoprotein complex;cell part;intracellular organelle;intracellular part;ribosome;	K02927	RP-L40e:large subunit ribosomal protein L40e;	Ribosome ;	IPR019954;IPR019956;IPR029071;IPR000626;IPR001975;	Ubiquitin conserved site;Ubiquitin;Ubiquitin-related domain;Ubiquitin-like;Ribosomal protein L40e;
P02457	Collagen alpha-1(I) chain	COL1A1	0.30062	0.28961	0.31008	0.300103	0.0102448	down			molecular_function;binding;protein binding;structural molecule activity;extracellular matrix structural constituent;cation binding;ion binding;metal ion binding;	extracellular matrix;proteinaceous extracellular matrix;extracellular region;cellular_component;extracellular matrix part;extracellular region part;collagen;	K06236	COL1AS:collagen, type I/II/III/V/XI/XXIV/XXVII, alpha;COL1AS:collagen, type I/II/III/V/XI/XXIV/XXVII, alpha;COL1AS:collagen, type I/II/III/V/XI/XXIV/XXVII, alpha;COL1AS:collagen, type I/II/III/V/XI/XXIV/XXVII, alpha;COL1AS:collagen, type I/II/III/V/XI/XXIV/XXVII, alpha;COL1AS:collagen, type I/II/III/V/XI/XXIV/XXVII, alpha;	PI3K-Akt signaling pathway ;Focal adhesion ;Platelet activation ;Amoebiasis ;ECM-receptor interaction ;Protein digestion and absorption ;	IPR001007;IPR000885;IPR008160;	von Willebrand factor, type C;Fibrillar collagen, C-terminal;Collagen triple helix repeat;
U3IFJ5	Uncharacterized protein	LOC101797646	0.64763	0.66171	0.60786	0.639067	0.0279276	down	cytosol
U3IQM4	Bromodomain-containing protein 4 (Protein HUNK1)	BRD4	0.60309	0.62461	0.66045	0.629383	0.0289764	down	nuclear		molecular_function;binding;protein binding;					IPR018359;IPR001487;IPR027353;	Bromodomain, conserved site;Bromodomain;NET domain;
F1NDF5	Collagen alpha-5(IV) chain	COL4A5	0.52578	0.39252	0.35615	0.424817	0.0893078	down	cytosol,nuclear	biological_process;synapse organization;cellular process;single-organism process;single-organism cellular process;cellular component organization or biogenesis;cellular component organization;neuromuscular junction development;	molecular_function;structural molecule activity;extracellular matrix structural constituent;	extracellular matrix;proteinaceous extracellular matrix;extracellular region;cellular_component;extracellular matrix part;extracellular region part;collagen;basement membrane;basal lamina;sheet-forming collagen;collagen type IV;synapse;neuromuscular junction;	K06237	COL4A:collagen, type IV, alpha;COL4A:collagen, type IV, alpha;COL4A:collagen, type IV, alpha;COL4A:collagen, type IV, alpha;COL4A:collagen, type IV, alpha;COL4A:collagen, type IV, alpha;COL4A:collagen, type IV, alpha;	Pathways in cancer ;PI3K-Akt signaling pathway ;Focal adhesion ;Small cell lung cancer ;Amoebiasis ;ECM-receptor interaction ;Protein digestion and absorption ;	IPR001442;IPR016187;IPR008160;	Collagen IV, non-collagenous;C-type lectin fold;Collagen triple helix repeat;
R0K2B2	Fibroblast growth factor receptor-like 1 (Fragment)	FGFRL1	0.65164	0.54502	0.58851	0.595057	0.0536106	down	mitochondria		molecular_function;binding;protein binding;					IPR007110;IPR003599;IPR003598;IPR013098;IPR013783;	Immunoglobulin-like domain;Immunoglobulin subtype;Immunoglobulin subtype 2;Immunoglobulin I-set;Immunoglobulin-like fold;
U3IFF0	Tumor necrosis factor receptor superfamily member 27 (X-linked ectodysplasin-A2 receptor) (EDA-A2 receptor)	EDA2R	0.50369	0.49359	0.52104	0.506107	0.0138837	down	nuclear		molecular_function;binding;protein binding;	plasma membrane part;membrane;plasma membrane;cell part;cell;intrinsic to plasma membrane;intrinsic to membrane;integral to membrane;membrane part;cellular_component;cell periphery;integral to plasma membrane;	K05163	EDA2R:tumor necrosis factor receptor superfamily member 27;	Cytokine-cytokine receptor interaction ;	IPR022319;IPR001368;	Tumour necrosis factor receptor 27;TNFR/NGFR cysteine-rich region;
G1N944	Lactadherin (Breast epithelial antigen BA46) (HMFG) (MFGM) (Milk fat globule-EGF factor 8) (MFG-E8) (SED1) [Cleaved into: Lactadherin short form; Medin]	MFGE8	0.26058	0.23639	0.23195	0.242973	0.0154086	down	mitochondria	biological_process;cellular process;single-organism process;single-organism cellular process;biological adhesion;cell adhesion;phagocytosis;single-organism transport;establishment of localization;endocytosis;transport;membrane organization;single-organism membrane organization;vesicle-mediated transport;cellular component organization or biogenesis;membrane invagination;cellular component organiz…	molecular_function;binding;cation binding;ion binding;metal ion binding;calcium ion binding;protein binding;phospholipid binding;anion binding;lipid binding;phosphatidylethanolamine binding;carboxylic acid binding;modified amino acid binding;organic acid binding;small molecule binding;carbohydrate derivative binding;amino acid binding;phosphatidylserine binding;	plasma membrane part;membrane;plasma membrane;cell surface;cell part;cell;membrane part;cellular_component;cell periphery;external side of plasma membrane;extracellular matrix;extracellular region;extracellular region part;extracellular space;extrinsic to membrane;extrinsic to plasma membrane;				IPR008979;IPR018097;IPR001881;IPR013032;IPR000742;IPR000152;IPR000421;	Galactose-binding domain-like;EGF-like calcium-binding, conserved site;EGF-like calcium-binding domain;EGF-like, conserved site;Epidermal growth factor-like domain;EGF-type aspartate/asparagine hydroxylation site;Coagulation factor 5/8 C-terminal type domain;
F1NWE5	UDP-glucose 4-epimerase (EC 5.1.3.2) (Galactowaldenase) (UDP-N-acetylgalactosamine 4-epimerase) (UDP-GalNAc 4-epimerase) (UDP-N-acetylglucosamine 4-epimerase) (UDP-GlcNAc 4-epimerase) (EC 5.1.3.7) (UDP-galactose 4-epimerase)	GALE	0.65894	0.57888	0.60715	0.61499	0.0406017	down	cytosol	biological_process;metabolic process;organic substance metabolic process;primary metabolic process;carbohydrate metabolic process;single-organism carbohydrate metabolic process;hexose metabolic process;monosaccharide metabolic process;galactose metabolic process;cellular process;cellular metabolic process;monosaccharide catabolic process;organic substance catabolic process;catabolic process;carbo…	molecular_function;racemase and epimerase activity;catalytic activity;isomerase activity;racemase and epimerase activity, acting on carbohydrates and = derivatives;UDP-glucose 4-epimerase activity;cofactor binding;binding;coenzyme binding;nucleoside phosphate binding;heterocyclic compound binding;small molecule binding;organic cyclic compound binding;nucleotide binding;		K01784	galE:UDP-glucose 4-epimerase [EC:5.1.3.2];galE:UDP-glucose 4-epimerase [EC:5.1.3.2];galE:UDP-glucose 4-epimerase [EC:5.1.3.2];	Metabolic pathways ;Amino sugar and nucleotide sugar metabolism ;Galactose metabolism ;	IPR008089;IPR005886;IPR001509;IPR025308;IPR016040;	Nucleotide sugar epimerase;UDP-glucose 4-epimerase GalE;NAD-dependent epimerase/dehydratase, N-terminal domain;UDP-glucose 4-epimerase C-terminal domain;NAD(P)-binding domain;
R0M3K0	SH3 domain-binding glutamic acid-rich-like protein (Fragment)	SH3BGRL	0.63509	0.59664	0.64368	0.625137	0.0250498	down	cytosol							IPR006993;IPR012336;	SH3-binding, glutamic acid-rich protein;Thioredoxin-like fold;
U3IZJ3	Disintegrin and metalloproteinase domain-containing protein 8 (ADAM 8) (EC 3.4.24.-) (Cell surface antigen MS2) (CD antigen CD156a)	ADAM8	0.57908	0.56509	0.61919	0.587787	0.0280813	down	cytosol	biological_process;metabolic process;organic substance metabolic process;macromolecule metabolic process;protein metabolic process;primary metabolic process;proteolysis;	peptidase activity, acting on L-amino acid peptides;molecular_function;endopeptidase activity;hydrolase activity;peptidase activity;catalytic activity;metallopeptidase activity;metalloendopeptidase activity;binding;protein binding;cation binding;ion binding;transition metal ion binding;metal ion binding;zinc ion binding;					IPR024079;IPR000742;IPR013032;IPR018358;IPR006586;IPR001762;IPR001590;IPR002870;	Metallopeptidase, catalytic domain;Epidermal growth factor-like domain;EGF-like, conserved site;Disintegrin, conserved site;ADAM, cysteine-rich;Blood coagulation inhibitor, Disintegrin;Peptidase M12B, ADAM/reprolysin;Peptidase M12B, propeptide;
R0LC20	Leucine-rich repeat neuronal protein 4 (Fragment)	LRRN4	0.51196	0.51424	0.51475	0.51365	0.00148563	down	plasma membrane		molecular_function;binding;protein binding;					IPR003961;IPR003591;IPR001611;IPR013783;	Fibronectin type III;Leucine-rich repeat, typical subtype;Leucine-rich repeat;Immunoglobulin-like fold;
R0M3M9	Collagen alpha-1(III) chain (Fragment)	COL3A1	0.24207	0.2051	0.20643	0.217867	0.0209712	down	cytosol		molecular_function;binding;protein binding;structural molecule activity;extracellular matrix structural constituent;	extracellular matrix;proteinaceous extracellular matrix;extracellular region;cellular_component;extracellular matrix part;extracellular region part;collagen;	K06236	COL1AS:collagen, type I/II/III/V/XI/XXIV/XXVII, alpha;COL1AS:collagen, type I/II/III/V/XI/XXIV/XXVII, alpha;COL1AS:collagen, type I/II/III/V/XI/XXIV/XXVII, alpha;COL1AS:collagen, type I/II/III/V/XI/XXIV/XXVII, alpha;COL1AS:collagen, type I/II/III/V/XI/XXIV/XXVII, alpha;COL1AS:collagen, type I/II/III/V/XI/XXIV/XXVII, alpha;	PI3K-Akt signaling pathway ;Focal adhesion ;Platelet activation ;Amoebiasis ;ECM-receptor interaction ;Protein digestion and absorption ;	IPR000885;IPR001007;IPR008160;	Fibrillar collagen, C-terminal;von Willebrand factor, type C;Collagen triple helix repeat;
U3IRI9	Collagen alpha-1(V) chain	COL5A1	0.39001	0.40217	0.41001	0.40073	0.0100775	down	nuclear		molecular_function;structural molecule activity;extracellular matrix structural constituent;	extracellular matrix;proteinaceous extracellular matrix;extracellular region;cellular_component;extracellular matrix part;extracellular region part;collagen;	K06236	COL1AS:collagen, type I/II/III/V/XI/XXIV/XXVII, alpha;COL1AS:collagen, type I/II/III/V/XI/XXIV/XXVII, alpha;COL1AS:collagen, type I/II/III/V/XI/XXIV/XXVII, alpha;COL1AS:collagen, type I/II/III/V/XI/XXIV/XXVII, alpha;COL1AS:collagen, type I/II/III/V/XI/XXIV/XXVII, alpha;COL1AS:collagen, type I/II/III/V/XI/XXIV/XXVII, alpha;	PI3K-Akt signaling pathway ;Focal adhesion ;Platelet activation ;Amoebiasis ;ECM-receptor interaction ;Protein digestion and absorption ;	IPR000885;IPR013320;IPR001791;IPR008160;	Fibrillar collagen, C-terminal;Concanavalin A-like lectin/glucanase domain;Laminin G domain;Collagen triple helix repeat;
F1NNI4	Glucoside xylosyltransferase 2 (EC 2.4.2.n2) (Glycosyltransferase 8 domain-containing protein 4)	GXYLT2	0.47754	0.50161	0.4718	0.48365	0.0158164	down	cytosol	organic substance biosynthetic process;glycosylation;cellular macromolecule metabolic process;glycoprotein metabolic process;glycoprotein biosynthetic process;protein O-linked glycosylation;cellular macromolecule biosynthetic process;cellular metabolic process;macromolecule metabolic process;primary metabolic process;biosynthetic process;cellular process;macromolecule biosynthetic process;carbohy…	molecular_function;catalytic activity;transferase activity;transferase activity, transferring glycosyl groups;UDP-xylosyltransferase activity;		K13676	GXYLT:UDP-xylose:glucoside alpha-1,3-xylosyltransferase [EC:2.4.2.-];	Other types of O-glycan biosynthesis ;	IPR002495;IPR029044;	Glycosyl transferase, family 8;Nucleotide-diphospho-sugar transferases;
R0LBU3	Synaptotagmin-11 (Fragment)	SYT11	0.40522	0.42732	0.60623	0.47959	0.110229	down	endoplasmic reticulum		molecular_function;binding;protein binding;	cellular_component;membrane;				IPR000008;IPR001565;	C2 domain;Synaptotagmin;
R0JHJ6	Calumenin	Anapl_17576	0.62511	0.63066	0.63342	0.62973	0.00423234	down	extracellular
U3IZC1	Four and a half LIM domains protein 1 (FHL-1) (Skeletal muscle LIM-protein 1) (SLIM) (SLIM-1)	FHL1	0.53099	0.47694	0.50415	0.504027	0.0270252	down	nuclear		molecular_function;binding;cation binding;ion binding;transition metal ion binding;metal ion binding;zinc ion binding;					IPR001781;	Zinc finger, LIM-type;
R0LS49	Acetoacetyl-CoA synthetase (Fragment)	AACS	0.6017	0.5746	0.64177	0.606023	0.0337931	down	nuclear	biological_process;single-organism metabolic process;metabolic process;organic substance metabolic process;primary metabolic process;lipid metabolic process;	molecular_function;ligase activity;catalytic activity;acid-thiol ligase activity;ligase activity, forming carbon-sulfur bonds;acetoacetate-CoA ligase activity;		K01907	AACS:acetoacetyl-CoA synthetase [EC:6.2.1.16];AACS:acetoacetyl-CoA synthetase [EC:6.2.1.16];	Valine, leucine and isoleucine degradation ;Butanoate metabolism ;	IPR005914;IPR000873;IPR020845;	Acetoacetyl-CoA synthase;AMP-dependent synthetase/ligase;AMP-binding, conserved site;
R0LBI2	Vacuolar ATP synthase subunit B, brain isoform (Fragment)	ATP6V1B2	0.62168	0.65714	0.6431	0.64064	0.0178575	down	mitochondria	energy coupled proton transmembrane transport, against = electrochemical gradient;single-organism transport;cellular process;single-organism process;single-organism cellular process;transmembrane transport;establishment of localization;monovalent inorganic cation transport;biological_process;ion transmembrane transport;hydrogen transport;transport;cation transport;proton transport;localization;io…	purine ribonucleotide binding;anion binding;ribonucleotide binding;small molecule binding;ion binding;ribonucleoside binding;purine ribonucleoside triphosphate binding;carbohydrate derivative binding;adenyl ribonucleotide binding;nucleoside phosphate binding;molecular_function;nucleotide binding;nucleoside binding;adenyl nucleotide binding;heterocyclic compound binding;binding;purine nucleoside b…	protein complex;proton-transporting V-type ATPase complex;membrane;macromolecular complex;proton-transporting two-sector ATPase complex;cellular_component;membrane part;proton-transporting two-sector ATPase complex, catalytic domain;proton-transporting V-type ATPase, V1 domain;	K02147	ATPeV1B:V-type H+-transporting ATPase subunit B;ATPeV1B:V-type H+-transporting ATPase subunit B;ATPeV1B:V-type H+-transporting ATPase subunit B;ATPeV1B:V-type H+-transporting ATPase subunit B;ATPeV1B:V-type H+-transporting ATPase subunit B;ATPeV1B:V-type H+-transporting ATPase subunit B;ATPeV1B:V-type H+-transporting ATPase subunit B;ATPeV1B:V-type H+-transporting ATPase subunit B;	Metabolic pathways ;Oxidative phosphorylation ;Phagosome ;Rheumatoid arthritis ;Epithelial cell signaling in Helicobacter pylori infection ;Synaptic vesicle cycle ;Vibrio cholerae infection ;Collecting duct acid secretion ;	IPR022879;IPR020003;IPR005723;IPR004100;IPR027417;IPR000194;IPR000793;	V-type ATP synthase regulatory subunit B/beta;ATPase, alpha/beta subunit, nucleotide-binding domain, active site;ATPase, V1 complex, subunit B;ATPase, F1 complex alpha/beta subunit, N-terminal domain;P-loop containing nucleoside triphosphate hydrolase;ATPase, F1/V1/A1 complex, alpha/beta subunit, nucleotide-binding domain;ATPase, F1/V1/A1 complex, alpha/beta subunit, C-terminal;
U3IEZ4	Thrombospondin-4	THBS4	0.37413	0.22124	0.22732	0.27423	0.0865693	down	cytosol	biological_process;cellular process;single-organism process;single-organism cellular process;biological adhesion;cell adhesion;	molecular_function;binding;cation binding;ion binding;metal ion binding;calcium ion binding;protein binding;	cellular_component;extracellular region;				IPR024665;IPR001791;IPR001881;IPR000742;IPR013032;IPR013320;IPR028974;IPR003367;IPR018097;IPR017897;IPR008859;	Thrombospondin/cartilage oligomeric matrix protein, coiled-coil domain;Laminin G domain;EGF-like calcium-binding domain;Epidermal growth factor-like domain;EGF-like, conserved site;Concanavalin A-like lectin/glucanase domain;TSP type-3 repeat;Thrombospondin, type 3-like repeat;EGF-like calcium-binding, conserved site;Thrombospondin, type 3 repeat;Thrombospondin, C-terminal;
R0LBP6	Plasminogen activator inhibitor 2 (Fragment)	SERPINB2	0.50129	0.45846	0.499	0.48625	0.0240941	down	plasma membrane				K13963	SERPINB:serpin B;	Amoebiasis ;	IPR023795;IPR023796;	Serpin, conserved site;Serpin domain;
U3I5Z1	PDZ and LIM domain protein 4 (LIM protein RIL) (Reversion-induced LIM protein)	PDLIM4	0.56884	0.55204	0.563	0.561293	0.00852904	down	nuclear		molecular_function;binding;protein binding;cation binding;ion binding;transition metal ion binding;metal ion binding;zinc ion binding;					IPR001478;IPR001781;	PDZ domain;Zinc finger, LIM-type;
R0JHQ8	Vacuolar ATP synthase 16 kDa proteolipid subunit (Fragment)	ATP6V0C	0.52871	0.41171	0.44946	0.463293	0.0597141	down	plasma membrane	energy coupled proton transmembrane transport, against = electrochemical gradient;single-organism transport;cellular process;single-organism process;single-organism cellular process;transmembrane transport;establishment of localization;monovalent inorganic cation transport;biological_process;ion transmembrane transport;hydrogen transport;transport;cation transport;proton transport;localization;io…	molecular_function;transporter activity;ion transmembrane transporter activity;inorganic cation transmembrane transporter activity;substrate-specific transmembrane transporter activity;transmembrane transporter activity;substrate-specific transporter activity;cation transmembrane transporter activity;monovalent inorganic cation transmembrane transporter activity;hydrogen ion transmembrane transpo…	protein complex;proton-transporting V-type ATPase complex;proton-transporting two-sector ATPase complex, proton-transporting = domain;membrane;macromolecular complex;proton-transporting two-sector ATPase complex;cellular_component;membrane part;proton-transporting V-type ATPase, V0 domain;	K02155	ATPeV0C:V-type H+-transporting ATPase 16kDa proteolipid subunit;ATPeV0C:V-type H+-transporting ATPase 16kDa proteolipid subunit;ATPeV0C:V-type H+-transporting ATPase 16kDa proteolipid subunit;ATPeV0C:V-type H+-transporting ATPase 16kDa proteolipid subunit;ATPeV0C:V-type H+-transporting ATPase 16kDa proteolipid subunit;ATPeV0C:V-type H+-transporting ATPase 16kDa proteolipid subunit;ATPeV0C:V-type …	Metabolic pathways ;Tuberculosis ;Oxidative phosphorylation ;Lysosome ;Phagosome ;Rheumatoid arthritis ;Epithelial cell signaling in Helicobacter pylori infection ;Synaptic vesicle cycle ;Vibrio cholerae infection ;Collecting duct acid secretion ;	IPR002379;IPR000245;IPR011555;	V-ATPase proteolipid subunit C-like domain;V-ATPase proteolipid subunit;V-ATPase proteolipid subunit C, eukaryotic;
R0J982	Myosin-10 (Fragment)	Anapl_12585	0.63639	0.6381	0.64085	0.638447	0.00225012	down	cytosol		molecular_function;pyrophosphatase activity;nucleoside-triphosphatase activity;hydrolase activity, acting on acid anhydrides;hydrolase activity;catalytic activity;hydrolase activity, acting on acid anhydrides, in = phosphorus-containing anhydrides;motor activity;purine ribonucleotide binding;anion binding;ribonucleotide binding;small molecule binding;ion binding;ribonucleoside binding;purine ribo…	cytoskeletal part;cell;cellular_component;actin cytoskeleton;intracellular;protein complex;intracellular non-membrane-bounded organelle;organelle;macromolecular complex;non-membrane-bounded organelle;intracellular organelle part;cell part;intracellular organelle;intracellular part;organelle part;cytoskeleton;myosin complex;	K10352	MYH:myosin heavy chain;	Tight junction ;	IPR008989;IPR027401;IPR027417;IPR004009;IPR002928;IPR000048;IPR001609;	Myosin S1 fragment, N-terminal;Myosin-like IQ motif-containing domain;P-loop containing nucleoside triphosphate hydrolase;Myosin, N-terminal, SH3-like;Myosin tail;IQ motif, EF-hand binding site;Myosin head, motor domain;
U3I5M4	C-type mannose receptor 2 (C-type lectin domain family 13 member E) (Endocytic receptor 180) (Macrophage mannose receptor 2) (Urokinase-type plasminogen activator receptor-associated protein) (UPAR-associated protein) (Urokinase receptor-associated protein) (CD antigen CD280)	MRC2	0.65279	0.63806	0.65821	0.649687	0.0104273	down	nuclear				K06560	MRC:mannose receptor, C type;MRC:mannose receptor, C type;	Tuberculosis ;Phagosome ;	IPR013806;IPR001304;IPR016187;IPR016186;IPR000772;IPR000562;IPR018378;	Kringle-like fold;C-type lectin;C-type lectin fold;C-type lectin-like;Ricin B lectin domain;Fibronectin, type II, collagen-binding;C-type lectin, conserved site;
R0LYX9	Olfactomedin-like protein 3 (Fragment)	OLFML3	0.4994	0.44699	0.46052	0.46897	0.0272076	down	cytosol		molecular_function;binding;protein binding;					IPR003112;	Olfactomedin-like;
R0LLK8	Decorin (Fragment)	DCN	0.27843	0.2661	0.31167	0.2854	0.023571	down	extracellular		molecular_function;binding;protein binding;		K04660	DCN:decorin;DCN:decorin;	Proteoglycans in cancer ;TGF-beta signaling pathway ;	IPR000372;IPR001611;IPR003591;	Leucine-rich repeat-containing N-terminal;Leucine-rich repeat;Leucine-rich repeat, typical subtype;
F1NF14	Slit homolog 3 protein (Slit-3) (Multiple epidermal growth factor-like domains protein 5) (Multiple EGF-like domains protein 5)	SLIT3	0.36387	0.42944	0.48325	0.42552	0.0597865	down	cytosol	gonad development;cell death;reproductive process;single-organism developmental process;cellular process involved in reproduction in multicellular = organism;reproductive system development;female sex differentiation;cellular process involved in reproduction;single-organism cellular process;death;luteolysis;ovulation cycle;organ development;system development;reproductive structure development;mu…	molecular_function;binding;protein binding;cation binding;ion binding;metal ion binding;calcium ion binding;	extracellular region;cellular_component;extracellular region part;extracellular space;	K06850	SLIT3:slit 3;	Axon guidance ;	IPR003591;IPR025875;IPR018097;IPR006207;IPR009030;IPR000742;IPR000483;IPR000372;IPR000152;IPR013320;IPR001881;IPR001791;IPR001611;IPR013032;	Leucine-rich repeat, typical subtype;Leucine rich repeat 4;EGF-like calcium-binding, conserved site;Cystine knot, C-terminal;Insulin-like growth factor binding protein, N-terminal;Epidermal growth factor-like domain;Cysteine-rich flanking region, C-terminal;Leucine-rich repeat-containing N-terminal;EGF-type aspartate/asparagine hydroxylation site;Concanavalin A-like lectin/glucanase domain;EGF-li…
U3IYP2	Integrin alpha-8 [Cleaved into: Integrin alpha-8 heavy chain; Integrin alpha-8 light chain]	ITGA8	0.66003	0.65483	0.63472	0.64986	0.0133669	down	cytosol	biological_process;cellular process;single-organism process;single-organism cellular process;biological adhesion;cell adhesion;		receptor complex;protein complex;plasma membrane part;plasma membrane;membrane;integral to plasma membrane;macromolecular complex;cell part;cell;intrinsic to plasma membrane;intrinsic to membrane;integral to membrane;cellular_component;membrane part;cell periphery;integrin complex;	K06584	ITGA8:integrin alpha 8;ITGA8:integrin alpha 8;ITGA8:integrin alpha 8;ITGA8:integrin alpha 8;ITGA8:integrin alpha 8;ITGA8:integrin alpha 8;ITGA8:integrin alpha 8;ITGA8:integrin alpha 8;	PI3K-Akt signaling pathway ;Focal adhesion ;Regulation of actin cytoskeleton ;Cell adhesion molecules (CAMs) ;Dilated cardiomyopathy ;Hypertrophic cardiomyopathy (HCM) ;Arrhythmogenic right ventricular cardiomyopathy (ARVC) ;ECM-receptor interaction ;	IPR018184;IPR013649;IPR013519;IPR013517;IPR000413;	Integrin alpha chain, C-terminal cytoplasmic region, conserved site;Integrin alpha-2;Integrin alpha beta-propellor;FG-GAP repeat;Integrin alpha chain;
T1UMV3	NADH-ubiquinone oxidoreductase chain 5	ND5	0.5768	0.59346	0.59768	0.589313	0.0110404	down	plasma membrane	cellular process;phosphate-containing compound metabolic process;generation of precursor metabolites and energy;phosphorus metabolic process;oxidative phosphorylation;respiratory electron transport chain;phosphorylation;biological_process;cellular respiration;single-organism metabolic process;metabolic process;electron transport chain;cellular metabolic process;energy derivation by oxidation of o…	NADH dehydrogenase activity;molecular_function;oxidoreductase activity, acting on NAD(P)H, quinone or similar = compound as acceptor;oxidoreductase activity, acting on NAD(P)H;NADH dehydrogenase (quinone) activity;oxidoreductase activity;catalytic activity;NADH dehydrogenase (ubiquinone) activity;		K03883	ND5:NADH-ubiquinone oxidoreductase chain 5 [EC:1.6.5.3];ND5:NADH-ubiquinone oxidoreductase chain 5 [EC:1.6.5.3];ND5:NADH-ubiquinone oxidoreductase chain 5 [EC:1.6.5.3];	Metabolic pathways ;Parkinson's disease ;Oxidative phosphorylation ;	IPR003945;IPR001750;IPR001516;IPR010934;	NADH-plastoquinone oxidoreductase, chain 5;NADH:quinone oxidoreductase/Mrp antiporter, membrane subunit;Proton-conducting membrane transporter, N-terminal domain;NADH dehydrogenase subunit 5, C-terminal;
U3IPP5	E3 ubiquitin-protein ligase RNF13 (EC 6.3.2.-) (RING finger protein 13)	RNF13	0.47117	0.54647	0.57168	0.529773	0.0522939	down	extracellular		molecular_function;binding;protein binding;cation binding;ion binding;transition metal ion binding;metal ion binding;zinc ion binding;					IPR003137;IPR001841;IPR013083;	Protease-associated domain, PA;Zinc finger, RING-type;Zinc finger, RING/FYVE/PHD-type;
R0LZD2	UPF0444 transmembrane protein C12orf23-like protein (Fragment)	TMEM263	0.66441	0.63439	0.64679	0.64853	0.0150854	down	cytosol							IPR028153;	Transmembrane protein C12orf23, UPF0444;
U3IQK8	Insulin-like growth factor-binding protein 2 (IBP-2) (IGF-binding protein 2) (IGFBP-2)	IGFBP2	0.40507	0.43188	0.40871	0.41522	0.0145423	down	extracellular		protein binding;molecular_function;growth factor binding;binding;insulin-like growth factor binding;	cellular_component;extracellular region;				IPR012210;IPR022321;IPR000716;	Insulin-like growth factor binding protein 2;Insulin-like growth factor-binding protein family 1-6, chordata;Thyroglobulin type-1;
G1MVR3	Keratin, type I cytoskeletal 19 (Cytokeratin-19) (CK-19) (Keratin-19) (K19)	KRT19	0.26359	0.21043	0.46516	0.31306	0.134377	down	nuclear	single-organism developmental process;cellular process;single-organism process;single-organism cellular process;cellular developmental process;embryonic placenta development;multicellular organismal development;embryo development;placenta development;organ development;embryo development ending in birth or egg hatching;chordate embryonic development;in utero embryonic development;anatomical struct…	molecular_function;structural molecule activity;structural constituent of muscle;	cytoskeletal part;cell;cellular_component;intracellular;protein complex;intracellular non-membrane-bounded organelle;organelle;macromolecular complex;non-membrane-bounded organelle;intracellular organelle part;cell part;intracellular organelle;intracellular part;intermediate filament cytoskeleton;organelle part;cytoskeleton;intermediate filament;myofibril;cytoplasmic part;cytoplasm;contractile fi…				IPR002957;IPR001664;IPR018039;IPR009053;	Keratin, type I;Intermediate filament protein;Intermediate filament protein, conserved site;Prefoldin;
R0JAP6	Neuropilin-1 (Fragment)	Anapl_16289	0.444	0.40524	0.45242	0.433887	0.0251634	down	cytosol			cellular_component;membrane;	K06724	NRP1:neuropilin 1;NRP1:neuropilin 1;	HTLV-I infection ;Axon guidance ;	IPR008979;IPR022579;IPR000421;IPR000859;IPR000998;IPR013320;	Galactose-binding domain-like;Neuropilin-1, C-terminal;Coagulation factor 5/8 C-terminal type domain;CUB domain;MAM domain;Concanavalin A-like lectin/glucanase domain;
F1NFH0	GDNF domain-containing protein	GAS1	0.53775	0.53675	0.55103	0.541843	0.00797158	down	extracellular	single-organism developmental process;single-organism cellular process;generation of neurons;cellular component movement;cellular developmental process;axonogenesis;response to chemical;anatomical structure morphogenesis;system development;neuron projection development;cell differentiation;locomotion;developmental process;multicellular organismal process;chemotaxis;cell morphogenesis involved in …		plasma membrane part;membrane;plasma membrane;cell part;cell;intrinsic to plasma membrane;intrinsic to membrane;anchored to membrane;membrane part;cellular_component;cell periphery;anchored to plasma membrane;	K06232	GAS1:growth arrest-specific 1;	Hedgehog signaling pathway ;	IPR016017;	GDNF/GAS1;
R0LQM8	Myelin protein zero-like protein 1 (Fragment)	MPZL1	0.63287	0.64401	0.54787	0.60825	0.0525864	down	extracellular		molecular_function;binding;protein binding;	cellular_component;membrane;	K06770	MPZ:myelin protein zero;	Cell adhesion molecules (CAMs) ;	IPR007110;IPR003599;IPR000920;IPR013783;IPR013106;	Immunoglobulin-like domain;Immunoglobulin subtype;Myelin P0 protein related;Immunoglobulin-like fold;Immunoglobulin V-set domain;
R0M328	Protein S100-A13 (Fragment)	S100A13	0.59446	0.42338	0.63664	0.551493	0.112936	down	cytosol							IPR011992;	EF-hand domain pair;
R0KC40	Collagen triple helix repeat-containing protein 1 (Fragment)	CTHRC1	0.5135	0.51953	0.51807	0.517033	0.00314583	down	nuclear							IPR008160;	Collagen triple helix repeat;
R0LR17	S-adenosylmethionine synthase (Fragment)	MAT1A	0.32085	0.2136	0.33338	0.289277	0.0658367	down	cytosol	nitrogen compound metabolic process;sulfur compound metabolic process;purine ribonucleoside biosynthetic process;purine ribonucleoside metabolic process;cellular nitrogen compound metabolic process;organic acid biosynthetic process;single-organism metabolic process;single-organism biosynthetic process;coenzyme biosynthetic process;ribonucleoside biosynthetic process;heterocycle biosynthetic proce…	molecular_function;transferase activity, transferring alkyl or aryl (other than = methyl) groups;catalytic activity;transferase activity;methionine adenosyltransferase activity;purine ribonucleotide binding;anion binding;ribonucleotide binding;small molecule binding;ion binding;ribonucleoside binding;purine ribonucleoside triphosphate binding;carbohydrate derivative binding;adenyl ribonucleotide …		K00789	metK:S-adenosylmethionine synthetase [EC:2.5.1.6];metK:S-adenosylmethionine synthetase [EC:2.5.1.6];metK:S-adenosylmethionine synthetase [EC:2.5.1.6];metK:S-adenosylmethionine synthetase [EC:2.5.1.6];	Metabolic pathways ;Biosynthesis of secondary metabolites ;Biosynthesis of amino acids ;Cysteine and methionine metabolism ;	IPR022629;IPR022628;IPR022630;IPR022631;IPR022636;IPR002133;	S-adenosylmethionine synthetase, central domain;S-adenosylmethionine synthetase, N-terminal;S-adenosylmethionine synthetase, C-terminal;S-adenosylmethionine synthetase, conserved site;S-adenosylmethionine synthetase superfamily;S-adenosylmethionine synthetase;
R0JGH7	Protocadherin gamma-C5 (Fragment)	Anapl_14540	0.49858	0.46103	0.45638	0.471997	0.0231389	down	extracellular	biological_process;cell-cell adhesion;cellular process;single-organism process;single-organism cellular process;cell adhesion;biological adhesion;homophilic cell adhesion;	molecular_function;binding;cation binding;ion binding;metal ion binding;calcium ion binding;	cellular_component;membrane;cell part;cell;cell periphery;plasma membrane;				IPR002126;IPR015919;IPR013164;IPR020894;	Cadherin;Cadherin-like;Cadherin, N-terminal;Cadherin conserved site;
R4GIB6	Microfibrillar-associated protein 2 (MFAP-2) (Microfibril-associated glycoprotein 1) (MAGP) (MAGP-1)	MFAP2	0.62998	0.41303	0.40923	0.48408	0.126367	down	extracellular			extracellular matrix;proteinaceous extracellular matrix;extracellular region;fibril;cellular_component;extracellular matrix part;extracellular region part;microfibril;				IPR008673;IPR003582;	Microfibril-associated glycoprotein;ShKT domain;
U3I4X8	Neuropilin-2 (Vascular endothelial cell growth factor 165 receptor 2)	NRP2	0.48059	0.45035	0.5262	0.485713	0.0381837	down	cytosol			cellular_component;membrane;				IPR008979;IPR013320;IPR022579;IPR000421;IPR000859;IPR000998;	Galactose-binding domain-like;Concanavalin A-like lectin/glucanase domain;Neuropilin-1, C-terminal;Coagulation factor 5/8 C-terminal type domain;CUB domain;MAM domain;
